# Supplementary material for: Scaffold Material–Architecture Design Rules Linking Mechanics and Early Osteogenesis in PCL/β-TCP Grid, Honeycomb, and Gyroid Lattices
Source: ACS Omega. 2026 Apr 22;11(17):25088–100. doi: 10.1021/acsomega.5c10393 (PMC13150591; doi:10.1021/acsomega.5c10393)
Supplement: Supplementary file 2 [file ao5c10393_si_002.xlsx]

## Sheet: 3Dpr_HC_PCL
											Tensile Testing
	3D printed honeycomb PCL bar															Stage Axis:	Position (z)				Mach-1 Motion Software Version:	4.4.0.17
	Length between clamps		L						15	mm						Amplitude, mm:	-1				Mach-1 System S/N:	MA0561099
	Width of sample		w						13	mm						Velocity 1, mm/s:	0.05				Mach-1 System Model:	V500css
	thickness of sample		t						2.5	mm						Fixed Relaxation Time 1, s:	10				Load Cell Name:	25kg - SN: 1810278
	Area	A	wXt						32.5	mm2						Velocity 2, mm/s:	0.05				Load Cell Type:	Single-axis
	Strain= deltaL/L															Fixed Relaxation Time 2, s:	0
	Stress=F/A									MPa	N/mm2					Number of Ramp:	1
	F=k(z)	stiffness	k					1gf	0.0098	N
	Young's Modulus	Stress/Strain	E							MPa	N/mm2
Time, s	Position (z), mm	Strain	Position (x), mm	Position (y), mm	Fz, gf	Fz, N	Stiffness "k"N/mm	Stress N/mm2	E Young's Mod (MPa)
0	0	0	17.7454	-0.0002	0	0	#DIV/0!	0	#DIV/0!
0.01	0	0	17.7454	-0.0002	-1.24373	0.0121886	#DIV/0!	0.000375034	#DIV/0!
0.02	0	0	17.7454	-0.0002	-1.24373	0.0121886	#DIV/0!	0.000375034	#DIV/0!
0.03	0	0	17.7454	-0.0002	-1.24373	0.0121886	#DIV/0!	0.000375034	#DIV/0!
0.04	0	0	17.7454	-0.0002	0	0	#DIV/0!	0	#DIV/0!
0.05	0	0	17.7454	-0.0002	-1.24373	0.0121886	#DIV/0!	0.000375034	#DIV/0!
0.06	0	0	17.7454	-0.0002	-1.24373	0.0121886	#DIV/0!	0.000375034	#DIV/0!
0.07	0	0	17.7454	-0.0002	-1.24373	0.0121886	#DIV/0!	0.000375034	#DIV/0!
0.08	0	0	17.7454	-0.0002	-1.24373	0.0121886	#DIV/0!	0.000375034	#DIV/0!
0.09	0	0	17.7454	-0.0002	-1.24373	0.0121886	#DIV/0!	0.000375034	#DIV/0!
0.1	0	0	17.7454	-0.0002	0	0	#DIV/0!	0	#DIV/0!
0.11	0	0	17.7454	-0.0002	0	0	#DIV/0!	0	#DIV/0!
0.12	0	0	17.7454	-0.0002	0	0	#DIV/0!	0	#DIV/0!
0.13	0	0	17.7454	-0.0002	0	0	#DIV/0!	0	#DIV/0!
0.14	0	0	17.7454	-0.0002	0	0	#DIV/0!	0	#DIV/0!
0.15	0	0	17.7454	-0.0002	0	0	#DIV/0!	0	#DIV/0!
0.16	0	0	17.7454	-0.0002	0	0	#DIV/0!	0	#DIV/0!
0.17	0	0	17.7454	-0.0002	0	0	#DIV/0!	0	#DIV/0!
0.18	0	0	17.7454	-0.0002	0	0	#DIV/0!	0	#DIV/0!
0.19	0	0	17.7454	-0.0002	-1.24373	0.0121886	#DIV/0!	0.000375034	#DIV/0!
0.2	0	0	17.7454	-0.0002	0	0	#DIV/0!	0	#DIV/0!
0.21	-0.0001	6.66667e-06	17.7454	-0.0002	0	0	0	0	0
0.22	-0.0003	2e-05	17.7454	-0.0002	-1.24373	0.0121886	40.6286	0.000375034	18.7517
0.23	-0.0004	2.66667e-05	17.7454	-0.0002	-2.48747	0.0243772	60.943	0.000750068	28.1275
0.24	-0.0009	6e-05	17.7454	-0.0002	-4.97494	0.0487544	54.1715	0.00150013	25.0022	41.1259
0.25	-0.0022	0.000146667	17.7454	-0.0002	-8.70614	0.0853202	38.7819	0.00262524	17.8993
0.26	-0.0039	0.00026	17.7454	-0.0002	-17.4123	0.17064	43.7539	0.00525047	20.1941
0.27	-0.0053	0.000353333	17.7454	-0.0002	-33.5808	0.329092	62.0928	0.0101259	28.6582
0.28	-0.006	0.0004	17.7454	-0.0002	-50.9931	0.499732	83.2887	0.0153764	38.441
0.29	-0.0062	0.000413333	17.7454	-0.0002	-64.6742	0.633807	102.227	0.0195018	47.1817
0.3	-0.0063	0.00042	17.7454	-0.0002	-70.8929	0.69475	110.278	0.0213769	50.8974
0.31	-0.0065	0.000433333	17.7454	-0.0002	-73.3803	0.719127	110.635	0.022127	51.0623
0.32	-0.0067	0.000446667	17.7454	-0.0002	-73.3803	0.719127	107.332	0.022127	49.538
0.33	-0.0071	0.000473333	17.7454	-0.0002	-74.6241	0.731316	103.002	0.022502	47.5395
0.34	-0.0077	0.000513333	17.7454	-0.0002	-77.1115	0.755693	98.1419	0.0232521	45.2963
0.35	-0.0085	0.000566667	17.7454	-0.0002	-83.3302	0.816636	96.0748	0.0251273	44.3422
0.36	-0.0091	0.000606667	17.7454	-0.0002	-90.7926	0.889768	97.7767	0.0273775	45.1277
0.37	-0.0098	0.000653333	17.7454	-0.0002	-99.4987	0.975088	99.4987	0.0300027	45.9225
0.38	-0.0103	0.000686667	17.7454	-0.0002	-106.961	1.04822	101.769	0.0322529	46.9702
0.39	-0.0107	0.000713333	17.7454	-0.0002	-113.18	1.10916	103.66	0.0341281	47.8431
0.4	-0.0113	0.000753333	17.7454	-0.0002	-118.155	1.15792	102.471	0.0356282	47.2941
0.41	-0.0118	0.000786667	17.7454	-0.0002	-124.373	1.21886	103.293	0.0375034	47.6738
0.42	-0.0121	0.000806667	17.7454	-0.0002	-129.348	1.26761	104.761	0.0390035	48.3515
0.43	-0.0126	0.00084	17.7454	-0.0002	-134.323	1.31637	104.474	0.0405036	48.2186
0.44	-0.013	0.000866667	17.7454	-0.0002	-139.298	1.36512	105.009	0.0420038	48.4659
0.45	-0.0136	0.000906667	17.7454	-0.0002	-143.029	1.40169	103.065	0.0431289	47.5686
0.46	-0.0141	0.00094	17.7454	-0.0002	-148.004	1.45044	102.868	0.044629	47.4777
0.47	-0.0147	0.00098	17.7454	-0.0002	-154.223	1.51139	102.815	0.0465042	47.4532
0.48	-0.0151	0.00100667	17.7454	-0.0002	-160.442	1.57233	104.128	0.0483794	48.059
0.49	-0.0156	0.00104	17.7454	-0.0002	-165.417	1.62108	103.916	0.0498795	47.961
0.5	-0.0161	0.00107333	17.7454	-0.0002	-170.392	1.66984	103.717	0.0513796	47.8692
0.51	-0.0168	0.00112	17.7454	-0.0002	-175.367	1.71859	102.297	0.0528798	47.2141
0.52	-0.0174	0.00116	17.7454	-0.0002	-181.585	1.77954	102.272	0.0547549	47.2025
0.53	-0.0178	0.00118667	17.7454	-0.0002	-187.804	1.84048	103.398	0.0566301	47.722
0.54	-0.0182	0.00121333	17.7454	-0.0002	-194.023	1.90142	104.474	0.0585053	48.2186
0.55	-0.0187	0.00124667	17.7454	-0.0002	-198.997	1.95018	104.287	0.0600054	48.1327
0.56	-0.0192	0.00128	17.7454	-0.0002	-203.972	1.99893	104.111	0.0615055	48.0512
0.57	-0.0197	0.00131333	17.7454	-0.0002	-207.704	2.0355	103.325	0.0626306	47.6883
0.58	-0.0202	0.00134667	17.7454	-0.0002	-212.679	2.08425	103.181	0.0641308	47.6219
0.59	-0.0207	0.00138	17.7454	-0.0002	-218.897	2.14519	103.633	0.0660059	47.8304
0.6	-0.0212	0.00141333	17.7454	-0.0002	-225.116	2.20614	104.063	0.0678811	48.0291
0.61	-0.0216	0.00144	17.7454	-0.0002	-230.091	2.25489	104.393	0.0693812	48.1814
0.62	-0.0222	0.00148	17.7454	-0.0002	-235.066	2.30364	103.768	0.0708814	47.8928
0.63	-0.0228	0.00152	17.7454	-0.0002	-240.041	2.3524	103.175	0.0723815	47.6194
0.64	-0.0233	0.00155333	17.7454	-0.0002	-246.259	2.41334	103.577	0.0742567	47.8047
0.65	-0.0235	0.00156667	17.7454	-0.0002	-249.991	2.44991	104.251	0.0753818	48.116
0.66	-0.024	0.0016	17.7454	-0.0002	-254.966	2.49866	104.111	0.0768819	48.0512
0.67	-0.0245	0.00163333	17.7454	-0.0002	-258.697	2.53523	103.479	0.078007	47.7594
0.68	-0.0252	0.00168	17.7454	-0.0002	-263.672	2.58398	102.539	0.0795072	47.3257
0.69	-0.0256	0.00170667	17.7454	-0.0002	-268.647	2.63274	102.841	0.0810073	47.4652
0.7	-0.0262	0.00174667	17.7454	-0.0002	-274.865	2.69368	102.812	0.0828825	47.4518
0.71	-0.0267	0.00178	17.7454	-0.0002	-281.084	2.75462	103.169	0.0847576	47.6166
0.72	-0.0272	0.00181333	17.7454	-0.0002	-287.303	2.81557	103.513	0.0866328	47.7754
0.73	-0.0277	0.00184667	17.7454	-0.0002	-293.521	2.87651	103.845	0.088508	47.9285
0.74	-0.0282	0.00188	17.7454	-0.0002	-298.496	2.92526	103.733	0.0900081	47.8766
0.75	-0.0288	0.00192	17.7454	-0.0002	-304.715	2.98621	103.688	0.0918833	47.8559
0.76	-0.0294	0.00196	17.7454	-0.0002	-309.69	3.03496	103.23	0.0933834	47.6446
0.77	-0.0297	0.00198	17.7454	-0.0002	-315.909	3.0959	104.239	0.0952586	48.1104
0.78	-0.0301	0.00200667	17.7454	-0.0002	-320.883	3.14466	104.474	0.0967587	48.2186
0.79	-0.0307	0.00204667	17.7454	-0.0002	-324.615	3.18122	103.623	0.0978838	47.826
0.8	-0.0311	0.00207333	17.7454	-0.0002	-329.59	3.22998	103.858	0.0993839	47.9344
0.81	-0.0316	0.00210667	17.7454	-0.0002	-335.808	3.29092	104.143	0.101259	48.066
0.82	-0.0321	0.00214	17.7454	-0.0002	-340.783	3.33968	104.04	0.102759	48.0183
0.83	-0.0327	0.00218	17.7454	-0.0002	-345.758	3.38843	103.622	0.104259	47.8254
0.84	-0.0333	0.00222	17.7454	-0.0002	-350.733	3.43718	103.219	0.10576	47.6394
0.85	-0.0337	0.00224667	17.7454	-0.0002	-356.952	3.49813	103.802	0.107635	47.9086
0.86	-0.0342	0.00228	17.7454	-0.0002	-361.927	3.54688	103.71	0.109135	47.8661
0.87	-0.0347	0.00231333	17.7454	-0.0002	-366.902	3.59564	103.621	0.110635	47.8249
0.88	-0.0352	0.00234667	17.7454	-0.0002	-370.633	3.6322	103.188	0.11176	47.625
0.89	-0.0356	0.00237333	17.7454	-0.0002	-375.608	3.68096	103.398	0.11326	47.722
0.9	-0.0361	0.00240667	17.7454	-0.0002	-380.583	3.72971	103.316	0.11476	47.6843
0.91	-0.0367	0.00244667	17.7454	-0.0002	-385.558	3.77846	102.955	0.11626	47.5179
0.92	-0.0372	0.00248	17.7454	-0.0002	-390.533	3.82722	102.882	0.117761	47.4841
0.93	-0.0376	0.00250667	17.7454	-0.0002	-395.508	3.87597	103.084	0.119261	47.5774
0.94	-0.0382	0.00254667	17.7454	-0.0002	-400.482	3.92473	102.742	0.120761	47.4192
0.95	-0.0386	0.00257333	17.7454	-0.0002	-405.457	3.97348	102.94	0.122261	47.5108
0.96	-0.0391	0.00260667	17.7454	-0.0002	-410.432	4.02224	102.871	0.123761	47.4787
0.97	-0.0398	0.00265333	17.7454	-0.0002	-416.651	4.08318	102.592	0.125636	47.3504
0.98	-0.0402	0.00268	17.7454	-0.0002	-421.626	4.13193	102.784	0.127136	47.439
0.99	-0.0406	0.00270667	17.7454	-0.0002	-427.845	4.19288	103.273	0.129012	47.6644
1	-0.0412	0.00274667	17.7454	-0.0002	-432.82	4.24163	102.952	0.130512	47.5164
1.01	-0.0417	0.00278	17.7454	-0.0002	-436.551	4.2782	102.595	0.131637	47.3514
1.02	-0.0422	0.00281333	17.7454	-0.0002	-441.526	4.32695	102.534	0.133137	47.3236
1.03	-0.0427	0.00284667	17.7454	-0.0002	-446.501	4.37571	102.476	0.134637	47.2964
1.04	-0.0431	0.00287333	17.7454	-0.0002	-451.476	4.42446	102.656	0.136137	47.3796
1.05	-0.0437	0.00291333	17.7454	-0.0002	-456.451	4.47321	102.362	0.137637	47.244
1.06	-0.0442	0.00294667	17.7454	-0.0002	-461.425	4.52197	102.307	0.139138	47.2186
1.07	-0.0447	0.00298	17.7454	-0.0002	-466.4	4.57072	102.253	0.140638	47.1938
1.08	-0.0451	0.00300667	17.7454	-0.0002	-471.375	4.61948	102.427	0.142138	47.2742
1.09	-0.0456	0.00304	17.7454	-0.0002	-476.35	4.66823	102.374	0.143638	47.2493
1.1	-0.0461	0.00307333	17.7454	-0.0002	-481.325	4.71699	102.321	0.145138	47.225
1.11	-0.0467	0.00311333	17.7454	-0.0002	-485.056	4.75355	101.789	0.146263	46.9796
1.12	-0.0473	0.00315333	17.7454	-0.0002	-491.275	4.8145	101.786	0.148138	46.9783
1.13	-0.0477	0.00318	17.7454	-0.0002	-496.25	4.86325	101.955	0.149638	47.0561
1.14	-0.0481	0.00320667	17.7454	-0.0002	-502.469	4.92419	102.374	0.151514	47.2496
1.15	-0.0487	0.00324667	17.7454	-0.0002	-507.444	4.97295	102.114	0.153014	47.1295
1.16	-0.0493	0.00328667	17.7454	-0.0002	-512.419	5.0217	101.86	0.154514	47.0123
1.17	-0.0497	0.00331333	17.7454	-0.0002	-517.393	5.07046	102.021	0.156014	47.0867
1.18	-0.0503	0.00335333	17.7454	-0.0002	-522.368	5.11921	101.774	0.157514	46.9724
1.19	-0.0507	0.00338	17.7454	-0.0002	-528.587	5.18015	102.173	0.159389	47.1566
1.2	-0.0512	0.00341333	17.7454	-0.0002	-534.806	5.2411	102.365	0.161265	47.2455
1.21	-0.0517	0.00344667	17.7454	-0.0002	-538.537	5.27766	102.082	0.16239	47.115
1.22	-0.0522	0.00348	17.7454	-0.0002	-542.268	5.31423	101.805	0.163515	46.987
1.23	-0.0527	0.00351333	17.7454	-0.0002	-547.243	5.36298	101.764	0.165015	46.9682
1.24	-0.0532	0.00354667	17.7454	-0.0002	-552.218	5.41174	101.724	0.166515	46.9497
1.25	-0.0537	0.00358	17.7454	-0.0002	-558.437	5.47268	101.912	0.16839	47.0364
1.26	-0.0542	0.00361333	17.7454	-0.0002	-563.412	5.52143	101.871	0.16989	47.0176
1.27	-0.0546	0.00364	17.7454	-0.0002	-567.143	5.558	101.795	0.171015	46.9822
1.28	-0.0551	0.00367333	17.7454	-0.0002	-572.118	5.60675	101.756	0.172516	46.9643
1.29	-0.0556	0.00370667	17.7454	-0.0002	-575.849	5.64332	101.499	0.173641	46.8455
1.3	-0.0561	0.00374	17.7454	-0.0002	-579.58	5.67989	101.246	0.174766	46.7288
1.31	-0.0567	0.00378	17.7454	-0.0002	-583.311	5.71645	100.819	0.175891	46.532
1.32	-0.0572	0.00381333	17.7454	-0.0002	-589.53	5.77739	101.003	0.177766	46.617
1.33	-0.0576	0.00384	17.7454	-0.0002	-594.505	5.82615	101.148	0.179266	46.6839
1.34	-0.0581	0.00387333	17.7454	-0.0002	-599.48	5.8749	101.117	0.180766	46.6694
1.35	-0.0586	0.00390667	17.7454	-0.0002	-603.211	5.91147	100.878	0.181891	46.5592
1.36	-0.0589	0.00392667	17.7454	-0.0002	-608.186	5.96022	101.192	0.183391	46.7041
1.37	-0.0596	0.00397333	17.7454	-0.0002	-611.917	5.99679	100.617	0.184517	46.4387
1.38	-0.0602	0.00401333	17.7454	-0.0002	-616.892	6.04554	100.424	0.186017	46.3497
1.39	-0.0607	0.00404667	17.7454	-0.0002	-623.111	6.10649	100.601	0.187892	46.4313
1.4	-0.0613	0.00408667	17.7454	-0.0002	-629.33	6.16743	100.611	0.189767	46.4357
1.41	-0.0618	0.00412	17.7454	-0.0002	-634.305	6.21618	100.586	0.191267	46.4241
1.42	-0.0622	0.00414667	17.7454	-0.0002	-639.279	6.26494	100.722	0.192767	46.4873
1.43	-0.0625	0.00416667	17.7454	-0.0002	-643.011	6.3015	100.824	0.193892	46.5342
1.44	-0.0632	0.00421333	17.7454	-0.0002	-646.742	6.33807	100.286	0.195018	46.2858
1.45	-0.0637	0.00424667	17.7454	-0.0002	-651.717	6.38682	100.264	0.196518	46.2757
1.46	-0.0642	0.00428	17.7454	-0.0002	-656.692	6.43558	100.243	0.198018	46.2658
1.47	-0.0648	0.00432	17.7454	-0.0002	-661.667	6.48433	100.067	0.199518	46.1847
1.48	-0.0653	0.00435333	17.7454	-0.0002	-666.642	6.53309	100.047	0.201018	46.1757
1.49	-0.0656	0.00437333	17.7454	-0.0002	-671.617	6.58184	100.333	0.202518	46.3075
1.5	-0.0661	0.00440667	17.7454	-0.0002	-675.348	6.61841	100.127	0.203643	46.2126
1.51	-0.0668	0.00445333	17.7454	-0.0002	-680.323	6.66716	99.8078	0.205143	46.0651
1.52	-0.0672	0.00448	17.7454	-0.0002	-685.298	6.71592	99.9392	0.206644	46.1258
1.53	-0.0677	0.00451333	17.7454	-0.0002	-690.273	6.76467	99.9213	0.208144	46.1175
1.54	-0.0682	0.00454667	17.7454	-0.0002	-695.247	6.81343	99.9036	0.209644	46.1094
1.55	-0.0688	0.00458667	17.7454	-0.0002	-698.979	6.84999	99.5638	0.210769	45.9525
1.56	-0.0693	0.00462	17.7454	-0.0002	-703.954	6.89875	99.549	0.212269	45.9457
1.57	-0.0698	0.00465333	17.7454	-0.0002	-708.929	6.9475	99.5344	0.213769	45.9389
1.58	-0.0702	0.00468	17.7454	-0.0002	-713.904	6.99625	99.6617	0.215269	45.9977
1.59	-0.0707	0.00471333	17.7454	-0.0002	-718.878	7.04501	99.6465	0.21677	45.9907
1.6	-0.0712	0.00474667	17.7454	-0.0002	-722.61	7.08157	99.4603	0.217895	45.9048
1.61	-0.0718	0.00478667	17.7454	-0.0002	-727.585	7.13033	99.3082	0.219395	45.8346
1.62	-0.0723	0.00482	17.7454	-0.0002	-732.56	7.17908	99.2958	0.220895	45.8288
1.63	-0.0727	0.00484667	17.7454	-0.0002	-737.534	7.22784	99.4201	0.222395	45.8862
1.64	-0.0732	0.00488	17.7454	-0.0002	-742.509	7.27659	99.407	0.223895	45.8802
1.65	-0.0737	0.00491333	17.7454	-0.0002	-746.241	7.31316	99.2287	0.22502	45.7979
1.66	-0.0741	0.00494	17.7454	-0.0002	-749.972	7.34972	99.1866	0.226145	45.7784
1.67	-0.0747	0.00498	17.7454	-0.0002	-753.703	7.38629	98.8794	0.22727	45.6366
1.68	-0.0752	0.00501333	17.7454	-0.0002	-758.678	7.43504	98.8703	0.228771	45.6324
1.69	-0.0756	0.00504	17.7454	-0.0002	-763.653	7.4838	98.992	0.230271	45.6886
1.7	-0.0761	0.00507333	17.7454	-0.0002	-768.628	7.53255	98.9823	0.231771	45.6841
1.71	-0.0766	0.00510667	17.7454	-0.0002	-772.359	7.56912	98.8136	0.232896	45.6063
1.72	-0.0772	0.00514667	17.7454	-0.0002	-776.09	7.60568	98.5192	0.234021	45.4704
1.73	-0.0778	0.00518667	17.7454	-0.0002	-781.065	7.65444	98.3861	0.235521	45.409
1.74	-0.0781	0.00520667	17.7454	-0.0002	-786.04	7.70319	98.6324	0.237021	45.5227
1.75	-0.0788	0.00525333	17.7454	-0.0002	-791.015	7.75195	98.375	0.238521	45.4038
1.76	-0.0794	0.00529333	17.7454	-0.0002	-795.99	7.8007	98.2456	0.240022	45.3441
1.77	-0.0797	0.00531333	17.7454	-0.0002	-800.965	7.84946	98.4875	0.241522	45.4558
1.78	-0.0802	0.00534667	17.7454	-0.0002	-807.184	7.9104	98.6334	0.243397	45.5231
1.79	-0.0806	0.00537333	17.7454	-0.0002	-810.915	7.94696	98.5976	0.244522	45.5066
1.8	-0.0811	0.00540667	17.7454	-0.0002	-814.646	7.98353	98.4406	0.245647	45.4341
1.81	-0.0816	0.00544	17.7454	-0.0002	-818.377	8.0201	98.2855	0.246772	45.3625
1.82	-0.082	0.00546667	17.7454	-0.0002	-822.108	8.05666	98.252	0.247897	45.3471
1.83	-0.0826	0.00550667	17.7454	-0.0002	-827.083	8.10542	98.1285	0.249397	45.2901
1.84	-0.0832	0.00554667	17.7454	-0.0002	-832.058	8.15417	98.0069	0.250898	45.2339
1.85	-0.0837	0.00558	17.7454	-0.0002	-837.033	8.20293	98.0039	0.252398	45.2326
1.86	-0.0842	0.00561333	17.7454	-0.0002	-842.008	8.25168	98.0009	0.253898	45.2312
1.87	-0.0846	0.00564	17.7454	-0.0002	-845.739	8.28825	97.9698	0.255023	45.2168
1.88	-0.0852	0.00568	17.7454	-0.0002	-849.471	8.32481	97.7091	0.256148	45.0965
1.89	-0.0857	0.00571333	17.7454	-0.0002	-854.445	8.37357	97.7079	0.257648	45.0959
1.9	-0.0862	0.00574667	17.7454	-0.0002	-859.42	8.42232	97.7067	0.259148	45.0954
1.91	-0.0867	0.00578	17.7454	-0.0002	-863.152	8.45889	97.565	0.260273	45.03
1.92	-0.0871	0.00580667	17.7454	-0.0002	-869.37	8.51983	97.8166	0.262149	45.1461
1.93	-0.0876	0.00584	17.7454	-0.0002	-873.102	8.55639	97.6757	0.263274	45.0811
1.94	-0.0881	0.00587333	17.7454	-0.0002	-876.833	8.59296	97.5364	0.264399	45.0168
1.95	-0.0887	0.00591333	17.7454	-0.0002	-880.564	8.62953	97.2889	0.265524	44.9026
1.96	-0.0892	0.00594667	17.7454	-0.0002	-886.783	8.69047	97.4268	0.267399	44.9662
1.97	-0.0898	0.00598667	17.7454	-0.0002	-893.001	8.75141	97.4545	0.269274	44.979
1.98	-0.0902	0.00601333	17.7454	-0.0002	-897.976	8.80017	97.5628	0.270774	45.029
1.99	-0.0907	0.00604667	17.7454	-0.0002	-901.707	8.83673	97.4281	0.271899	44.9668
2	-0.0912	0.00608	17.7454	-0.0002	-905.439	8.8733	97.2949	0.273025	44.9054
2.01	-0.0917	0.00611333	17.7454	-0.0002	-910.414	8.92205	97.2961	0.274525	44.9059
2.02	-0.0923	0.00615333	17.7454	-0.0002	-914.145	8.95862	97.0598	0.27565	44.7968
2.03	-0.0927	0.00618	17.7454	-0.0002	-919.12	9.00737	97.1669	0.27715	44.8463
2.04	-0.0932	0.00621333	17.7454	-0.0002	-924.095	9.05613	97.1687	0.27865	44.8471
2.05	-0.0936	0.00624	17.7454	-0.0002	-927.826	9.09269	97.1442	0.279775	44.8358
2.06	-0.0941	0.00627333	17.7454	-0.0002	-931.557	9.12926	97.0166	0.2809	44.7769
2.07	-0.0946	0.00630667	17.7454	-0.0002	-936.532	9.17801	97.0192	0.2824	44.7781
2.08	-0.0952	0.00634667	17.7454	-0.0002	-940.263	9.21458	96.7918	0.283526	44.6731
2.09	-0.0958	0.00638667	17.7454	-0.0002	-943.994	9.25114	96.5673	0.284651	44.5695
2.1	-0.0962	0.00641333	17.7454	-0.0002	-950.213	9.31209	96.7992	0.286526	44.6766
2.11	-0.0968	0.00645333	17.7454	-0.0002	-955.188	9.36084	96.7029	0.288026	44.6321
2.12	-0.0972	0.00648	17.7454	-0.0002	-960.163	9.4096	96.8065	0.289526	44.6799
2.13	-0.0976	0.00650667	17.7454	-0.0002	-962.65	9.43397	96.6596	0.290276	44.6121
2.14	-0.0981	0.00654	17.7454	-0.0002	-966.382	9.47054	96.5396	0.291401	44.5568
2.15	-0.0986	0.00657333	17.7454	-0.0002	-970.113	9.50711	96.4209	0.292526	44.502
2.16	-0.0992	0.00661333	17.7454	-0.0002	-973.844	9.54367	96.2064	0.293651	44.4029
2.17	-0.0997	0.00664667	17.7454	-0.0002	-978.819	9.59243	96.2129	0.295152	44.406
2.18	-0.1003	0.00668667	17.7454	-0.0002	-983.794	9.64118	96.1234	0.296652	44.3647
2.19	-0.1007	0.00671333	17.7454	-0.0002	-988.769	9.68993	96.2258	0.298152	44.4119
2.2	-0.1012	0.00674667	17.7454	-0.0002	-994.987	9.75088	96.3525	0.300027	44.4704
2.21	-0.1017	0.00678	17.7454	-0.0002	-998.719	9.78744	96.2384	0.301152	44.4177
2.22	-0.1022	0.00681333	17.7454	-0.0002	-1002.45	9.82401	96.1253	0.302277	44.3655
2.23	-0.1027	0.00684667	17.7454	-0.0002	-1007.42	9.87276	96.1321	0.303777	44.3686
2.24	-0.1033	0.00688667	17.7454	-0.0002	-1011.16	9.90933	95.9277	0.304902	44.2743
2.25	-0.1038	0.00692	17.7454	-0.0002	-1016.13	9.95808	95.9353	0.306403	44.2778
2.26	-0.1042	0.00694667	17.7454	-0.0002	-1019.86	9.99465	95.9179	0.307528	44.2698
2.27	-0.1045	0.00696667	17.7454	-0.0002	-1023.59	10.0312	95.9925	0.308653	44.3042
2.28	-0.1052	0.00701333	17.7454	-0.0002	-1027.32	10.0678	95.7013	0.309778	44.1698
2.29	-0.1058	0.00705333	17.7454	-0.0002	-1031.06	10.1043	95.5042	0.310903	44.0789
2.3	-0.1062	0.00708	17.7454	-0.0002	-1036.03	10.1531	95.6036	0.312403	44.1247
2.31	-0.1067	0.00711333	17.7454	-0.0002	-1042.25	10.214	95.7267	0.314278	44.1816
2.32	-0.1072	0.00714667	17.7454	-0.0002	-1045.98	10.2506	95.6214	0.315403	44.1329
2.33	-0.1077	0.00718	17.7454	-0.0002	-1050.96	10.2994	95.6301	0.316904	44.137
2.34	-0.1082	0.00721333	17.7454	-0.0002	-1055.93	10.3481	95.6388	0.318404	44.141
2.35	-0.1087	0.00724667	17.7454	-0.0002	-1059.66	10.3847	95.5353	0.319529	44.0932
2.36	-0.1091	0.00727333	17.7454	-0.0002	-1064.64	10.4334	95.6319	0.321029	44.1378
2.37	-0.1097	0.00731333	17.7454	-0.0002	-1068.37	10.47	95.4422	0.322154	44.0502
2.38	-0.1103	0.00735333	17.7454	-0.0002	-1073.34	10.5188	95.365	0.323654	44.0146
2.39	-0.1108	0.00738667	17.7454	-0.0002	-1078.32	10.5675	95.3747	0.325154	44.0191
2.4	-0.1112	0.00741333	17.7454	-0.0002	-1083.29	10.6163	95.47	0.326654	44.0631
2.41	-0.1117	0.00744667	17.7454	-0.0002	-1088.27	10.665	95.4792	0.328155	44.0673
2.42	-0.1122	0.00748	17.7454	-0.0002	-1092	10.7016	95.3796	0.32928	44.0213
2.43	-0.1126	0.00750667	17.7454	-0.0002	-1095.73	10.7382	95.3655	0.330405	44.0148
2.44	-0.1131	0.00754	17.7454	-0.0002	-1099.46	10.7747	95.2672	0.33153	43.9695
2.45	-0.1136	0.00757333	17.7454	-0.0002	-1103.19	10.8113	95.1698	0.332655	43.9245
2.46	-0.114	0.0076	17.7454	-0.0002	-1106.92	10.8479	95.1566	0.33378	43.9184
2.47	-0.1147	0.00764667	17.7454	-0.0002	-1110.65	10.8844	94.8947	0.334905	43.7975
2.48	-0.1153	0.00768667	17.7454	-0.0002	-1114.39	10.921	94.718	0.33603	43.716
2.49	-0.1158	0.00772	17.7454	-0.0002	-1120.6	10.9819	94.8353	0.337905	43.7701
2.5	-0.1162	0.00774667	17.7454	-0.0002	-1125.58	11.0307	94.9284	0.339406	43.8131
2.51	-0.1167	0.00778	17.7454	-0.0002	-1130.55	11.0794	94.9395	0.340906	43.8182
2.52	-0.1173	0.00782	17.7454	-0.0002	-1134.29	11.116	94.7656	0.342031	43.738
2.53	-0.1178	0.00785333	17.7454	-0.0002	-1139.26	11.1648	94.7772	0.343531	43.7433
2.54	-0.1182	0.00788	17.7454	-0.0002	-1144.24	11.2135	94.8689	0.345031	43.7857
2.55	-0.1186	0.00790667	17.7454	-0.0002	-1147.97	11.2501	94.8573	0.346156	43.7803
2.56	-0.1192	0.00794667	17.7454	-0.0002	-1151.7	11.2866	94.6866	0.347281	43.7015
2.57	-0.1197	0.00798	17.7454	-0.0002	-1155.43	11.3232	94.5965	0.348406	43.6599
2.58	-0.1202	0.00801333	17.7454	-0.0002	-1159.16	11.3598	94.5073	0.349531	43.6187
2.59	-0.1207	0.00804667	17.7454	-0.0002	-1164.14	11.4085	94.5197	0.351032	43.6245
2.6	-0.1211	0.00807333	17.7454	-0.0002	-1169.11	11.4573	94.6101	0.352532	43.6662
2.61	-0.1217	0.00811333	17.7454	-0.0002	-1172.84	11.4938	94.4441	0.353657	43.5896
2.62	-0.1222	0.00814667	17.7454	-0.0002	-1177.82	11.5426	94.4566	0.355157	43.5954
2.63	-0.1227	0.00818	17.7454	-0.0002	-1181.55	11.5792	94.3697	0.356282	43.5553
2.64	-0.1231	0.00820667	17.7454	-0.0002	-1185.28	11.6157	94.3601	0.357407	43.5508
2.65	-0.1236	0.00824	17.7454	-0.0002	-1189.01	11.6523	94.2743	0.358532	43.5112
2.66	-0.1241	0.00827333	17.7454	-0.0002	-1192.74	11.6889	94.1891	0.359657	43.4719
2.67	-0.1247	0.00831333	17.7454	-0.0002	-1197.72	11.7376	94.1269	0.361157	43.4432
2.68	-0.1252	0.00834667	17.7454	-0.0002	-1202.69	11.7864	94.1404	0.362658	43.4494
2.69	-0.1257	0.00838	17.7454	-0.0002	-1207.67	11.8351	94.1538	0.364158	43.4556
2.7	-0.1262	0.00841333	17.7454	-0.0002	-1211.4	11.8717	94.0705	0.365283	43.4171
2.71	-0.1267	0.00844667	17.7454	-0.0002	-1216.37	11.9204	94.084	0.366783	43.4234
2.72	-0.1272	0.00848	17.7454	-0.0002	-1220.1	11.957	94.0017	0.367908	43.3854
2.73	-0.1276	0.00850667	17.7454	-0.0002	-1225.08	12.0058	94.0891	0.369408	43.4257
2.74	-0.1282	0.00854667	17.7454	-0.0002	-1228.81	12.0423	93.934	0.370533	43.3541
2.75	-0.1287	0.00858	17.7454	-0.0002	-1232.54	12.0789	93.8531	0.371658	43.3168
2.76	-0.1292	0.00861333	17.7454	-0.0002	-1238.76	12.1398	93.9616	0.373534	43.3669
2.77	-0.1297	0.00864667	17.7454	-0.0002	-1243.73	12.1886	93.9753	0.375034	43.3732
2.78	-0.1302	0.00868	17.7454	-0.0002	-1247.47	12.2252	93.8953	0.376159	43.3363
2.79	-0.1307	0.00871333	17.7454	-0.0002	-1252.44	12.2739	93.9091	0.377659	43.3427
2.8	-0.1312	0.00874667	17.7454	-0.0002	-1256.17	12.3105	93.8299	0.378784	43.3061
2.81	-0.1317	0.00878	17.7454	-0.0002	-1259.9	12.347	93.7513	0.379909	43.2698
2.82	-0.1322	0.00881333	17.7454	-0.0002	-1264.88	12.3958	93.7655	0.381409	43.2764
2.83	-0.1328	0.00885333	17.7454	-0.0002	-1268.61	12.4324	93.6172	0.382534	43.208
2.84	-0.1332	0.00888	17.7454	-0.0002	-1273.58	12.4811	93.7021	0.384035	43.2471
2.85	-0.1337	0.00891333	17.7454	-0.0002	-1277.32	12.5177	93.6252	0.38516	43.2116
2.86	-0.1343	0.00895333	17.7454	-0.0002	-1282.29	12.5664	93.5699	0.38666	43.1861
2.87	-0.1348	0.00898667	17.7454	-0.0002	-1287.27	12.6152	93.5846	0.38816	43.1929
2.88	-0.1352	0.00901333	17.7454	-0.0002	-1291	12.6518	93.5781	0.389285	43.1899
2.89	-0.1357	0.00904667	17.7454	-0.0002	-1295.97	12.7005	93.5926	0.390785	43.1966
2.9	-0.1362	0.00908	17.7454	-0.0002	-1299.7	12.7371	93.5175	0.39191	43.1619
2.91	-0.1366	0.00910667	17.7454	-0.0002	-1303.43	12.7736	93.5113	0.393035	43.1591
2.92	-0.1372	0.00914667	17.7454	-0.0002	-1307.16	12.8102	93.3689	0.39416	43.0933
2.93	-0.1377	0.00918	17.7454	-0.0002	-1310.9	12.8468	93.2954	0.395286	43.0594
2.94	-0.1382	0.00921333	17.7454	-0.0002	-1314.63	12.8833	93.2225	0.396411	43.0258
2.95	-0.1388	0.00925333	17.7454	-0.0002	-1319.6	12.9321	93.1708	0.397911	43.0019
2.96	-0.1392	0.00928	17.7454	-0.0002	-1324.58	12.9809	93.2533	0.399411	43.04
2.97	-0.1397	0.00931333	17.7454	-0.0002	-1329.55	13.0296	93.2685	0.400911	43.047
2.98	-0.1402	0.00934667	17.7454	-0.0002	-1333.28	13.0662	93.1967	0.402036	43.0139
2.99	-0.1406	0.00937333	17.7454	-0.0002	-1337.01	13.1027	93.1916	0.403161	43.0115
3	-0.1411	0.00940667	17.7454	-0.0002	-1340.75	13.1393	93.1205	0.404286	42.9787
3.01	-0.1416	0.00944	17.7454	-0.0002	-1345.72	13.1881	93.136	0.405787	42.9859
3.02	-0.1422	0.00948	17.7454	-0.0002	-1349.45	13.2246	93.0002	0.406912	42.9232
3.03	-0.1427	0.00951333	17.7454	-0.0002	-1354.43	13.2734	93.016	0.408412	42.9305
3.04	-0.1431	0.00954	17.7454	-0.0002	-1359.4	13.3221	93.0967	0.409912	42.9677
3.05	-0.1437	0.00958	17.7454	-0.0002	-1363.13	13.3587	92.9624	0.411037	42.9057
3.06	-0.1442	0.00961333	17.7454	-0.0002	-1366.86	13.3953	92.8937	0.412162	42.874
3.07	-0.1447	0.00964667	17.7454	-0.0002	-1370.6	13.4318	92.8254	0.413287	42.8425
3.08	-0.1452	0.00968	17.7454	-0.0002	-1375.57	13.4806	92.8415	0.414787	42.8499
3.09	-0.1457	0.00971333	17.7454	-0.0002	-1380.55	13.5293	92.8575	0.416287	42.8573
3.1	-0.1461	0.00974	17.7454	-0.0002	-1384.28	13.5659	92.8536	0.417413	42.8555
3.11	-0.1466	0.00977333	17.7454	-0.0002	-1388.01	13.6025	92.7863	0.418538	42.8245
3.12	-0.1471	0.00980667	17.7454	-0.0002	-1391.74	13.639	92.7195	0.419663	42.7936
3.13	-0.1476	0.00984	17.7454	-0.0002	-1395.47	13.6756	92.6532	0.420788	42.763
3.14	-0.1481	0.00987333	17.7454	-0.0002	-1399.2	13.7122	92.5872	0.421913	42.7326
3.15	-0.1487	0.00991333	17.7454	-0.0002	-1404.18	13.7609	92.5415	0.423413	42.7115
3.16	-0.1492	0.00994667	17.7454	-0.0002	-1410.39	13.8219	92.6399	0.425288	42.7569
3.17	-0.1498	0.00998667	17.7454	-0.0002	-1415.37	13.8706	92.5943	0.426788	42.7358
3.18	-0.1504	0.0100267	17.7454	-0.0002	-1420.34	13.9194	92.5491	0.428289	42.7149
3.19	-0.1508	0.0100533	17.7454	-0.0002	-1425.32	13.9681	92.6269	0.429789	42.7509
3.2	-0.1512	0.01008	17.7454	-0.0002	-1429.05	14.0047	92.6237	0.430914	42.7494
3.21	-0.1517	0.0101133	17.7454	-0.0002	-1432.78	14.0413	92.5594	0.432039	42.7197
3.22	-0.1522	0.0101467	17.7454	-0.0002	-1436.51	14.0778	92.4956	0.433164	42.6903
3.23	-0.1526	0.0101733	17.7454	-0.0002	-1440.24	14.1144	92.4928	0.434289	42.689
3.24	-0.1531	0.0102067	17.7454	-0.0002	-1443.98	14.151	92.4295	0.435414	42.6598
3.25	-0.1536	0.01024	17.7454	-0.0002	-1447.71	14.1875	92.3667	0.436539	42.6308
3.26	-0.1542	0.01028	17.7454	-0.0002	-1451.44	14.2241	92.2444	0.437664	42.5744
3.27	-0.1547	0.0103133	17.7454	-0.0002	-1456.41	14.2728	92.2615	0.439165	42.5822
3.28	-0.1552	0.0103467	17.7454	-0.0002	-1461.39	14.3216	92.2784	0.440665	42.59
3.29	-0.1557	0.01038	17.7454	-0.0002	-1466.36	14.3704	92.2952	0.442165	42.5978
3.3	-0.1562	0.0104133	17.7454	-0.0002	-1470.09	14.4069	92.2338	0.44329	42.5695
3.31	-0.1566	0.01044	17.7454	-0.0002	-1473.83	14.4435	92.2317	0.444415	42.5685
3.32	-0.1571	0.0104733	17.7454	-0.0002	-1476.31	14.4679	92.0933	0.445165	42.5046
3.33	-0.1576	0.0105067	17.7454	-0.0002	-1481.29	14.5166	92.1105	0.446665	42.5125
3.34	-0.1582	0.0105467	17.7454	-0.0002	-1485.02	14.5532	91.9923	0.44779	42.458
3.35	-0.1586	0.0105733	17.7454	-0.0002	-1488.75	14.5897	91.9909	0.448915	42.4573
3.36	-0.1593	0.01062	17.7454	-0.0002	-1493.72	14.6385	91.8927	0.450416	42.412
3.37	-0.1599	0.01066	17.7454	-0.0002	-1498.7	14.6873	91.8528	0.451916	42.3936
3.38	-0.1603	0.0106867	17.7454	-0.0002	-1503.67	14.736	91.9277	0.453416	42.4282
3.39	-0.1607	0.0107133	17.7454	-0.0002	-1508.65	14.7848	92.0023	0.454916	42.4626
3.4	-0.1612	0.0107467	17.7454	-0.0002	-1511.14	14.8091	91.8681	0.455666	42.4007
3.41	-0.1618	0.0107867	17.7454	-0.0002	-1513.62	14.8335	91.6781	0.456416	42.313
3.42	-0.1622	0.0108133	17.7454	-0.0002	-1518.6	14.8823	91.7526	0.457916	42.3474
3.43	-0.1626	0.01084	17.7454	-0.0002	-1522.33	14.9188	91.7518	0.459041	42.347
3.44	-0.1631	0.0108733	17.7454	-0.0002	-1527.31	14.9676	91.7694	0.460541	42.3551
3.45	-0.1636	0.0109067	17.7454	-0.0002	-1531.04	15.0042	91.7125	0.461667	42.3288
3.46	-0.1642	0.0109467	17.7454	-0.0002	-1534.77	15.0407	91.6	0.462792	42.2769
3.47	-0.1647	0.01098	17.7454	-0.0002	-1538.5	15.0773	91.544	0.463917	42.2511
3.48	-0.1653	0.01102	17.7454	-0.0002	-1543.47	15.126	91.5066	0.465417	42.2338
3.49	-0.1657	0.0110467	17.7454	-0.0002	-1548.45	15.1748	91.58	0.466917	42.2677
3.5	-0.1662	0.01108	17.7454	-0.0002	-1552.18	15.2114	91.5245	0.468042	42.2421
3.51	-0.1667	0.0111133	17.7454	-0.0002	-1555.91	15.2479	91.4693	0.469167	42.2166
3.52	-0.1671	0.01114	17.7454	-0.0002	-1559.64	15.2845	91.4692	0.470292	42.2165
3.53	-0.1678	0.0111867	17.7454	-0.0002	-1564.62	15.3333	91.3782	0.471792	42.1745
3.54	-0.1683	0.01122	17.7454	-0.0002	-1568.35	15.3698	91.3239	0.472918	42.1495
3.55	-0.1687	0.0112467	17.7454	-0.0002	-1573.32	15.4186	91.3964	0.474418	42.183
3.56	-0.1693	0.0112867	17.7454	-0.0002	-1578.3	15.4673	91.3605	0.475918	42.1664
3.57	-0.1697	0.0113133	17.7454	-0.0002	-1582.03	15.5039	91.3606	0.477043	42.1664
3.58	-0.1701	0.01134	17.7454	-0.0002	-1587.01	15.5526	91.4324	0.478543	42.1996
3.59	-0.1706	0.0113733	17.7454	-0.0002	-1590.74	15.5892	91.3788	0.479668	42.1748
3.6	-0.1711	0.0114067	17.7454	-0.0002	-1594.47	15.6258	91.3254	0.480793	42.1502
3.61	-0.1716	0.01144	17.7454	-0.0002	-1598.2	15.6623	91.2724	0.481918	42.1257
3.62	-0.1722	0.01148	17.7454	-0.0002	-1603.17	15.7111	91.2375	0.483418	42.1096
3.63	-0.1727	0.0115133	17.7454	-0.0002	-1606.9	15.7477	91.1851	0.484544	42.0854
3.64	-0.1732	0.0115467	17.7454	-0.0002	-1610.64	15.7842	91.133	0.485669	42.0614
3.65	-0.1737	0.01158	17.7454	-0.0002	-1614.37	15.8208	91.0812	0.486794	42.0375
3.66	-0.1742	0.0116133	17.7454	-0.0002	-1619.34	15.8696	91.0996	0.488294	42.046
3.67	-0.1748	0.0116533	17.7454	-0.0002	-1623.07	15.9061	90.9961	0.489419	41.9982
3.68	-0.1752	0.01168	17.7454	-0.0002	-1626.8	15.9427	90.9971	0.490544	41.9986
3.69	-0.1756	0.0117067	17.7454	-0.0002	-1630.54	15.9792	90.998	0.491669	41.9991
3.7	-0.1761	0.01174	17.7454	-0.0002	-1634.27	16.0158	90.9473	0.492794	41.9757
3.71	-0.1767	0.01178	17.7454	-0.0002	-1639.24	16.0646	90.9144	0.494294	41.9605
3.72	-0.1772	0.0118133	17.7454	-0.0002	-1642.97	16.1011	90.8642	0.49542	41.9373
3.73	-0.1776	0.01184	17.7454	-0.0002	-1646.7	16.1377	90.8654	0.496545	41.9379
3.74	-0.1783	0.0118867	17.7454	-0.0002	-1650.44	16.1743	90.7138	0.49767	41.8679
3.75	-0.1788	0.01192	17.7454	-0.0002	-1654.17	16.2108	90.6646	0.498795	41.8452
3.76	-0.1792	0.0119467	17.7454	-0.0002	-1659.14	16.2596	90.7343	0.500295	41.8774
3.77	-0.1796	0.0119733	17.7454	-0.0002	-1664.12	16.3083	90.8037	0.501795	41.9094
3.78	-0.1802	0.0120133	17.7454	-0.0002	-1665.36	16.3205	90.569	0.50217	41.8011
3.79	-0.1807	0.0120467	17.7454	-0.0002	-1669.09	16.3571	90.5207	0.503295	41.7788
3.8	-0.1811	0.0120733	17.7454	-0.0002	-1674.07	16.4059	90.59	0.504795	41.8108
3.81	-0.1817	0.0121133	17.7454	-0.0002	-1679.04	16.4546	90.5592	0.506296	41.7966
3.82	-0.1823	0.0121533	17.7454	-0.0002	-1682.77	16.4912	90.4617	0.507421	41.7516
3.83	-0.1827	0.01218	17.7454	-0.0002	-1687.75	16.5399	90.5305	0.508921	41.7833
3.84	-0.1831	0.0122067	17.7454	-0.0002	-1690.23	16.5643	90.4659	0.509671	41.7535
3.85	-0.1836	0.01224	17.7454	-0.0002	-1693.97	16.6009	90.4187	0.510796	41.7317
3.86	-0.1841	0.0122733	17.7454	-0.0002	-1696.45	16.6252	90.3055	0.511546	41.6795
3.87	-0.1847	0.0123133	17.7454	-0.0002	-1700.18	16.6618	90.2101	0.512671	41.6354
3.88	-0.1852	0.0123467	17.7454	-0.0002	-1705.16	16.7106	90.2298	0.514171	41.6445
3.89	-0.1856	0.0123733	17.7454	-0.0002	-1708.89	16.7471	90.2324	0.515296	41.6457
3.9	-0.1862	0.0124133	17.7454	-0.0002	-1712.62	16.7837	90.138	0.516421	41.6022
3.91	-0.1867	0.0124467	17.7454	-0.0002	-1716.35	16.8203	90.0925	0.517547	41.5811
3.92	-0.1871	0.0124733	17.7454	-0.0002	-1718.84	16.8446	90.0301	0.518297	41.5524
3.93	-0.1877	0.0125133	17.7454	-0.0002	-1723.82	16.8934	90.0021	0.519797	41.5394
3.94	-0.1882	0.0125467	17.7454	-0.0002	-1727.55	16.93	89.9573	0.520922	41.5187
3.95	-0.1887	0.01258	17.7454	-0.0002	-1731.28	16.9665	89.9127	0.522047	41.4982
3.96	-0.1892	0.0126133	17.7454	-0.0002	-1735.01	17.0031	89.8684	0.523172	41.4777
3.97	-0.1898	0.0126533	17.7454	-0.0002	-1739.98	17.0518	89.8411	0.524672	41.4651
3.98	-0.1903	0.0126867	17.7454	-0.0002	-1744.96	17.1006	89.8613	0.526172	41.4744
3.99	-0.1907	0.0127133	17.7454	-0.0002	-1748.69	17.1372	89.8645	0.527297	41.4759
4	-0.1911	0.01274	17.7454	-0.0002	-1752.42	17.1737	89.8678	0.528423	41.4774
4.01	-0.1916	0.0127733	17.7454	-0.0002	-1756.15	17.2103	89.8241	0.529548	41.4573
4.02	-0.1922	0.0128133	17.7454	-0.0002	-1758.64	17.2347	89.6705	0.530298	41.3864
4.03	-0.1926	0.01284	17.7454	-0.0002	-1762.37	17.2712	89.6741	0.531423	41.3881
4.04	-0.1932	0.01288	17.7454	-0.0002	-1766.1	17.3078	89.5849	0.532548	41.3469
4.05	-0.1937	0.0129133	17.7454	-0.0002	-1769.83	17.3444	89.5425	0.533673	41.3273
4.06	-0.1942	0.0129467	17.7454	-0.0002	-1773.57	17.3809	89.5002	0.534798	41.3078
4.07	-0.1947	0.01298	17.7454	-0.0002	-1777.3	17.4175	89.4582	0.535923	41.2884
4.08	-0.1952	0.0130133	17.7454	-0.0002	-1782.27	17.4663	89.4788	0.537423	41.2979
4.09	-0.1957	0.0130467	17.7454	-0.0002	-1784.76	17.4906	89.3747	0.538173	41.2499
4.1	-0.1962	0.01308	17.7454	-0.0002	-1788.49	17.5272	89.3333	0.539299	41.2308
4.11	-0.1967	0.0131133	17.7454	-0.0002	-1792.22	17.5638	89.2922	0.540424	41.2118
4.12	-0.1972	0.0131467	17.7454	-0.0002	-1797.2	17.6125	89.313	0.541924	41.2214
4.13	-0.1977	0.01318	17.7454	-0.0002	-1800.93	17.6491	89.2721	0.543049	41.2025
4.14	-0.1981	0.0132067	17.7454	-0.0002	-1804.66	17.6857	89.2764	0.544174	41.2045
4.15	-0.1986	0.01324	17.7454	-0.0002	-1808.39	17.7222	89.2357	0.545299	41.1857
4.16	-0.1991	0.0132733	17.7454	-0.0002	-1810.88	17.7466	89.1341	0.546049	41.1388
4.17	-0.1997	0.0133133	17.7454	-0.0002	-1814.61	17.7832	89.0494	0.547174	41.0997
4.18	-0.2002	0.0133467	17.7454	-0.0002	-1819.58	17.8319	89.0705	0.548674	41.1095
4.19	-0.2008	0.0133867	17.7454	-0.0002	-1824.56	17.8807	89.0472	0.550174	41.0987
4.2	-0.2012	0.0134133	17.7454	-0.0002	-1828.29	17.9172	89.0519	0.5513	41.1009
4.21	-0.2016	0.01344	17.7454	-0.0002	-1832.02	17.9538	89.0566	0.552425	41.103
4.22	-0.2022	0.01348	17.7454	-0.0002	-1835.75	17.9904	88.9731	0.55355	41.0645
4.23	-0.2027	0.0135133	17.7454	-0.0002	-1839.48	18.0269	88.9341	0.554675	41.0465
4.24	-0.2033	0.0135533	17.7454	-0.0002	-1843.21	18.0635	88.8515	0.5558	41.0084
4.25	-0.2037	0.01358	17.7454	-0.0002	-1846.95	18.1001	88.8565	0.556925	41.0107
4.26	-0.2042	0.0136133	17.7454	-0.0002	-1850.68	18.1366	88.818	0.55805	40.9929
4.27	-0.2047	0.0136467	17.7454	-0.0002	-1854.41	18.1732	88.7797	0.559175	40.9752
4.28	-0.2052	0.01368	17.7454	-0.0002	-1858.14	18.2098	88.7415	0.5603	40.9576
4.29	-0.2056	0.0137067	17.7454	-0.0002	-1861.87	18.2463	88.7467	0.561426	40.96
4.3	-0.2063	0.0137533	17.7454	-0.0002	-1865.6	18.2829	88.6229	0.562551	40.9029
4.31	-0.2068	0.0137867	17.7454	-0.0002	-1869.33	18.3195	88.5854	0.563676	40.8856
4.32	-0.2071	0.0138067	17.7454	-0.0002	-1874.31	18.3682	88.6925	0.565176	40.935
4.33	-0.2075	0.0138333	17.7454	-0.0002	-1876.8	18.3926	88.639	0.565926	40.9103
4.34	-0.2081	0.0138733	17.7454	-0.0002	-1880.53	18.4292	88.5591	0.567051	40.8735
4.35	-0.2088	0.01392	17.7454	-0.0002	-1883.01	18.4535	88.379	0.567801	40.7903
4.36	-0.2093	0.0139533	17.7454	-0.0002	-1889.23	18.5145	88.459	0.569676	40.8273
4.37	-0.2097	0.01398	17.7454	-0.0002	-1894.21	18.5632	88.5228	0.571176	40.8567
4.38	-0.2102	0.0140133	17.7454	-0.0002	-1897.94	18.5998	88.4862	0.572301	40.8398
4.39	-0.2107	0.0140467	17.7454	-0.0002	-1901.67	18.6364	88.4498	0.573427	40.823
4.4	-0.2112	0.01408	17.7454	-0.0002	-1905.4	18.6729	88.4135	0.574552	40.8062
4.41	-0.2116	0.0141067	17.7454	-0.0002	-1909.13	18.7095	88.4192	0.575677	40.8088
4.42	-0.2121	0.01414	17.7454	-0.0002	-1912.86	18.7461	88.3831	0.576802	40.7922
4.43	-0.2127	0.01418	17.7454	-0.0002	-1916.59	18.7826	88.3057	0.577927	40.7565
4.44	-0.2133	0.01422	17.7454	-0.0002	-1920.33	18.8192	88.2288	0.579052	40.721
4.45	-0.2137	0.0142467	17.7454	-0.0002	-1924.06	18.8558	88.2347	0.580177	40.7237
4.46	-0.2142	0.01428	17.7454	-0.0002	-1927.79	18.8923	88.1995	0.581302	40.7074
4.47	-0.2147	0.0143133	17.7454	-0.0002	-1931.52	18.9289	88.1644	0.582427	40.6912
4.48	-0.2152	0.0143467	17.7454	-0.0002	-1936.49	18.9776	88.1861	0.583928	40.7013
4.49	-0.2157	0.01438	17.7454	-0.0002	-1940.23	19.0142	88.1512	0.585053	40.6852
4.5	-0.2163	0.01442	17.7454	-0.0002	-1942.71	19.0386	88.0194	0.585803	40.6243
4.51	-0.2166	0.01444	17.7454	-0.0002	-1946.44	19.0752	88.0663	0.586928	40.646
4.52	-0.2171	0.0144733	17.7454	-0.0002	-1950.18	19.1117	88.0319	0.588053	40.6301
4.53	-0.2176	0.0145067	17.7454	-0.0002	-1952.66	19.1361	87.9416	0.588803	40.5884
4.54	-0.2182	0.0145467	17.7454	-0.0002	-1956.39	19.1727	87.8674	0.589928	40.5542
4.55	-0.2188	0.0145867	17.7454	-0.0002	-1960.13	19.2092	87.7935	0.591053	40.5201
4.56	-0.2193	0.01462	17.7454	-0.0002	-1965.1	19.258	87.8157	0.592553	40.5303
4.57	-0.2197	0.0146467	17.7454	-0.0002	-1970.08	19.3067	87.8777	0.594053	40.559
4.58	-0.2202	0.01468	17.7454	-0.0002	-1973.81	19.3433	87.8442	0.595179	40.5435
4.59	-0.2207	0.0147133	17.7454	-0.0002	-1977.54	19.3799	87.8109	0.596304	40.5281
4.6	-0.2213	0.0147533	17.7454	-0.0002	-1980.03	19.4042	87.683	0.597054	40.4691
4.61	-0.2217	0.01478	17.7454	-0.0002	-1983.76	19.4408	87.6897	0.598179	40.4722
4.62	-0.2222	0.0148133	17.7454	-0.0002	-1987.49	19.4774	87.657	0.599304	40.4571
4.63	-0.2226	0.01484	17.7454	-0.0002	-1991.22	19.5139	87.6637	0.600429	40.4602
4.64	-0.2231	0.0148733	17.7454	-0.0002	-1994.95	19.5505	87.6311	0.601554	40.4451
4.65	-0.2236	0.0149067	17.7454	-0.0002	-1998.68	19.5871	87.5987	0.602679	40.4302
4.66	-0.2241	0.01494	17.7454	-0.0002	-2002.41	19.6236	87.5664	0.603804	40.4153
4.67	-0.2247	0.01498	17.7454	-0.0002	-2006.14	19.6602	87.4954	0.604929	40.3825
4.68	-0.2252	0.0150133	17.7454	-0.0002	-2009.87	19.6968	87.4635	0.606055	40.3678
4.69	-0.2257	0.0150467	17.7454	-0.0002	-2013.61	19.7333	87.4317	0.60718	40.3531
4.7	-0.2262	0.01508	17.7454	-0.0002	-2017.34	19.7699	87.4001	0.608305	40.3385
4.71	-0.2267	0.0151133	17.7454	-0.0002	-2021.07	19.8065	87.3686	0.60943	40.324
4.72	-0.2272	0.0151467	17.7454	-0.0002	-2026.04	19.8552	87.3909	0.61093	40.3343
4.73	-0.2277	0.01518	17.7454	-0.0002	-2029.77	19.8918	87.3596	0.612055	40.3198
4.74	-0.2282	0.0152133	17.7454	-0.0002	-2033.51	19.9284	87.3285	0.61318	40.3054
4.75	-0.2287	0.0152467	17.7454	-0.0002	-2037.24	19.9649	87.2974	0.614305	40.2911
4.76	-0.2292	0.01528	17.7454	-0.0002	-2040.97	20.0015	87.2665	0.61543	40.2769
4.77	-0.2298	0.01532	17.7454	-0.0002	-2045.94	20.0502	87.2508	0.61693	40.2696
4.78	-0.2303	0.0153533	17.7454	-0.0002	-2050.92	20.099	87.2731	0.618431	40.2799
4.79	-0.2307	0.01538	17.7454	-0.0002	-2055.89	20.1477	87.3331	0.619931	40.3076
4.8	-0.2311	0.0154067	17.7454	-0.0002	-2059.62	20.1843	87.3402	0.621056	40.3109
4.81	-0.2316	0.01544	17.7454	-0.0002	-2062.11	20.2087	87.2569	0.621806	40.2724
4.82	-0.2321	0.0154733	17.7454	-0.0002	-2063.36	20.2209	87.1214	0.622181	40.2099
4.83	-0.2327	0.0155133	17.7454	-0.0002	-2067.09	20.2574	87.0539	0.623306	40.1787
4.84	-0.2332	0.0155467	17.7454	-0.0002	-2072.06	20.3062	87.0763	0.624806	40.1891
4.85	-0.2337	0.01558	17.7454	-0.0002	-2077.04	20.355	87.0987	0.626306	40.1994
4.86	-0.2341	0.0156067	17.7454	-0.0002	-2080.77	20.3915	87.106	0.627431	40.2028
4.87	-0.2347	0.0156467	17.7454	-0.0002	-2084.5	20.4281	87.0391	0.628557	40.1719
4.88	-0.2352	0.01568	17.7454	-0.0002	-2088.23	20.4647	87.0096	0.629682	40.1583
4.89	-0.2357	0.0157133	17.7454	-0.0002	-2091.96	20.5012	86.9801	0.630807	40.1447
4.9	-0.2361	0.01574	17.7454	-0.0002	-2095.69	20.5378	86.9877	0.631932	40.1481
4.91	-0.2365	0.0157667	17.7454	-0.0002	-2098.18	20.5622	86.9436	0.632682	40.1278
4.92	-0.237	0.0158	17.7454	-0.0002	-2100.67	20.5865	86.863	0.633432	40.0906
4.93	-0.2376	0.01584	17.7454	-0.0002	-2103.15	20.6109	86.7463	0.634182	40.0367
4.94	-0.2383	0.0158867	17.7454	-0.0002	-2106.89	20.6475	86.6449	0.635307	39.99
4.95	-0.2388	0.01592	17.7454	-0.0002	-2113.1	20.7084	86.7187	0.637182	40.024
4.96	-0.2393	0.0159533	17.7454	-0.0002	-2119.32	20.7694	86.7922	0.639057	40.0579
4.97	-0.2397	0.01598	17.7454	-0.0002	-2123.05	20.8059	86.7999	0.640183	40.0615
4.98	-0.2401	0.0160067	17.7454	-0.0002	-2125.54	20.8303	86.7568	0.640933	40.0416
4.99	-0.2408	0.0160533	17.7454	-0.0002	-2129.27	20.8669	86.6565	0.642058	39.9953
5	-0.2413	0.0160867	17.7454	-0.0002	-2133	20.9034	86.6284	0.643183	39.9824
5.01	-0.2417	0.0161133	17.7454	-0.0002	-2137.98	20.9522	86.6868	0.644683	40.0093
5.02	-0.2422	0.0161467	17.7454	-0.0002	-2141.71	20.9888	86.6588	0.645808	39.9964
5.03	-0.2427	0.01618	17.7454	-0.0002	-2144.2	21.0131	86.5807	0.646558	39.9603
5.04	-0.2431	0.0162067	17.7454	-0.0002	-2147.93	21.0497	86.5887	0.647683	39.964
5.05	-0.2437	0.0162467	17.7454	-0.0002	-2151.66	21.0863	86.5255	0.648808	39.9349
5.06	-0.2442	0.01628	17.7454	-0.0002	-2155.39	21.1228	86.4981	0.649933	39.9222
5.07	-0.2446	0.0163067	17.7454	-0.0002	-2159.12	21.1594	86.5061	0.651059	39.9259
5.08	-0.2452	0.0163467	17.7454	-0.0002	-2162.85	21.196	86.4436	0.652184	39.897
5.09	-0.2458	0.0163867	17.7454	-0.0002	-2166.59	21.2325	86.3813	0.653309	39.8683
5.1	-0.2462	0.0164133	17.7454	-0.0002	-2170.32	21.2691	86.3895	0.654434	39.8721
5.11	-0.2467	0.0164467	17.7454	-0.0002	-2175.29	21.3179	86.4121	0.655934	39.8825
5.12	-0.2473	0.0164867	17.7454	-0.0002	-2179.02	21.3544	86.3503	0.657059	39.854
5.13	-0.2477	0.0165133	17.7454	-0.0002	-2182.75	21.391	86.3584	0.658184	39.8577
5.14	-0.2482	0.0165467	17.7454	-0.0002	-2186.48	21.4276	86.3318	0.659309	39.8454
5.15	-0.2487	0.01658	17.7454	-0.0002	-2188.97	21.4519	86.2563	0.660059	39.8106
5.16	-0.2492	0.0166133	17.7454	-0.0002	-2193.95	21.5007	86.2788	0.66156	39.821
5.17	-0.2496	0.01664	17.7454	-0.0002	-2197.68	21.5372	86.2871	0.662685	39.8248
5.18	-0.2501	0.0166733	17.7454	-0.0002	-2201.41	21.5738	86.2608	0.66381	39.8127
5.19	-0.2506	0.0167067	17.7454	-0.0002	-2205.14	21.6104	86.2346	0.664935	39.8006
5.2	-0.2511	0.01674	17.7454	-0.0002	-2208.87	21.6469	86.2085	0.66606	39.7885
5.21	-0.2518	0.0167867	17.7454	-0.0002	-2212.6	21.6835	86.114	0.667185	39.7449
5.22	-0.2523	0.01682	17.7454	-0.0002	-2217.58	21.7323	86.1366	0.668685	39.7554
5.23	-0.2527	0.0168467	17.7454	-0.0002	-2222.55	21.781	86.1932	0.670185	39.7815
5.24	-0.2532	0.01688	17.7454	-0.0002	-2226.28	21.8176	86.1674	0.67131	39.7696
5.25	-0.2537	0.0169133	17.7454	-0.0002	-2228.77	21.842	86.0937	0.67206	39.7355
5.26	-0.2542	0.0169467	17.7454	-0.0002	-2232.5	21.8785	86.0682	0.673186	39.7238
5.27	-0.2547	0.01698	17.7454	-0.0002	-2237.48	21.9273	86.0906	0.674686	39.7341
5.28	-0.2552	0.0170133	17.7454	-0.0002	-2241.21	21.9639	86.0652	0.675811	39.7224
5.29	-0.2556	0.01704	17.7454	-0.0002	-2243.7	21.9882	86.0259	0.676561	39.7043
5.3	-0.2561	0.0170733	17.7454	-0.0002	-2248.67	22.037	86.0484	0.678061	39.7146
5.31	-0.2566	0.0171067	17.7454	-0.0002	-2251.16	22.0614	85.9757	0.678811	39.6811
5.32	-0.257	0.0171333	17.7454	-0.0002	-2253.65	22.0857	85.9367	0.679561	39.6631
5.33	-0.2576	0.0171733	17.7454	-0.0002	-2256.13	22.1101	85.8312	0.680311	39.6144
5.34	-0.2583	0.01722	17.7454	-0.0002	-2261.11	22.1589	85.7873	0.681811	39.5942
5.35	-0.2588	0.0172533	17.7454	-0.0002	-2266.08	22.2076	85.81	0.683311	39.6046
5.36	-0.2594	0.0172933	17.7454	-0.0002	-2271.06	22.2564	85.7994	0.684812	39.5997
5.37	-0.2598	0.01732	17.7454	-0.0002	-2274.79	22.2929	85.8081	0.685937	39.6037
5.38	-0.2603	0.0173533	17.7454	-0.0002	-2278.52	22.3295	85.7837	0.687062	39.5925
5.39	-0.2608	0.0173867	17.7454	-0.0002	-2282.25	22.3661	85.7595	0.688187	39.5813
5.4	-0.2613	0.01742	17.7454	-0.0002	-2285.98	22.4026	85.7353	0.689312	39.5701
5.41	-0.2617	0.0174467	17.7454	-0.0002	-2289.71	22.4392	85.744	0.690437	39.5742
5.42	-0.2623	0.0174867	17.7454	-0.0002	-2293.45	22.4758	85.6873	0.691562	39.548
5.43	-0.2627	0.0175133	17.7454	-0.0002	-2297.18	22.5123	85.696	0.692687	39.552
5.44	-0.2632	0.0175467	17.7454	-0.0002	-2299.66	22.5367	85.6258	0.693437	39.5196
5.45	-0.2638	0.0175867	17.7454	-0.0002	-2303.4	22.5733	85.5697	0.694562	39.4937
5.46	-0.2642	0.0176133	17.7454	-0.0002	-2307.13	22.6098	85.5785	0.695688	39.4978
5.47	-0.2646	0.01764	17.7454	-0.0002	-2310.86	22.6464	85.5873	0.696813	39.5019
5.48	-0.2652	0.01768	17.7454	-0.0002	-2314.59	22.683	85.5316	0.697938	39.4761
5.49	-0.2657	0.0177133	17.7454	-0.0002	-2318.32	22.7195	85.5083	0.699063	39.4653
5.5	-0.266	0.0177333	17.7454	-0.0002	-2320.81	22.7439	85.5035	0.699813	39.4631
5.51	-0.2665	0.0177667	17.7454	-0.0002	-2324.54	22.7805	85.4803	0.700938	39.4524
5.52	-0.2671	0.0178067	17.7454	-0.0002	-2327.03	22.8049	85.3795	0.701688	39.4059
5.53	-0.2676	0.01784	17.7454	-0.0002	-2330.76	22.8414	85.3566	0.702813	39.3954
5.54	-0.2682	0.01788	17.7454	-0.0002	-2335.73	22.8902	85.3474	0.704313	39.3911
5.55	-0.2687	0.0179133	17.7454	-0.0002	-2339.46	22.9268	85.3247	0.705438	39.3806
5.56	-0.2692	0.0179467	17.7454	-0.0002	-2345.68	22.9877	85.3926	0.707314	39.412
5.57	-0.2697	0.01798	17.7454	-0.0002	-2350.66	23.0364	85.4151	0.708814	39.4223
5.58	-0.2701	0.0180067	17.7454	-0.0002	-2354.39	23.073	85.424	0.709939	39.4264
5.59	-0.2707	0.0180467	17.7454	-0.0002	-2358.12	23.1096	85.3697	0.711064	39.4014
5.6	-0.2714	0.0180933	17.7454	-0.0002	-2361.85	23.1461	85.2842	0.712189	39.362
5.61	-0.2717	0.0181133	17.7454	-0.0002	-2366.83	23.1949	85.3695	0.713689	39.4013
5.62	-0.2722	0.0181467	17.7454	-0.0002	-2370.56	23.2315	85.347	0.714814	39.3909
5.63	-0.2726	0.0181733	17.7454	-0.0002	-2374.29	23.268	85.3559	0.715939	39.3951
5.64	-0.273	0.0182	17.7454	-0.0002	-2375.53	23.2802	85.2755	0.716314	39.3579
5.65	-0.2737	0.0182467	17.7454	-0.0002	-2378.02	23.3046	85.1465	0.717065	39.2984
5.66	-0.2742	0.01828	17.7454	-0.0002	-2381.75	23.3412	85.1246	0.71819	39.2883
5.67	-0.2748	0.01832	17.7454	-0.0002	-2386.73	23.3899	85.1161	0.71969	39.2844
5.68	-0.2752	0.0183467	17.7454	-0.0002	-2391.7	23.4387	85.1696	0.72119	39.309
5.69	-0.2756	0.0183733	17.7454	-0.0002	-2395.43	23.4752	85.1787	0.722315	39.3132
5.7	-0.2762	0.0184133	17.7454	-0.0002	-2399.16	23.5118	85.126	0.72344	39.2889
5.71	-0.2769	0.01846	17.7454	-0.0002	-2401.65	23.5362	84.9988	0.72419	39.2302
5.72	-0.2773	0.0184867	17.7454	-0.0002	-2406.63	23.5849	85.0521	0.72569	39.2548
5.73	-0.2777	0.0185133	17.7454	-0.0002	-2411.6	23.6337	85.1051	0.72719	39.2793
5.74	-0.2781	0.01854	17.7454	-0.0002	-2414.09	23.6581	85.0704	0.72794	39.2632
5.75	-0.2786	0.0185733	17.7454	-0.0002	-2416.58	23.6824	85.0052	0.728691	39.2332
5.76	-0.2792	0.0186133	17.7454	-0.0002	-2420.31	23.719	84.9535	0.729816	39.2093
5.77	-0.2796	0.01864	17.7454	-0.0002	-2422.79	23.7434	84.9191	0.730566	39.1934
5.78	-0.2801	0.0186733	17.7454	-0.0002	-2426.53	23.78	84.8981	0.731691	39.1837
5.79	-0.2806	0.0187067	17.7454	-0.0002	-2430.26	23.8165	84.8771	0.732816	39.1741
5.8	-0.2813	0.0187533	17.7454	-0.0002	-2433.99	23.8531	84.7959	0.733941	39.1366
5.81	-0.2819	0.0187933	17.7454	-0.0002	-2437.72	23.8896	84.7451	0.735066	39.1131
5.82	-0.2822	0.0188133	17.7454	-0.0002	-2442.69	23.9384	84.8278	0.736566	39.1513
5.83	-0.2827	0.0188467	17.7454	-0.0002	-2446.43	23.975	84.8071	0.737691	39.1417
5.84	-0.2831	0.0188733	17.7454	-0.0002	-2450.16	24.0115	84.8164	0.738816	39.1461
5.85	-0.2836	0.0189067	17.7454	-0.0002	-2452.64	24.0359	84.7529	0.739567	39.1167
5.86	-0.2843	0.0189533	17.7454	-0.0002	-2456.38	24.0725	84.6728	0.740692	39.0798
5.87	-0.2847	0.01898	17.7454	-0.0002	-2460.11	24.109	84.6823	0.741817	39.0841
5.88	-0.2852	0.0190133	17.7454	-0.0002	-2465.08	24.1578	84.7048	0.743317	39.0945
5.89	-0.2857	0.0190467	17.7454	-0.0002	-2468.81	24.1944	84.6845	0.744442	39.0852
5.9	-0.2862	0.01908	17.7454	-0.0002	-2471.3	24.2187	84.6217	0.745192	39.0562
5.91	-0.2866	0.0191067	17.7454	-0.0002	-2475.03	24.2553	84.6312	0.746317	39.0606
5.92	-0.2873	0.0191533	17.7454	-0.0002	-2478.76	24.2919	84.5523	0.747442	39.0241
5.93	-0.288	0.0192	17.7454	-0.0002	-2482.49	24.3284	84.4737	0.748567	38.9879
5.94	-0.2883	0.01922	17.7454	-0.0002	-2487.47	24.3772	84.555	0.750067	39.0254
5.95	-0.2886	0.01924	17.7454	-0.0002	-2492.44	24.4259	84.636	0.751568	39.0628
5.96	-0.2891	0.0192733	17.7454	-0.0002	-2494.93	24.4503	84.5739	0.752318	39.0341
5.97	-0.2898	0.01932	17.7454	-0.0002	-2497.42	24.4747	84.4538	0.753068	38.9787
5.98	-0.2902	0.0193467	17.7454	-0.0002	-2501.15	24.5113	84.4634	0.754193	38.9831
5.99	-0.2908	0.0193867	17.7454	-0.0002	-2506.12	24.56	84.4567	0.755693	38.98
6	-0.2913	0.01942	17.7454	-0.0002	-2511.1	24.6088	84.4791	0.757193	38.9904
6.01	-0.2917	0.0194467	17.7454	-0.0002	-2514.83	24.6453	84.4887	0.758318	38.9948
6.02	-0.2922	0.01948	17.7454	-0.0002	-2517.32	24.6697	84.4275	0.759068	38.9665
6.03	-0.2926	0.0195067	17.7454	-0.0002	-2519.81	24.6941	84.3954	0.759818	38.9517
6.04	-0.2931	0.01954	17.7454	-0.0002	-2522.29	24.7185	84.3346	0.760568	38.9237
6.05	-0.2936	0.0195733	17.7454	-0.0002	-2526.02	24.755	84.3155	0.761694	38.9149
6.06	-0.2942	0.0196133	17.7454	-0.0002	-2529.76	24.7916	84.2679	0.762819	38.8929
6.07	-0.2947	0.0196467	17.7454	-0.0002	-2533.49	24.8282	84.249	0.763944	38.8841
6.08	-0.2952	0.01968	17.7454	-0.0002	-2538.46	24.8769	84.2714	0.765444	38.8945
6.09	-0.2957	0.0197133	17.7454	-0.0002	-2542.19	24.9135	84.2526	0.766569	38.8858
6.1	-0.2962	0.0197467	17.7454	-0.0002	-2545.92	24.9501	84.2338	0.767694	38.8771
6.11	-0.2967	0.01978	17.7454	-0.0002	-2549.66	24.9866	84.2151	0.768819	38.8685
6.12	-0.2972	0.0198133	17.7454	-0.0002	-2553.39	25.0232	84.1965	0.769944	38.8599
6.13	-0.2977	0.0198467	17.7454	-0.0002	-2555.87	25.0476	84.1369	0.770694	38.8324
6.14	-0.2982	0.01988	17.7454	-0.0002	-2559.61	25.0841	84.1185	0.771819	38.8239
6.15	-0.2986	0.0199067	17.7454	-0.0002	-2563.34	25.1207	84.1283	0.772945	38.8284
6.16	-0.2991	0.01994	17.7454	-0.0002	-2567.07	25.1573	84.1099	0.77407	38.8199
6.17	-0.2997	0.01998	17.7454	-0.0002	-2570.8	25.1938	84.0635	0.775195	38.7985
6.18	-0.3002	0.0200133	17.7454	-0.0002	-2574.53	25.2304	84.0453	0.77632	38.7901
6.19	-0.3008	0.0200533	17.7454	-0.0002	-2577.02	25.2548	83.9587	0.77707	38.7502
6.2	-0.3013	0.0200867	17.7454	-0.0002	-2580.75	25.2913	83.9407	0.778195	38.7419
6.21	-0.3017	0.0201133	17.7454	-0.0002	-2585.72	25.3401	83.991	0.779695	38.7651
6.22	-0.3022	0.0201467	17.7454	-0.0002	-2588.21	25.3645	83.9327	0.780445	38.7382
6.23	-0.3027	0.02018	17.7454	-0.0002	-2591.94	25.401	83.9149	0.78157	38.7299
6.24	-0.3032	0.0202133	17.7454	-0.0002	-2595.67	25.4376	83.8971	0.782695	38.7217
6.25	-0.3037	0.0202467	17.7454	-0.0002	-2599.4	25.4742	83.8794	0.783821	38.7136
6.26	-0.3042	0.02028	17.7454	-0.0002	-2603.14	25.5107	83.8617	0.784946	38.7054
6.27	-0.3047	0.0203133	17.7454	-0.0002	-2606.87	25.5473	83.8441	0.786071	38.6973
6.28	-0.3052	0.0203467	17.7454	-0.0002	-2610.6	25.5839	83.8266	0.787196	38.6892
6.29	-0.3058	0.0203867	17.7454	-0.0002	-2613.09	25.6082	83.7418	0.787946	38.6501
6.3	-0.3063	0.02042	17.7454	-0.0002	-2618.06	25.657	83.7643	0.789446	38.6604
6.31	-0.3067	0.0204467	17.7454	-0.0002	-2620.55	25.6814	83.7345	0.790196	38.6467
6.32	-0.3072	0.02048	17.7454	-0.0002	-2624.28	25.7179	83.7172	0.791321	38.6387
6.33	-0.3077	0.0205133	17.7454	-0.0002	-2628.01	25.7545	83.7	0.792446	38.6308
6.34	-0.3082	0.0205467	17.7454	-0.0002	-2631.74	25.7911	83.6829	0.793571	38.6229
6.35	-0.3086	0.0205733	17.7454	-0.0002	-2636.72	25.8398	83.7324	0.795072	38.6457
6.36	-0.3092	0.0206133	17.7454	-0.0002	-2640.45	25.8764	83.6882	0.796197	38.6253
6.37	-0.3097	0.0206467	17.7454	-0.0002	-2644.18	25.913	83.6712	0.797322	38.6175
6.38	-0.3102	0.02068	17.7454	-0.0002	-2647.91	25.9495	83.6542	0.798447	38.6096
6.39	-0.3107	0.0207133	17.7454	-0.0002	-2651.64	25.9861	83.6372	0.799572	38.6018
6.4	-0.3112	0.0207467	17.7454	-0.0002	-2655.37	26.0227	83.6204	0.800697	38.594
6.41	-0.3118	0.0207867	17.7454	-0.0002	-2659.1	26.0592	83.5767	0.801822	38.5739
6.42	-0.3122	0.0208133	17.7454	-0.0002	-2662.84	26.0958	83.5868	0.802947	38.5785
6.43	-0.3127	0.0208467	17.7454	-0.0002	-2666.57	26.1324	83.57	0.804072	38.5708
6.44	-0.3131	0.0208733	17.7454	-0.0002	-2670.3	26.1689	83.5801	0.805197	38.5754
6.45	-0.3139	0.0209267	17.7454	-0.0002	-2672.79	26.1933	83.4447	0.805948	38.5129
6.46	-0.3143	0.0209533	17.7454	-0.0002	-2676.52	26.2299	83.4549	0.807073	38.5176
6.47	-0.3147	0.02098	17.7454	-0.0002	-2681.49	26.2786	83.5037	0.808573	38.5402
6.48	-0.3152	0.0210133	17.7454	-0.0002	-2685.22	26.3152	83.4872	0.809698	38.5326
6.49	-0.3156	0.02104	17.7454	-0.0002	-2686.47	26.3274	83.4201	0.810073	38.5016
6.5	-0.3161	0.0210733	17.7454	-0.0002	-2688.95	26.3517	83.3652	0.810823	38.4763
6.51	-0.3166	0.0211067	17.7454	-0.0002	-2692.68	26.3883	83.3491	0.811948	38.4688
6.52	-0.3172	0.0211467	17.7454	-0.0002	-2696.42	26.4249	83.3067	0.813073	38.4492
6.53	-0.3177	0.02118	17.7454	-0.0002	-2700.15	26.4614	83.2907	0.814198	38.4418
6.54	-0.3182	0.0212133	17.7454	-0.0002	-2703.88	26.498	83.2747	0.815323	38.4345
6.55	-0.3187	0.0212467	17.7454	-0.0002	-2707.61	26.5346	83.2588	0.816448	38.4271
6.56	-0.3193	0.0212867	17.7454	-0.0002	-2711.34	26.5711	83.2169	0.817574	38.4078
6.57	-0.3198	0.02132	17.7454	-0.0002	-2716.32	26.6199	83.2392	0.819074	38.4181
6.58	-0.3202	0.0213467	17.7454	-0.0002	-2720.05	26.6565	83.2494	0.820199	38.4228
6.59	-0.3207	0.02138	17.7454	-0.0002	-2723.78	26.693	83.2336	0.821324	38.4155
6.6	-0.3212	0.0214133	17.7454	-0.0002	-2726.27	26.7174	83.18	0.822074	38.3908
6.61	-0.3217	0.0214467	17.7454	-0.0002	-2728.75	26.7418	83.1265	0.822824	38.3661
6.62	-0.3222	0.02148	17.7454	-0.0002	-2732.48	26.7783	83.1109	0.823949	38.3589
6.63	-0.3226	0.0215067	17.7454	-0.0002	-2736.22	26.8149	83.1212	0.825074	38.3636
6.64	-0.3231	0.02154	17.7454	-0.0002	-2739.95	26.8515	83.1058	0.826199	38.3565
6.65	-0.3237	0.02158	17.7454	-0.0002	-2742.43	26.8759	83.027	0.826949	38.3202
6.66	-0.3243	0.02162	17.7454	-0.0002	-2746.17	26.9124	82.9862	0.828074	38.3013
6.67	-0.3247	0.0216467	17.7454	-0.0002	-2749.9	26.949	82.9966	0.8292	38.3061
6.68	-0.3252	0.02168	17.7454	-0.0002	-2753.63	26.9856	82.9814	0.830325	38.2991
6.69	-0.3257	0.0217133	17.7454	-0.0002	-2757.36	27.0221	82.9663	0.83145	38.2921
6.7	-0.3262	0.0217467	17.7454	-0.0002	-2759.85	27.0465	82.9138	0.8322	38.2679
6.71	-0.3267	0.02178	17.7454	-0.0002	-2763.58	27.0831	82.8989	0.833325	38.261
6.72	-0.3272	0.0218133	17.7454	-0.0002	-2767.31	27.1196	82.8839	0.83445	38.2541
6.73	-0.3277	0.0218467	17.7454	-0.0002	-2771.04	27.1562	82.8691	0.835575	38.2473
6.74	-0.3282	0.02188	17.7454	-0.0002	-2773.53	27.1806	82.8171	0.836325	38.2233
6.75	-0.3287	0.0219133	17.7454	-0.0002	-2777.26	27.2171	82.8024	0.83745	38.2165
6.76	-0.3293	0.0219533	17.7454	-0.0002	-2782.23	27.2659	82.7995	0.83895	38.2152
6.77	-0.3298	0.0219867	17.7454	-0.0002	-2787.21	27.3146	82.8218	0.840451	38.2255
6.78	-0.3302	0.0220133	17.7454	-0.0002	-2790.94	27.3512	82.8323	0.841576	38.2303
6.79	-0.3308	0.0220533	17.7454	-0.0002	-2794.67	27.3878	82.7926	0.842701	38.2119
6.8	-0.3313	0.0220867	17.7454	-0.0002	-2798.4	27.4243	82.778	0.843826	38.2052
6.81	-0.3318	0.02212	17.7454	-0.0002	-2802.13	27.4609	82.7634	0.844951	38.1985
6.82	-0.3322	0.0221467	17.7454	-0.0002	-2805.86	27.4975	82.7739	0.846076	38.2033
6.83	-0.3327	0.02218	17.7454	-0.0002	-2808.35	27.5219	82.7227	0.846826	38.1797
6.84	-0.3332	0.0222133	17.7454	-0.0002	-2812.08	27.5584	82.7083	0.847951	38.1731
6.85	-0.3337	0.0222467	17.7454	-0.0002	-2815.81	27.595	82.694	0.849076	38.1665
6.86	-0.3343	0.0222867	17.7454	-0.0002	-2818.3	27.6194	82.6185	0.849826	38.1316
6.87	-0.3347	0.0223133	17.7454	-0.0002	-2822.03	27.6559	82.629	0.850952	38.1365
6.88	-0.3351	0.02234	17.7454	-0.0002	-2825.76	27.6925	82.6395	0.852077	38.1413
6.89	-0.3357	0.02238	17.7454	-0.0002	-2829.5	27.7291	82.6007	0.853202	38.1234
6.9	-0.3362	0.0224133	17.7454	-0.0002	-2831.98	27.7534	82.5504	0.853952	38.1002
6.91	-0.3367	0.0224467	17.7454	-0.0002	-2834.47	27.7778	82.5002	0.854702	38.077
6.92	-0.3372	0.02248	17.7454	-0.0002	-2839.45	27.8266	82.5224	0.856202	38.0873
6.93	-0.3378	0.02252	17.7454	-0.0002	-2843.18	27.8631	82.4841	0.857327	38.0696
6.94	-0.3383	0.0225533	17.7454	-0.0002	-2846.91	27.8997	82.4703	0.858452	38.0632
6.95	-0.3387	0.02258	17.7454	-0.0002	-2850.64	27.9363	82.4808	0.859577	38.0681
6.96	-0.3391	0.0226067	17.7454	-0.0002	-2853.13	27.9606	82.4554	0.860327	38.0564
6.97	-0.3396	0.02264	17.7454	-0.0002	-2856.86	27.9972	82.4417	0.861452	38.05
6.98	-0.3401	0.0226733	17.7454	-0.0002	-2859.35	28.0216	82.3922	0.862203	38.0272
6.99	-0.3406	0.0227067	17.7454	-0.0002	-2863.08	28.0581	82.3786	0.863328	38.0209
7	-0.3412	0.0227467	17.7454	-0.0002	-2866.81	28.0947	82.3409	0.864453	38.0035
7.01	-0.3417	0.02278	17.7454	-0.0002	-2870.54	28.1313	82.3274	0.865578	37.9973
7.02	-0.3422	0.0228133	17.7454	-0.0002	-2875.51	28.18	82.3496	0.867078	38.0075
7.03	-0.3427	0.0228467	17.7454	-0.0002	-2879.24	28.2166	82.3362	0.868203	38.0013
7.04	-0.3432	0.02288	17.7454	-0.0002	-2881.73	28.241	82.2872	0.868953	37.9787
7.05	-0.3438	0.02292	17.7454	-0.0002	-2885.46	28.2775	82.25	0.870078	37.9615
7.06	-0.3442	0.0229467	17.7454	-0.0002	-2889.19	28.3141	82.2606	0.871203	37.9664
7.07	-0.3447	0.02298	17.7454	-0.0002	-2892.93	28.3507	82.2474	0.872328	37.9603
7.08	-0.3452	0.0230133	17.7454	-0.0002	-2895.41	28.3751	82.1989	0.873079	37.9379
7.09	-0.3457	0.0230467	17.7454	-0.0002	-2899.14	28.4116	82.1858	0.874204	37.9319
7.1	-0.3462	0.02308	17.7454	-0.0002	-2901.63	28.436	82.1375	0.874954	37.9096
7.11	-0.3467	0.0231133	17.7454	-0.0002	-2905.36	28.4726	82.1245	0.876079	37.9036
7.12	-0.3472	0.0231467	17.7454	-0.0002	-2909.09	28.5091	82.1115	0.877204	37.8976
7.13	-0.3477	0.02318	17.7454	-0.0002	-2912.83	28.5457	82.0986	0.878329	37.8917
7.14	-0.3482	0.0232133	17.7454	-0.0002	-2915.31	28.5701	82.0507	0.879079	37.8696
7.15	-0.3487	0.0232467	17.7454	-0.0002	-2919.04	28.6066	82.038	0.880204	37.8637
7.16	-0.3492	0.02328	17.7454	-0.0002	-2922.78	28.6432	82.0252	0.881329	37.8578
7.17	-0.3498	0.02332	17.7454	-0.0002	-2926.51	28.6798	81.989	0.882454	37.8411
7.18	-0.3502	0.0233467	17.7454	-0.0002	-2931.48	28.7285	82.0346	0.883955	37.8621
7.19	-0.3507	0.02338	17.7454	-0.0002	-2935.21	28.7651	82.0219	0.88508	37.8563
7.2	-0.3512	0.0234133	17.7454	-0.0002	-2938.94	28.8017	82.0093	0.886205	37.8504
7.21	-0.3517	0.0234467	17.7454	-0.0002	-2942.68	28.8382	81.9966	0.88733	37.8446
7.22	-0.3522	0.02348	17.7454	-0.0002	-2946.41	28.8748	81.9841	0.888455	37.8388
7.23	-0.3526	0.0235067	17.7454	-0.0002	-2948.89	28.8992	81.9602	0.889205	37.8278
7.24	-0.3532	0.0235467	17.7454	-0.0002	-2952.63	28.9357	81.9245	0.89033	37.8113
7.25	-0.3537	0.02358	17.7454	-0.0002	-2956.36	28.9723	81.9121	0.891455	37.8056
7.26	-0.3543	0.02362	17.7454	-0.0002	-2960.09	29.0089	81.8765	0.89258	37.7892
7.27	-0.3547	0.0236467	17.7454	-0.0002	-2963.82	29.0454	81.8873	0.893705	37.7941
7.28	-0.3551	0.0236733	17.7454	-0.0002	-2966.31	29.0698	81.8637	0.894455	37.7832
7.29	-0.3557	0.0237133	17.7454	-0.0002	-2970.04	29.1064	81.8284	0.895581	37.767
7.3	-0.3561	0.02374	17.7454	-0.0002	-2972.53	29.1307	81.805	0.896331	37.7561
7.31	-0.3567	0.02378	17.7454	-0.0002	-2976.26	29.1673	81.7699	0.897456	37.7399
7.32	-0.3572	0.0238133	17.7454	-0.0002	-2979.99	29.2039	81.7578	0.898581	37.7344
7.33	-0.3578	0.0238533	17.7454	-0.0002	-2983.72	29.2404	81.7229	0.899706	37.7182
7.34	-0.3583	0.0238867	17.7454	-0.0002	-2987.45	29.277	81.7109	0.900831	37.7127
7.35	-0.3587	0.0239133	17.7454	-0.0002	-2991.18	29.3136	81.7217	0.901956	37.7177
7.36	-0.3591	0.02394	17.7454	-0.0002	-2994.91	29.3501	81.7325	0.903081	37.7227
7.37	-0.3597	0.02398	17.7454	-0.0002	-2998.64	29.3867	81.6978	0.904206	37.7067
7.38	-0.3602	0.0240133	17.7454	-0.0002	-3001.13	29.4111	81.6521	0.904956	37.6856
7.39	-0.3607	0.0240467	17.7454	-0.0002	-3003.62	29.4355	81.6065	0.905706	37.6645
7.4	-0.3613	0.0240867	17.7454	-0.0002	-3007.35	29.472	81.5722	0.906832	37.6487
7.41	-0.3617	0.0241133	17.7454	-0.0002	-3011.08	29.5086	81.5831	0.907957	37.6537
7.42	-0.3622	0.0241467	17.7454	-0.0002	-3014.81	29.5452	81.5714	0.909082	37.6483
7.43	-0.3627	0.02418	17.7454	-0.0002	-3018.54	29.5817	81.5598	0.910207	37.643
7.44	-0.3632	0.0242133	17.7454	-0.0002	-3022.27	29.6183	81.5482	0.911332	37.6376
7.45	-0.3637	0.0242467	17.7454	-0.0002	-3024.76	29.6427	81.5031	0.912082	37.6168
7.46	-0.3641	0.0242733	17.7454	-0.0002	-3028.49	29.6792	81.514	0.913207	37.6218
7.47	-0.3646	0.0243067	17.7454	-0.0002	-3030.98	29.7036	81.469	0.913957	37.6011
7.48	-0.3652	0.0243467	17.7454	-0.0002	-3033.47	29.728	81.4019	0.914707	37.5701
7.49	-0.3657	0.02438	17.7454	-0.0002	-3037.2	29.7646	81.3906	0.915832	37.5649
7.5	-0.3661	0.0244067	17.7454	-0.0002	-3040.93	29.8011	81.4016	0.916957	37.57
7.51	-0.3665	0.0244333	17.7454	-0.0002	-3044.66	29.8377	81.4125	0.918083	37.575
7.52	-0.3671	0.0244733	17.7454	-0.0002	-3045.91	29.8499	81.3126	0.918458	37.5289
7.53	-0.3677	0.0245133	17.7454	-0.0002	-3049.64	29.8864	81.2794	0.919583	37.5136
7.54	-0.3682	0.0245467	17.7454	-0.0002	-3053.37	29.923	81.2683	0.920708	37.5085
7.55	-0.3687	0.02458	17.7454	-0.0002	-3058.34	29.9718	81.2904	0.922208	37.5186
7.56	-0.3693	0.02462	17.7454	-0.0002	-3062.07	30.0083	81.2573	0.923333	37.5034
7.57	-0.3697	0.0246467	17.7454	-0.0002	-3065.81	30.0449	81.2683	0.924458	37.5084
7.58	-0.3702	0.02468	17.7454	-0.0002	-3069.54	30.0815	81.2573	0.925583	37.5034
7.59	-0.3707	0.0247133	17.7454	-0.0002	-3073.27	30.118	81.2463	0.926708	37.4983
7.6	-0.3711	0.02474	17.7454	-0.0002	-3077	30.1546	81.2573	0.927833	37.5034
7.61	-0.3717	0.02478	17.7454	-0.0002	-3080.73	30.1912	81.2245	0.928959	37.4882
7.62	-0.3723	0.02482	17.7454	-0.0002	-3083.22	30.2155	81.1591	0.929709	37.458
7.63	-0.3727	0.0248467	17.7454	-0.0002	-3088.19	30.2643	81.2028	0.931209	37.4782
7.64	-0.3732	0.02488	17.7454	-0.0002	-3091.92	30.3009	81.192	0.932334	37.4732
7.65	-0.3737	0.0249133	17.7454	-0.0002	-3095.65	30.3374	81.1812	0.933459	37.4682
7.66	-0.3743	0.0249533	17.7454	-0.0002	-3098.14	30.3618	81.1162	0.934209	37.4382
7.67	-0.3747	0.02498	17.7454	-0.0002	-3101.87	30.3984	81.1272	0.935334	37.4433
7.68	-0.3751	0.0250067	17.7454	-0.0002	-3105.6	30.4349	81.1382	0.936459	37.4484
7.69	-0.3756	0.02504	17.7454	-0.0002	-3108.09	30.4593	81.0951	0.937209	37.4285
7.7	-0.3762	0.02508	17.7454	-0.0002	-3110.58	30.4837	81.0305	0.937959	37.3987
7.71	-0.3767	0.0251133	17.7454	-0.0002	-3114.31	30.5202	81.02	0.939084	37.3939
7.72	-0.3772	0.0251467	17.7454	-0.0002	-3118.04	30.5568	81.0096	0.94021	37.389
7.73	-0.3777	0.02518	17.7454	-0.0002	-3121.77	30.5934	80.9991	0.941335	37.3842
7.74	-0.3782	0.0252133	17.7454	-0.0002	-3125.5	30.6299	80.9887	0.94246	37.3794
7.75	-0.3787	0.0252467	17.7454	-0.0002	-3127.99	30.6543	80.9462	0.94321	37.3598
7.76	-0.3792	0.02528	17.7454	-0.0002	-3131.72	30.6909	80.9359	0.944335	37.355
7.77	-0.3795	0.0253	17.7454	-0.0002	-3134.21	30.7153	80.9361	0.945085	37.3551
7.78	-0.3802	0.0253467	17.7454	-0.0002	-3137.94	30.7518	80.8833	0.94621	37.3308
7.79	-0.3806	0.0253733	17.7454	-0.0002	-3140.43	30.7762	80.8623	0.94696	37.3211
7.8	-0.3811	0.0254067	17.7454	-0.0002	-3144.16	30.8128	80.8522	0.948085	37.3164
7.81	-0.3817	0.0254467	17.7454	-0.0002	-3147.89	30.8493	80.8209	0.94921	37.302
7.82	-0.3821	0.0254733	17.7454	-0.0002	-3151.62	30.8859	80.832	0.950335	37.3071
7.83	-0.3827	0.0255133	17.7454	-0.0002	-3155.35	30.9225	80.8008	0.951461	37.2927
7.84	-0.3833	0.0255533	17.7454	-0.0002	-3157.84	30.9468	80.7379	0.952211	37.2637
7.85	-0.3838	0.0255867	17.7454	-0.0002	-3161.57	30.9834	80.728	0.953336	37.2591
7.86	-0.3843	0.02562	17.7454	-0.0002	-3166.55	31.0322	80.7498	0.954836	37.2692
7.87	-0.3848	0.0256533	17.7454	-0.0002	-3170.28	31.0687	80.7399	0.955961	37.2646
7.88	-0.3851	0.0256733	17.7454	-0.0002	-3172.77	31.0931	80.7404	0.956711	37.2648
7.89	-0.3856	0.0257067	17.7454	-0.0002	-3175.25	31.1175	80.6989	0.957461	37.2456
7.9	-0.3861	0.02574	17.7454	-0.0002	-3177.74	31.1419	80.6575	0.958211	37.2265
7.91	-0.3866	0.0257733	17.7454	-0.0002	-3180.23	31.1662	80.6162	0.958961	37.2075
7.92	-0.3872	0.0258133	17.7454	-0.0002	-3183.96	31.2028	80.5858	0.960086	37.1934
7.93	-0.3877	0.0258467	17.7454	-0.0002	-3187.69	31.2394	80.5761	0.961211	37.189
7.94	-0.3882	0.02588	17.7454	-0.0002	-3191.42	31.2759	80.5666	0.962337	37.1846
7.95	-0.3886	0.0259067	17.7454	-0.0002	-3196.4	31.3247	80.6091	0.963837	37.2042
7.96	-0.3892	0.0259467	17.7454	-0.0002	-3200.13	31.3613	80.5788	0.964962	37.1902
7.97	-0.3897	0.02598	17.7454	-0.0002	-3203.86	31.3978	80.5692	0.966087	37.1858
7.98	-0.3903	0.02602	17.7454	-0.0002	-3207.59	31.4344	80.539	0.967212	37.1719
7.99	-0.3908	0.0260533	17.7454	-0.0002	-3211.32	31.471	80.5296	0.968337	37.1675
8	-0.3912	0.02608	17.7454	-0.0002	-3215.05	31.5075	80.5407	0.969462	37.1726
8.01	-0.3917	0.0261133	17.7454	-0.0002	-3218.78	31.5441	80.5312	0.970587	37.1683
8.02	-0.3922	0.0261467	17.7454	-0.0002	-3221.27	31.5685	80.4907	0.971337	37.1496
8.03	-0.3927	0.02618	17.7454	-0.0002	-3222.52	31.5807	80.4193	0.971712	37.1166
8.04	-0.3932	0.0262133	17.7454	-0.0002	-3226.25	31.6172	80.41	0.972838	37.1123
8.05	-0.3937	0.0262467	17.7454	-0.0002	-3229.98	31.6538	80.4008	0.973963	37.108
8.06	-0.3942	0.02628	17.7454	-0.0002	-3233.71	31.6904	80.3916	0.975088	37.1038
8.07	-0.3947	0.0263133	17.7454	-0.0002	-3237.44	31.7269	80.3824	0.976213	37.0995
8.08	-0.3951	0.02634	17.7454	-0.0002	-3241.17	31.7635	80.3935	0.977338	37.1047
8.09	-0.3957	0.02638	17.7454	-0.0002	-3244.9	31.8	80.364	0.978463	37.0911
8.1	-0.3962	0.0264133	17.7454	-0.0002	-3247.39	31.8244	80.3241	0.979213	37.0727
8.11	-0.3968	0.0264533	17.7454	-0.0002	-3249.88	31.8488	80.2641	0.979963	37.045
8.12	-0.3972	0.02648	17.7454	-0.0002	-3253.61	31.8854	80.2753	0.981088	37.0502
8.13	-0.3977	0.0265133	17.7454	-0.0002	-3257.34	31.9219	80.2664	0.982213	37.046
8.14	-0.3982	0.0265467	17.7454	-0.0002	-3259.83	31.9463	80.2268	0.982963	37.0278
8.15	-0.3987	0.02658	17.7454	-0.0002	-3263.56	31.9829	80.2179	0.984089	37.0236
8.16	-0.3991	0.0266067	17.7454	-0.0002	-3266.05	32.0073	80.1986	0.984839	37.0147
8.17	-0.3996	0.02664	17.7454	-0.0002	-3269.78	32.0438	80.1897	0.985964	37.0106
8.18	-0.4001	0.0266733	17.7454	-0.0002	-3272.27	32.0682	80.1505	0.986714	36.9925
8.19	-0.4007	0.0267133	17.7454	-0.0002	-3276	32.1048	80.1217	0.987839	36.9792
8.2	-0.4011	0.02674	17.7454	-0.0002	-3279.73	32.1413	80.133	0.988964	36.9844
8.21	-0.4016	0.0267733	17.7454	-0.0002	-3283.46	32.1779	80.1242	0.990089	36.9804
8.22	-0.4022	0.0268133	17.7454	-0.0002	-3287.19	32.2145	80.0956	0.991214	36.9672
8.23	-0.4027	0.0268467	17.7454	-0.0002	-3289.68	32.2388	80.0567	0.991964	36.9493
8.24	-0.4033	0.0268867	17.7454	-0.0002	-3293.41	32.2754	80.0283	0.993089	36.9361
8.25	-0.4037	0.0269133	17.7454	-0.0002	-3297.14	32.312	80.0396	0.994214	36.9413
8.26	-0.4043	0.0269533	17.7454	-0.0002	-3299.63	32.3363	79.9811	0.994965	36.9143
8.27	-0.4047	0.02698	17.7454	-0.0002	-3303.36	32.3729	79.9924	0.99609	36.9196
8.28	-0.4052	0.0270133	17.7454	-0.0002	-3307.09	32.4095	79.9839	0.997215	36.9156
8.29	-0.4057	0.0270467	17.7454	-0.0002	-3309.58	32.4339	79.9454	0.997965	36.8979
8.3	-0.4063	0.0270867	17.7454	-0.0002	-3313.31	32.4704	79.9174	0.99909	36.8849
8.31	-0.4067	0.0271133	17.7454	-0.0002	-3317.04	32.507	79.9287	1.00021	36.8902
8.32	-0.4072	0.0271467	17.7454	-0.0002	-3319.53	32.5314	79.8904	1.00097	36.8725
8.33	-0.4077	0.02718	17.7454	-0.0002	-3322.01	32.5557	79.8522	1.00172	36.8549
8.34	-0.4082	0.0272133	17.7454	-0.0002	-3325.75	32.5923	79.844	1.00284	36.8511
8.35	-0.4087	0.0272467	17.7454	-0.0002	-3329.48	32.6289	79.8358	1.00397	36.8473
8.36	-0.4092	0.02728	17.7454	-0.0002	-3333.21	32.6654	79.8276	1.00509	36.8435
8.37	-0.4097	0.0273133	17.7454	-0.0002	-3336.94	32.702	79.8194	1.00622	36.8397
8.38	-0.4103	0.0273533	17.7454	-0.0002	-3339.43	32.7264	79.7621	1.00697	36.8133
8.39	-0.4108	0.0273867	17.7454	-0.0002	-3344.4	32.7751	79.7837	1.00847	36.8232
8.4	-0.4112	0.0274133	17.7454	-0.0002	-3348.13	32.8117	79.795	1.00959	36.8285
8.41	-0.4117	0.0274467	17.7454	-0.0002	-3351.86	32.8483	79.7869	1.01072	36.8247
8.42	-0.4122	0.02748	17.7454	-0.0002	-3355.6	32.8848	79.7788	1.01184	36.821
8.43	-0.4127	0.0275133	17.7454	-0.0002	-3358.08	32.9092	79.7412	1.01259	36.8037
8.44	-0.4131	0.02754	17.7454	-0.0002	-3360.57	32.9336	79.723	1.01334	36.7952
8.45	-0.4136	0.0275733	17.7454	-0.0002	-3363.06	32.958	79.6856	1.01409	36.778
8.46	-0.4142	0.0276133	17.7454	-0.0002	-3366.79	32.9945	79.6585	1.01522	36.7654
8.47	-0.4148	0.0276533	17.7454	-0.0002	-3370.52	33.0311	79.6314	1.01634	36.7529
8.48	-0.4152	0.02768	17.7454	-0.0002	-3374.25	33.0677	79.6427	1.01747	36.7582
8.49	-0.4157	0.0277133	17.7454	-0.0002	-3377.98	33.1042	79.6349	1.01859	36.7546
8.5	-0.4163	0.0277533	17.7454	-0.0002	-3381.71	33.1408	79.608	1.01972	36.7421
8.51	-0.4167	0.02778	17.7454	-0.0002	-3384.2	33.1652	79.59	1.02047	36.7339
8.52	-0.4171	0.0278067	17.7454	-0.0002	-3386.69	33.1895	79.5722	1.02122	36.7256
8.53	-0.4176	0.02784	17.7454	-0.0002	-3389.18	33.2139	79.5353	1.02197	36.7086
8.54	-0.4183	0.0278867	17.7454	-0.0002	-3392.91	33.2505	79.4896	1.02309	36.6875
8.55	-0.4189	0.0279267	17.7454	-0.0002	-3396.64	33.2871	79.463	1.02422	36.6752
8.56	-0.4193	0.0279533	17.7454	-0.0002	-3401.61	33.3358	79.5035	1.02572	36.6939
8.57	-0.4196	0.0279733	17.7454	-0.0002	-3405.34	33.3724	79.5338	1.02684	36.7079
8.58	-0.4201	0.0280067	17.7454	-0.0002	-3407.83	33.3968	79.4972	1.02759	36.691
8.59	-0.4207	0.0280467	17.7454	-0.0002	-3409.08	33.4089	79.4127	1.02797	36.652
8.6	-0.4211	0.0280733	17.7454	-0.0002	-3412.81	33.4455	79.4241	1.02909	36.6573
8.61	-0.4216	0.0281067	17.7454	-0.0002	-3415.29	33.4699	79.3878	1.02984	36.6405
8.62	-0.4222	0.0281467	17.7454	-0.0002	-3419.03	33.5065	79.3616	1.03097	36.6284
8.63	-0.4227	0.02818	17.7454	-0.0002	-3422.76	33.543	79.3542	1.03209	36.625
8.64	-0.4232	0.0282133	17.7454	-0.0002	-3426.49	33.5796	79.3468	1.03322	36.6216
8.65	-0.4236	0.02824	17.7454	-0.0002	-3428.98	33.604	79.3295	1.03397	36.6136
8.66	-0.4242	0.02828	17.7454	-0.0002	-3432.71	33.6405	79.3035	1.03509	36.6016
8.67	-0.4247	0.0283133	17.7454	-0.0002	-3435.19	33.6649	79.2675	1.03584	36.585
8.68	-0.4253	0.0283533	17.7454	-0.0002	-3438.93	33.7015	79.2416	1.03697	36.5731
8.69	-0.4258	0.0283867	17.7454	-0.0002	-3442.66	33.738	79.2345	1.03809	36.5698
8.7	-0.4263	0.02842	17.7454	-0.0002	-3446.39	33.7746	79.2273	1.03922	36.5664
8.71	-0.4266	0.02844	17.7454	-0.0002	-3450.12	33.8112	79.2573	1.04034	36.5803
8.72	-0.4271	0.0284733	17.7454	-0.0002	-3451.36	33.8234	79.1931	1.04072	36.5506
8.73	-0.4275	0.0285	17.7454	-0.0002	-3453.85	33.8477	79.176	1.04147	36.5428
8.74	-0.4281	0.02854	17.7454	-0.0002	-3456.34	33.8721	79.122	1.04222	36.5178
8.75	-0.4287	0.02858	17.7454	-0.0002	-3460.07	33.9087	79.0965	1.04334	36.5061
8.76	-0.4291	0.0286067	17.7454	-0.0002	-3463.8	33.9452	79.108	1.04447	36.5114
8.77	-0.4295	0.0286333	17.7454	-0.0002	-3468.78	33.994	79.1478	1.04597	36.5298
8.78	-0.4301	0.0286733	17.7454	-0.0002	-3471.26	34.0184	79.0941	1.04672	36.505
8.79	-0.4306	0.0287067	17.7454	-0.0002	-3474.99	34.0549	79.0872	1.04784	36.5018
8.8	-0.4313	0.0287533	17.7454	-0.0002	-3478.72	34.0915	79.0436	1.04897	36.4817
8.81	-0.4316	0.0287733	17.7454	-0.0002	-3482.46	34.1281	79.0734	1.05009	36.4954
8.82	-0.4321	0.0288067	17.7454	-0.0002	-3486.19	34.1646	79.0665	1.05122	36.4922
8.83	-0.4327	0.0288467	17.7454	-0.0002	-3488.67	34.189	79.0132	1.05197	36.4676
8.84	-0.4331	0.0288733	17.7454	-0.0002	-3492.41	34.2256	79.0247	1.05309	36.4729
8.85	-0.4337	0.0289133	17.7454	-0.0002	-3496.14	34.2621	78.9996	1.05422	36.4614
8.86	-0.4343	0.0289533	17.7454	-0.0002	-3498.62	34.2865	78.9466	1.05497	36.4369
8.87	-0.4348	0.0289867	17.7454	-0.0002	-3502.36	34.3231	78.9399	1.0561	36.4338
8.88	-0.4353	0.02902	17.7454	-0.0002	-3506.09	34.3597	78.9333	1.05722	36.4307
8.89	-0.4359	0.02906	17.7454	-0.0002	-3509.82	34.3962	78.9085	1.05835	36.4193
8.9	-0.4363	0.0290867	17.7454	-0.0002	-3513.55	34.4328	78.92	1.05947	36.4246
8.91	-0.4367	0.0291133	17.7454	-0.0002	-3517.28	34.4694	78.9314	1.0606	36.4299
8.92	-0.4372	0.0291467	17.7454	-0.0002	-3519.77	34.4937	78.8969	1.06135	36.414
8.93	-0.4377	0.02918	17.7454	-0.0002	-3521.01	34.5059	78.8346	1.06172	36.3852
8.94	-0.4383	0.02922	17.7454	-0.0002	-3524.74	34.5425	78.8101	1.06285	36.3739
8.95	-0.4387	0.0292467	17.7454	-0.0002	-3528.47	34.579	78.8216	1.06397	36.3792
8.96	-0.4392	0.02928	17.7454	-0.0002	-3530.96	34.6034	78.7874	1.06472	36.3634
8.97	-0.4397	0.0293133	17.7454	-0.0002	-3533.45	34.6278	78.7532	1.06547	36.3477
8.98	-0.4402	0.0293467	17.7454	-0.0002	-3537.18	34.6644	78.7469	1.0666	36.3447
8.99	-0.4409	0.0293933	17.7454	-0.0002	-3540.91	34.7009	78.7048	1.06772	36.3253
9	-0.4413	0.02942	17.7454	-0.0002	-3544.64	34.7375	78.7163	1.06885	36.3306
9.01	-0.4417	0.0294467	17.7454	-0.0002	-3548.37	34.7741	78.7278	1.06997	36.3359
9.02	-0.4421	0.0294733	17.7454	-0.0002	-3550.86	34.7984	78.7117	1.07072	36.3285
9.03	-0.4427	0.0295133	17.7454	-0.0002	-3552.11	34.8106	78.6326	1.0711	36.2919
9.04	-0.4431	0.02954	17.7454	-0.0002	-3554.59	34.835	78.6166	1.07185	36.2846
9.05	-0.4436	0.0295733	17.7454	-0.0002	-3558.32	34.8716	78.6104	1.07297	36.2817
9.06	-0.4442	0.0296133	17.7454	-0.0002	-3562.06	34.9081	78.5865	1.0741	36.2707
9.07	-0.4447	0.0296467	17.7454	-0.0002	-3565.79	34.9447	78.5804	1.07522	36.2679
9.08	-0.4451	0.0296733	17.7454	-0.0002	-3569.52	34.9813	78.5919	1.07635	36.2732
9.09	-0.4456	0.0297067	17.7454	-0.0002	-3572.01	35.0056	78.5585	1.0771	36.2578
9.1	-0.4461	0.02974	17.7454	-0.0002	-3574.49	35.03	78.5251	1.07785	36.2423
9.11	-0.4467	0.02978	17.7454	-0.0002	-3576.98	35.0544	78.4742	1.0786	36.2188
9.12	-0.4473	0.02982	17.7454	-0.0002	-3580.71	35.091	78.4506	1.07972	36.208
9.13	-0.4477	0.0298467	17.7454	-0.0002	-3584.44	35.1275	78.4622	1.08085	36.2133
9.14	-0.4481	0.0298733	17.7454	-0.0002	-3588.17	35.1641	78.4738	1.08197	36.2187
9.15	-0.4486	0.0299067	17.7454	-0.0002	-3590.66	35.1885	78.4407	1.08272	36.2034
9.16	-0.4492	0.0299467	17.7454	-0.0002	-3594.39	35.225	78.4173	1.08385	36.1926
9.17	-0.4496	0.0299733	17.7454	-0.0002	-3598.12	35.2616	78.4288	1.08497	36.1979
9.18	-0.4502	0.0300133	17.7454	-0.0002	-3601.85	35.2982	78.4055	1.0861	36.1872
9.19	-0.4506	0.03004	17.7454	-0.0002	-3605.59	35.3347	78.4171	1.08722	36.1925
9.2	-0.4511	0.0300733	17.7454	-0.0002	-3608.07	35.3591	78.3842	1.08797	36.1773
9.21	-0.4517	0.0301133	17.7454	-0.0002	-3611.8	35.3957	78.361	1.0891	36.1666
9.22	-0.4523	0.0301533	17.7454	-0.0002	-3615.54	35.4322	78.3379	1.09022	36.156
9.23	-0.4527	0.03018	17.7454	-0.0002	-3619.27	35.4688	78.3495	1.09135	36.1613
9.24	-0.4533	0.03022	17.7454	-0.0002	-3621.75	35.4932	78.2996	1.0921	36.1383
9.25	-0.4537	0.0302467	17.7454	-0.0002	-3625.49	35.5298	78.3111	1.09322	36.1436
9.26	-0.4541	0.0302733	17.7454	-0.0002	-3627.97	35.5541	78.2958	1.09397	36.1365
9.27	-0.4545	0.0303	17.7454	-0.0002	-3631.7	35.5907	78.3074	1.0951	36.1419
9.28	-0.4551	0.03034	17.7454	-0.0002	-3632.95	35.6029	78.2309	1.09547	36.1066
9.29	-0.4556	0.0303733	17.7454	-0.0002	-3636.68	35.6395	78.2253	1.0966	36.104
9.3	-0.4564	0.0304267	17.7454	-0.0002	-3640.41	35.676	78.1683	1.09772	36.0777
9.31	-0.4567	0.0304467	17.7454	-0.0002	-3644.14	35.7126	78.197	1.09885	36.0909
9.32	-0.4572	0.03048	17.7454	-0.0002	-3646.63	35.737	78.1648	1.0996	36.0761
9.33	-0.4578	0.03052	17.7454	-0.0002	-3650.36	35.7735	78.1423	1.10072	36.0657
9.34	-0.4583	0.0305533	17.7454	-0.0002	-3652.85	35.7979	78.1102	1.10147	36.0509
9.35	-0.4588	0.0305867	17.7454	-0.0002	-3656.58	35.8345	78.1048	1.1026	36.0484
9.36	-0.4592	0.0306133	17.7454	-0.0002	-3660.31	35.871	78.1164	1.10372	36.0537
9.37	-0.4597	0.0306467	17.7454	-0.0002	-3662.8	35.8954	78.0844	1.10447	36.039
9.38	-0.4601	0.0306733	17.7454	-0.0002	-3665.29	35.9198	78.0695	1.10522	36.0321
9.39	-0.4606	0.0307067	17.7454	-0.0002	-3667.77	35.9442	78.0377	1.10597	36.0174
9.4	-0.4612	0.0307467	17.7454	-0.0002	-3670.26	35.9685	77.989	1.10672	35.9949
9.41	-0.4617	0.03078	17.7454	-0.0002	-3673.99	36.0051	77.9838	1.10785	35.9925
9.42	-0.4624	0.0308267	17.7454	-0.0002	-3678.97	36.0539	77.9712	1.10935	35.9867
9.43	-0.4629	0.03086	17.7454	-0.0002	-3682.7	36.0904	77.9659	1.11047	35.9843
9.44	-0.4632	0.03088	17.7454	-0.0002	-3686.43	36.127	77.9944	1.1116	35.9974
9.45	-0.4636	0.0309067	17.7454	-0.0002	-3688.92	36.1514	77.9797	1.11235	35.9906
9.46	-0.4643	0.0309533	17.7454	-0.0002	-3691.4	36.1758	77.9146	1.1131	35.9606
9.47	-0.4647	0.03098	17.7454	-0.0002	-3693.89	36.2001	77.9	1.11385	35.9538
9.48	-0.4651	0.0310067	17.7454	-0.0002	-3697.62	36.2367	77.9116	1.11498	35.9592
9.49	-0.4657	0.0310467	17.7454	-0.0002	-3700.11	36.2611	77.8636	1.11573	35.937
9.5	-0.4662	0.03108	17.7454	-0.0002	-3702.6	36.2855	77.8324	1.11648	35.9226
9.51	-0.4668	0.03112	17.7454	-0.0002	-3705.08	36.3098	77.7846	1.11723	35.9006
9.52	-0.4673	0.0311533	17.7454	-0.0002	-3710.06	36.3586	77.8057	1.11873	35.9103
9.53	-0.4677	0.03118	17.7454	-0.0002	-3712.55	36.383	77.7912	1.11948	35.9036
9.54	-0.4681	0.0312067	17.7454	-0.0002	-3716.28	36.4195	77.8029	1.1206	35.909
9.55	-0.4686	0.03124	17.7454	-0.0002	-3718.77	36.4439	77.7719	1.12135	35.8947
9.56	-0.4691	0.0312733	17.7454	-0.0002	-3722.5	36.4805	77.7669	1.12248	35.8924
9.57	-0.4697	0.0313133	17.7454	-0.0002	-3724.98	36.5048	77.7195	1.12323	35.8705
9.58	-0.4702	0.0313467	17.7454	-0.0002	-3728.72	36.5414	77.7146	1.12435	35.8683
9.59	-0.4707	0.03138	17.7454	-0.0002	-3732.45	36.578	77.7097	1.12548	35.866
9.6	-0.4712	0.0314133	17.7454	-0.0002	-3736.18	36.6145	77.7049	1.1266	35.8638
9.61	-0.4718	0.0314533	17.7454	-0.0002	-3739.91	36.6511	77.6836	1.12773	35.854
9.62	-0.4723	0.0314867	17.7454	-0.0002	-3743.64	36.6877	77.6788	1.12885	35.8517
9.63	-0.4728	0.03152	17.7454	-0.0002	-3747.37	36.7242	77.6739	1.12998	35.8495
9.64	-0.4733	0.0315533	17.7454	-0.0002	-3751.1	36.7608	77.6691	1.1311	35.8473
9.65	-0.4737	0.03158	17.7454	-0.0002	-3753.59	36.7852	77.655	1.13185	35.8408
9.66	-0.4742	0.0316133	17.7454	-0.0002	-3756.08	36.8096	77.6245	1.1326	35.8267
9.67	-0.4747	0.0316467	17.7454	-0.0002	-3757.32	36.8218	77.5685	1.13298	35.8008
9.68	-0.4752	0.03168	17.7454	-0.0002	-3761.05	36.8583	77.5638	1.1341	35.7987
9.69	-0.4757	0.0317133	17.7454	-0.0002	-3764.78	36.8949	77.5591	1.13523	35.7965
9.7	-0.4762	0.0317467	17.7454	-0.0002	-3767.27	36.9193	77.5289	1.13598	35.7826
9.71	-0.4767	0.03178	17.7454	-0.0002	-3769.76	36.9436	77.4987	1.13673	35.7686
9.72	-0.4772	0.0318133	17.7454	-0.0002	-3772.25	36.968	77.4686	1.13748	35.7547
9.73	-0.4777	0.0318467	17.7454	-0.0002	-3774.73	36.9924	77.4385	1.13823	35.7409
9.74	-0.4781	0.0318733	17.7454	-0.0002	-3777.22	37.0168	77.4247	1.13898	35.7345
9.75	-0.4786	0.0319067	17.7454	-0.0002	-3780.95	37.0533	77.4203	1.1401	35.7324
9.76	-0.4792	0.0319467	17.7454	-0.0002	-3784.68	37.0899	77.3996	1.14123	35.7229
9.77	-0.4796	0.0319733	17.7454	-0.0002	-3788.41	37.1265	77.4113	1.14235	35.7283
9.78	-0.4802	0.0320133	17.7454	-0.0002	-3790.9	37.1508	77.3654	1.1431	35.7071
9.79	-0.4808	0.0320533	17.7454	-0.0002	-3794.63	37.1874	77.3449	1.14423	35.6976
9.8	-0.4812	0.03208	17.7454	-0.0002	-3798.36	37.224	77.3566	1.14535	35.703
9.81	-0.4817	0.0321133	17.7454	-0.0002	-3802.1	37.2605	77.3522	1.14648	35.701
9.82	-0.4821	0.03214	17.7454	-0.0002	-3804.58	37.2849	77.3386	1.14723	35.6947
9.83	-0.4827	0.03218	17.7454	-0.0002	-3808.31	37.3215	77.3182	1.14835	35.6853
9.84	-0.4832	0.0322133	17.7454	-0.0002	-3810.8	37.3459	77.2886	1.1491	35.6717
9.85	-0.4837	0.0322467	17.7454	-0.0002	-3813.29	37.3702	77.2591	1.14985	35.6581
9.86	-0.4842	0.03228	17.7454	-0.0002	-3815.78	37.3946	77.2297	1.1506	35.6445
9.87	-0.4848	0.03232	17.7454	-0.0002	-3819.51	37.4312	77.2095	1.15173	35.6352
9.88	-0.4853	0.0323533	17.7454	-0.0002	-3822	37.4556	77.1802	1.15248	35.6216
9.89	-0.4857	0.03238	17.7454	-0.0002	-3825.73	37.4921	77.1919	1.1536	35.627
9.9	-0.4862	0.0324133	17.7454	-0.0002	-3829.46	37.5287	77.1878	1.15473	35.6251
9.91	-0.4866	0.03244	17.7454	-0.0002	-3831.95	37.5531	77.1744	1.15548	35.619
9.92	-0.4871	0.0324733	17.7454	-0.0002	-3834.43	37.5774	77.1452	1.15623	35.6055
9.93	-0.4877	0.0325133	17.7454	-0.0002	-3836.92	37.6018	77.1003	1.15698	35.5848
9.94	-0.4882	0.0325467	17.7454	-0.0002	-3839.41	37.6262	77.0713	1.15773	35.5714
9.95	-0.4887	0.03258	17.7454	-0.0002	-3844.38	37.675	77.0922	1.15923	35.581
9.96	-0.4892	0.0326133	17.7454	-0.0002	-3848.11	37.7115	77.0881	1.16035	35.5791
9.97	-0.4898	0.0326533	17.7454	-0.0002	-3851.85	37.7481	77.0684	1.16148	35.57
9.98	-0.4902	0.03268	17.7454	-0.0002	-3854.33	37.7725	77.0552	1.16223	35.5639
9.99	-0.4906	0.0327067	17.7454	-0.0002	-3858.06	37.809	77.0669	1.16335	35.5693
10	-0.4911	0.03274	17.7454	-0.0002	-3860.55	37.8334	77.0381	1.1641	35.556
10.01	-0.4917	0.03278	17.7454	-0.0002	-3863.04	37.8578	76.9937	1.16485	35.5355
10.02	-0.4922	0.0328133	17.7454	-0.0002	-3865.53	37.8822	76.965	1.1656	35.5223
10.03	-0.4928	0.0328533	17.7454	-0.0002	-3869.26	37.9187	76.9455	1.16673	35.5133
10.04	-0.4933	0.0328867	17.7454	-0.0002	-3874.23	37.9675	76.9663	1.16823	35.5229
10.05	-0.4937	0.0329133	17.7454	-0.0002	-3877.96	38.004	76.978	1.16936	35.5283
10.06	-0.4941	0.03294	17.7454	-0.0002	-3880.45	38.0284	76.965	1.17011	35.5223
10.07	-0.4946	0.0329733	17.7454	-0.0002	-3882.94	38.0528	76.9365	1.17086	35.5092
10.08	-0.4952	0.0330133	17.7454	-0.0002	-3885.43	38.0772	76.8925	1.17161	35.4889
10.09	-0.4957	0.0330467	17.7454	-0.0002	-3887.91	38.1016	76.8641	1.17236	35.4758
10.1	-0.4961	0.0330733	17.7454	-0.0002	-3891.64	38.1381	76.8759	1.17348	35.4812
10.11	-0.4966	0.0331067	17.7454	-0.0002	-3895.38	38.1747	76.8721	1.17461	35.4794
10.12	-0.4971	0.03314	17.7454	-0.0002	-3897.86	38.1991	76.8438	1.17536	35.4664
10.13	-0.4976	0.0331733	17.7454	-0.0002	-3900.35	38.2234	76.8156	1.17611	35.4534
10.14	-0.4981	0.0332067	17.7454	-0.0002	-3902.84	38.2478	76.7874	1.17686	35.4403
10.15	-0.4987	0.0332467	17.7454	-0.0002	-3906.57	38.2844	76.7684	1.17798	35.4316
10.16	-0.4992	0.03328	17.7454	-0.0002	-3910.3	38.3209	76.7647	1.17911	35.4299
10.17	-0.4997	0.0333133	17.7454	-0.0002	-3914.03	38.3575	76.7611	1.18023	35.4282
10.18	-0.5003	0.0333533	17.7454	-0.0002	-3916.52	38.3819	76.7178	1.18098	35.4082
10.19	-0.5008	0.0333867	17.7454	-0.0002	-3920.25	38.4185	76.7142	1.18211	35.4065
10.2	-0.5012	0.0334133	17.7454	-0.0002	-3923.98	38.455	76.7259	1.18323	35.412
10.21	-0.5016	0.03344	17.7454	-0.0002	-3926.47	38.4794	76.7133	1.18398	35.4061
10.22	-0.5021	0.0334733	17.7454	-0.0002	-3927.71	38.4916	76.6612	1.18436	35.3821
10.23	-0.5025	0.0335	17.7454	-0.0002	-3930.2	38.516	76.6487	1.18511	35.3763
10.24	-0.5031	0.03354	17.7454	-0.0002	-3932.69	38.5403	76.6057	1.18586	35.3565
10.25	-0.5037	0.03358	17.7454	-0.0002	-3936.42	38.5769	76.5871	1.18698	35.3479
10.26	-0.5041	0.0336067	17.7454	-0.0002	-3940.15	38.6135	76.5988	1.18811	35.3533
10.27	-0.5047	0.0336467	17.7454	-0.0002	-3942.64	38.6379	76.5561	1.18886	35.3336
10.28	-0.5052	0.03368	17.7454	-0.0002	-3946.37	38.6744	76.5527	1.18998	35.332
10.29	-0.5057	0.0337133	17.7454	-0.0002	-3948.86	38.6988	76.5252	1.19073	35.3193
10.3	-0.5062	0.0337467	17.7454	-0.0002	-3952.59	38.7354	76.5218	1.19186	35.3178
10.31	-0.5066	0.0337733	17.7454	-0.0002	-3955.08	38.7597	76.5095	1.19261	35.3121
10.32	-0.5071	0.0338067	17.7454	-0.0002	-3957.56	38.7841	76.4822	1.19336	35.2995
10.33	-0.5078	0.0338533	17.7454	-0.0002	-3960.05	38.8085	76.4248	1.19411	35.273
10.34	-0.5083	0.0338867	17.7454	-0.0002	-3963.78	38.8451	76.4215	1.19523	35.2715
10.35	-0.5087	0.0339133	17.7454	-0.0002	-3967.51	38.8816	76.4333	1.19636	35.2769
10.36	-0.5092	0.0339467	17.7454	-0.0002	-3971.24	38.9182	76.4301	1.19748	35.2754
10.37	-0.5097	0.03398	17.7454	-0.0002	-3974.97	38.9548	76.4268	1.19861	35.2739
10.38	-0.5102	0.0340133	17.7454	-0.0002	-3977.46	38.9791	76.3997	1.19936	35.2614
10.39	-0.5107	0.0340467	17.7454	-0.0002	-3979.95	39.0035	76.3726	1.20011	35.2489
10.4	-0.5112	0.03408	17.7454	-0.0002	-3983.68	39.0401	76.3695	1.20123	35.2474
10.41	-0.5117	0.0341133	17.7454	-0.0002	-3987.41	39.0766	76.3663	1.20236	35.246
10.42	-0.5122	0.0341467	17.7454	-0.0002	-3989.9	39.101	76.3394	1.20311	35.2335
10.43	-0.5127	0.03418	17.7454	-0.0002	-3993.63	39.1376	76.3362	1.20423	35.2321
10.44	-0.5132	0.0342133	17.7454	-0.0002	-3996.12	39.162	76.3094	1.20498	35.2197
10.45	-0.5137	0.0342467	17.7454	-0.0002	-3999.85	39.1985	76.3063	1.20611	35.2183
10.46	-0.5141	0.0342733	17.7454	-0.0002	-4002.34	39.2229	76.2943	1.20686	35.2128
10.47	-0.5147	0.0343133	17.7454	-0.0002	-4004.82	39.2473	76.2527	1.20761	35.1936
10.48	-0.5152	0.0343467	17.7454	-0.0002	-4007.31	39.2717	76.226	1.20836	35.1813
10.49	-0.5157	0.03438	17.7454	-0.0002	-4011.04	39.3082	76.223	1.20948	35.1799
10.5	-0.5164	0.0344267	17.7454	-0.0002	-4013.53	39.3326	76.1669	1.21023	35.154
10.51	-0.5168	0.0344533	17.7454	-0.0002	-4017.26	39.3692	76.1787	1.21136	35.1594
10.52	-0.5172	0.03448	17.7454	-0.0002	-4020.99	39.4057	76.1905	1.21248	35.1649
10.53	-0.5177	0.0345133	17.7454	-0.0002	-4024.72	39.4423	76.1876	1.21361	35.1635
10.54	-0.5181	0.03454	17.7454	-0.0002	-4025.97	39.4545	76.1523	1.21398	35.1472
10.55	-0.5187	0.03458	17.7454	-0.0002	-4028.46	39.4789	76.1112	1.21473	35.1282
10.56	-0.5191	0.0346067	17.7454	-0.0002	-4030.94	39.5032	76.0995	1.21548	35.1228
10.57	-0.5196	0.03464	17.7454	-0.0002	-4034.67	39.5398	76.0966	1.21661	35.1215
10.58	-0.5202	0.03468	17.7454	-0.0002	-4037.16	39.5642	76.0557	1.21736	35.1026
10.59	-0.5207	0.0347133	17.7454	-0.0002	-4040.89	39.6007	76.0529	1.21848	35.1013
10.6	-0.5212	0.0347467	17.7454	-0.0002	-4044.62	39.6373	76.0501	1.21961	35.1
10.61	-0.5217	0.03478	17.7454	-0.0002	-4047.11	39.6617	76.0239	1.22036	35.088
10.62	-0.5222	0.0348133	17.7454	-0.0002	-4049.6	39.6861	75.9978	1.22111	35.0759
10.63	-0.5227	0.0348467	17.7454	-0.0002	-4053.33	39.7226	75.9951	1.22223	35.0747
10.64	-0.5232	0.03488	17.7454	-0.0002	-4055.82	39.747	75.9691	1.22299	35.0626
10.65	-0.5237	0.0349133	17.7454	-0.0002	-4059.55	39.7836	75.9664	1.22411	35.0614
10.66	-0.5242	0.0349467	17.7454	-0.0002	-4062.04	39.808	75.9404	1.22486	35.0494
10.67	-0.5247	0.03498	17.7454	-0.0002	-4065.77	39.8445	75.9377	1.22599	35.0482
10.68	-0.5252	0.0350133	17.7454	-0.0002	-4068.26	39.8689	75.9118	1.22674	35.0362
10.69	-0.5257	0.0350467	17.7454	-0.0002	-4070.74	39.8933	75.886	1.22749	35.0243
10.7	-0.5262	0.03508	17.7454	-0.0002	-4073.23	39.9177	75.8602	1.22824	35.0124
10.71	-0.5267	0.0351133	17.7454	-0.0002	-4075.72	39.942	75.8345	1.22899	35.0005
10.72	-0.5272	0.0351467	17.7454	-0.0002	-4079.45	39.9786	75.8319	1.23011	34.9994
10.73	-0.5277	0.03518	17.7454	-0.0002	-4083.18	40.0152	75.8294	1.23124	34.9982
10.74	-0.5282	0.0352133	17.7454	-0.0002	-4085.67	40.0395	75.8037	1.23199	34.9863
10.75	-0.5287	0.0352467	17.7454	-0.0002	-4089.4	40.0761	75.8012	1.23311	34.9852
10.76	-0.5292	0.03528	17.7454	-0.0002	-4091.89	40.1005	75.7757	1.23386	34.9734
10.77	-0.5296	0.0353067	17.7454	-0.0002	-4095.62	40.137	75.7875	1.23499	34.9788
10.78	-0.5301	0.03534	17.7454	-0.0002	-4098.1	40.1614	75.762	1.23574	34.9671
10.79	-0.5308	0.0353867	17.7454	-0.0002	-4101.84	40.198	75.731	1.23686	34.9527
10.8	-0.5313	0.03542	17.7454	-0.0002	-4105.57	40.2346	75.7285	1.23799	34.9516
10.81	-0.5317	0.0354467	17.7454	-0.0002	-4109.3	40.2711	75.7403	1.23911	34.9571
10.82	-0.5322	0.03548	17.7454	-0.0002	-4111.79	40.2955	75.715	1.23986	34.9454
10.83	-0.5326	0.0355067	17.7454	-0.0002	-4114.27	40.3199	75.7039	1.24061	34.9402
10.84	-0.5332	0.0355467	17.7454	-0.0002	-4116.76	40.3443	75.6644	1.24136	34.922
10.85	-0.5337	0.03558	17.7454	-0.0002	-4120.49	40.3808	75.662	1.24249	34.9209
10.86	-0.5342	0.0356133	17.7454	-0.0002	-4124.22	40.4174	75.6597	1.24361	34.9198
10.87	-0.5346	0.03564	17.7454	-0.0002	-4126.71	40.4418	75.6486	1.24436	34.9148
10.88	-0.5352	0.03568	17.7454	-0.0002	-4129.2	40.4661	75.6094	1.24511	34.8966
10.89	-0.5357	0.0357133	17.7454	-0.0002	-4131.69	40.4905	75.5843	1.24586	34.8851
10.9	-0.5362	0.0357467	17.7454	-0.0002	-4135.42	40.5271	75.582	1.24699	34.884
10.91	-0.5367	0.03578	17.7454	-0.0002	-4137.9	40.5515	75.557	1.24774	34.8725
10.92	-0.5372	0.0358133	17.7454	-0.0002	-4140.39	40.5758	75.5321	1.24849	34.861
10.93	-0.5378	0.0358533	17.7454	-0.0002	-4142.88	40.6002	75.4931	1.24924	34.843
10.94	-0.5381	0.0358733	17.7454	-0.0002	-4145.37	40.6246	75.4964	1.24999	34.8445
10.95	-0.5386	0.0359067	17.7454	-0.0002	-4149.1	40.6612	75.4942	1.25111	34.8435
10.96	-0.5392	0.0359467	17.7454	-0.0002	-4150.34	40.6733	75.4328	1.25149	34.8151
10.97	-0.5397	0.03598	17.7454	-0.0002	-4152.83	40.6977	75.408	1.25224	34.8037
10.98	-0.5402	0.0360133	17.7454	-0.0002	-4156.56	40.7343	75.4059	1.25336	34.8027
10.99	-0.5406	0.03604	17.7454	-0.0002	-4160.29	40.7709	75.4178	1.25449	34.8082
11	-0.5413	0.0360867	17.7454	-0.0002	-4164.02	40.8074	75.3878	1.25561	34.7944
11.01	-0.5417	0.0361133	17.7454	-0.0002	-4166.51	40.8318	75.3771	1.25636	34.7895
11.02	-0.5421	0.03614	17.7454	-0.0002	-4169	40.8562	75.3665	1.25711	34.7845
11.03	-0.5426	0.0361733	17.7454	-0.0002	-4172.73	40.8927	75.3644	1.25824	34.7836
11.04	-0.5432	0.0362133	17.7454	-0.0002	-4173.97	40.9049	75.3036	1.25861	34.7555
11.05	-0.5436	0.03624	17.7454	-0.0002	-4176.46	40.9293	75.2931	1.25936	34.7506
11.06	-0.5441	0.0362733	17.7454	-0.0002	-4180.19	40.9659	75.2911	1.26049	34.7497
11.07	-0.5447	0.0363133	17.7454	-0.0002	-4183.92	41.0024	75.2753	1.26161	34.7424
11.08	-0.5451	0.03634	17.7454	-0.0002	-4186.41	41.0268	75.2648	1.26236	34.7376
11.09	-0.5457	0.03638	17.7454	-0.0002	-4190.14	41.0634	75.249	1.26349	34.7303
11.1	-0.5461	0.0364067	17.7454	-0.0002	-4192.63	41.0878	75.2385	1.26424	34.7255
11.11	-0.5467	0.0364467	17.7454	-0.0002	-4195.12	41.1121	75.2005	1.26499	34.7079
11.12	-0.5472	0.03648	17.7454	-0.0002	-4197.6	41.1365	75.1764	1.26574	34.6968
11.13	-0.5476	0.0365067	17.7454	-0.0002	-4201.33	41.1731	75.1882	1.26686	34.7023
11.14	-0.5482	0.0365467	17.7454	-0.0002	-4203.82	41.1975	75.1504	1.26761	34.6848
11.15	-0.5488	0.0365867	17.7454	-0.0002	-4207.55	41.234	75.1349	1.26874	34.6776
11.16	-0.5492	0.0366133	17.7454	-0.0002	-4211.28	41.2706	75.1467	1.26986	34.6831
11.17	-0.5497	0.0366467	17.7454	-0.0002	-4215.02	41.3072	75.1449	1.27099	34.6823
11.18	-0.5502	0.03668	17.7454	-0.0002	-4217.5	41.3315	75.1209	1.27174	34.6712
11.19	-0.5508	0.03672	17.7454	-0.0002	-4219.99	41.3559	75.0833	1.27249	34.6539
11.2	-0.5512	0.0367467	17.7454	-0.0002	-4222.48	41.3803	75.0731	1.27324	34.6491
11.21	-0.5517	0.03678	17.7454	-0.0002	-4226.21	41.4169	75.0713	1.27436	34.6483
11.22	-0.5522	0.0368133	17.7454	-0.0002	-4229.94	41.4534	75.0696	1.27549	34.6475
11.23	-0.5527	0.0368467	17.7454	-0.0002	-4232.43	41.4778	75.0458	1.27624	34.6365
11.24	-0.5532	0.03688	17.7454	-0.0002	-4236.16	41.5144	75.044	1.27736	34.6357
11.25	-0.5537	0.0369133	17.7454	-0.0002	-4238.65	41.5387	75.0203	1.27811	34.6248
11.26	-0.5542	0.0369467	17.7454	-0.0002	-4241.13	41.5631	74.9966	1.27887	34.6138
11.27	-0.5547	0.03698	17.7454	-0.0002	-4243.62	41.5875	74.9729	1.27962	34.6029
11.28	-0.5552	0.0370133	17.7454	-0.0002	-4247.35	41.6241	74.9713	1.28074	34.6021
11.29	-0.5556	0.03704	17.7454	-0.0002	-4249.84	41.6484	74.9612	1.28149	34.5975
11.3	-0.5562	0.03708	17.7454	-0.0002	-4252.33	41.6728	74.9241	1.28224	34.5804
11.31	-0.5568	0.03712	17.7454	-0.0002	-4254.82	41.6972	74.8872	1.28299	34.5633
11.32	-0.5572	0.0371467	17.7454	-0.0002	-4257.3	41.7216	74.8772	1.28374	34.5587
11.33	-0.5577	0.03718	17.7454	-0.0002	-4261.03	41.7581	74.8756	1.28487	34.558
11.34	-0.5581	0.0372067	17.7454	-0.0002	-4263.52	41.7825	74.8656	1.28562	34.5534
11.35	-0.5587	0.0372467	17.7454	-0.0002	-4266.01	41.8069	74.8289	1.28637	34.5364
11.36	-0.5592	0.03728	17.7454	-0.0002	-4268.5	41.8313	74.8055	1.28712	34.5256
11.37	-0.5597	0.0373133	17.7454	-0.0002	-4270.98	41.8556	74.7823	1.28787	34.5149
11.38	-0.5602	0.0373467	17.7454	-0.0002	-4274.71	41.8922	74.7808	1.28899	34.5142
11.39	-0.5606	0.0373733	17.7454	-0.0002	-4277.2	41.9166	74.7709	1.28974	34.5097
11.4	-0.5611	0.0374067	17.7454	-0.0002	-4280.93	41.9531	74.7695	1.29087	34.509
11.41	-0.5616	0.03744	17.7454	-0.0002	-4283.42	41.9775	74.7463	1.29162	34.4983
11.42	-0.5621	0.0374733	17.7454	-0.0002	-4285.91	42.0019	74.7232	1.29237	34.4876
11.43	-0.5627	0.0375133	17.7454	-0.0002	-4289.64	42.0385	74.7085	1.29349	34.4808
11.44	-0.5631	0.03754	17.7454	-0.0002	-4292.13	42.0628	74.6987	1.29424	34.4763
11.45	-0.5638	0.0375867	17.7454	-0.0002	-4294.61	42.0872	74.6492	1.29499	34.4535
11.46	-0.5643	0.03762	17.7454	-0.0002	-4298.35	42.1238	74.6479	1.29612	34.4529
11.47	-0.5647	0.0376467	17.7454	-0.0002	-4302.08	42.1604	74.6597	1.29724	34.4583
11.48	-0.5652	0.03768	17.7454	-0.0002	-4304.56	42.1847	74.6368	1.29799	34.4478
11.49	-0.5658	0.03772	17.7454	-0.0002	-4307.05	42.2091	74.6008	1.29874	34.4311
11.5	-0.5663	0.0377533	17.7454	-0.0002	-4308.3	42.2213	74.5564	1.29912	34.4107
11.51	-0.5667	0.03778	17.7454	-0.0002	-4312.03	42.2579	74.5683	1.30024	34.4161
11.52	-0.5672	0.0378133	17.7454	-0.0002	-4315.76	42.2944	74.567	1.30137	34.4156
11.53	-0.5677	0.0378467	17.7454	-0.0002	-4319.49	42.331	74.5658	1.30249	34.415
11.54	-0.5681	0.0378733	17.7454	-0.0002	-4321.98	42.3554	74.5562	1.30324	34.4106
11.55	-0.5686	0.0379067	17.7454	-0.0002	-4324.46	42.3798	74.5335	1.30399	34.4001
11.56	-0.5692	0.0379467	17.7454	-0.0002	-4326.95	42.4041	74.4978	1.30474	34.3836
11.57	-0.5696	0.0379733	17.7454	-0.0002	-4329.44	42.4285	74.4882	1.30549	34.3792
11.58	-0.5699	0.0379933	17.7454	-0.0002	-4333.17	42.4651	74.5132	1.30662	34.3907
11.59	-0.5706	0.03804	17.7454	-0.0002	-4335.66	42.4894	74.4645	1.30737	34.3682
11.6	-0.5713	0.0380867	17.7454	-0.0002	-4338.15	42.5138	74.4159	1.30812	34.3458
11.61	-0.5719	0.0381267	17.7454	-0.0002	-4343.12	42.5626	74.4231	1.30962	34.3491
11.62	-0.5722	0.0381467	17.7454	-0.0002	-4346.85	42.5991	74.448	1.31074	34.3606
11.63	-0.5727	0.03818	17.7454	-0.0002	-4350.58	42.6357	74.4468	1.31187	34.3601
11.64	-0.5732	0.0382133	17.7454	-0.0002	-4351.83	42.6479	74.4032	1.31224	34.3399
11.65	-0.5737	0.0382467	17.7454	-0.0002	-4354.31	42.6723	74.3808	1.31299	34.3296
11.66	-0.5741	0.0382733	17.7454	-0.0002	-4358.05	42.7088	74.3927	1.31412	34.3351
11.67	-0.5746	0.0383067	17.7454	-0.0002	-4360.53	42.7332	74.3704	1.31487	34.3248
11.68	-0.5752	0.0383467	17.7454	-0.0002	-4363.02	42.7576	74.3352	1.31562	34.3085
11.69	-0.5757	0.03838	17.7454	-0.0002	-4365.51	42.782	74.313	1.31637	34.2983
11.7	-0.5762	0.0384133	17.7454	-0.0002	-4367.99	42.8064	74.2908	1.31712	34.2881
11.71	-0.5767	0.0384467	17.7454	-0.0002	-4371.73	42.8429	74.2898	1.31824	34.2876
11.72	-0.5772	0.03848	17.7454	-0.0002	-4374.21	42.8673	74.2677	1.31899	34.2774
11.73	-0.5776	0.0385067	17.7454	-0.0002	-4376.7	42.8917	74.2584	1.31974	34.2731
11.74	-0.5781	0.03854	17.7454	-0.0002	-4379.19	42.916	74.2364	1.32049	34.2629
11.75	-0.5787	0.03858	17.7454	-0.0002	-4381.68	42.9404	74.2015	1.32124	34.2469
11.76	-0.5792	0.0386133	17.7454	-0.0002	-4384.16	42.9648	74.1796	1.32199	34.2367
11.77	-0.5797	0.0386467	17.7454	-0.0002	-4387.89	43.0014	74.1787	1.32312	34.2363
11.78	-0.5803	0.0386867	17.7454	-0.0002	-4391.63	43.0379	74.165	1.32424	34.23
11.79	-0.5807	0.0387133	17.7454	-0.0002	-4394.11	43.0623	74.1559	1.32499	34.2258
11.8	-0.5812	0.0387467	17.7454	-0.0002	-4397.84	43.0989	74.155	1.32612	34.2254
11.81	-0.5818	0.0387867	17.7454	-0.0002	-4400.33	43.1233	74.1204	1.32687	34.2094
11.82	-0.5823	0.03882	17.7454	-0.0002	-4404.06	43.1598	74.1196	1.32799	34.209
11.83	-0.5827	0.0388467	17.7454	-0.0002	-4406.55	43.1842	74.1105	1.32874	34.2049
11.84	-0.5831	0.0388733	17.7454	-0.0002	-4409.04	43.2086	74.1015	1.32949	34.2007
11.85	-0.5838	0.03892	17.7454	-0.0002	-4411.53	43.233	74.0544	1.33024	34.1789
11.86	-0.5843	0.0389533	17.7454	-0.0002	-4415.26	43.2695	74.0536	1.33137	34.1786
11.87	-0.5848	0.0389867	17.7454	-0.0002	-4417.74	43.2939	74.032	1.33212	34.1686
11.88	-0.5852	0.0390133	17.7454	-0.0002	-4421.48	43.3305	74.0438	1.33324	34.1741
11.89	-0.5855	0.0390333	17.7454	-0.0002	-4422.72	43.3426	74.0267	1.33362	34.1662
11.9	-0.5861	0.0390733	17.7454	-0.0002	-4425.21	43.367	73.9925	1.33437	34.1504
11.91	-0.5868	0.03912	17.7454	-0.0002	-4427.69	43.3914	73.9458	1.33512	34.1288
11.92	-0.5875	0.0391667	17.7454	-0.0002	-4431.43	43.428	73.9199	1.33625	34.1169
11.93	-0.5877	0.03918	17.7454	-0.0002	-4435.16	43.4645	73.957	1.33737	34.134
11.94	-0.5881	0.0392067	17.7454	-0.0002	-4438.89	43.5011	73.9689	1.3385	34.1395
11.95	-0.5886	0.03924	17.7454	-0.0002	-4440.13	43.5133	73.9268	1.33887	34.12
11.96	-0.5891	0.0392733	17.7454	-0.0002	-4441.38	43.5255	73.8847	1.33925	34.1006
11.97	-0.5897	0.0393133	17.7454	-0.0002	-4445.11	43.562	73.8715	1.34037	34.0946
11.98	-0.5902	0.0393467	17.7454	-0.0002	-4448.84	43.5986	73.8709	1.3415	34.0943
11.99	-0.5905	0.0393667	17.7454	-0.0002	-4452.57	43.6352	73.8953	1.34262	34.1055
12	-0.5912	0.0394133	17.7454	-0.0002	-4455.06	43.6596	73.849	1.34337	34.0842
12.01	-0.5918	0.0394533	17.7454	-0.0002	-4457.54	43.6839	73.8154	1.34412	34.0686
12.02	-0.5923	0.0394867	17.7454	-0.0002	-4461.28	43.7205	73.8148	1.34525	34.0684
12.03	-0.5926	0.0395067	17.7454	-0.0002	-4465.01	43.7571	73.8391	1.34637	34.0796
12.04	-0.593	0.0395333	17.7454	-0.0002	-4467.49	43.7814	73.8304	1.34712	34.0756
12.05	-0.5937	0.03958	17.7454	-0.0002	-4469.98	43.8058	73.7844	1.34787	34.0544
12.06	-0.5941	0.0396067	17.7454	-0.0002	-4472.47	43.8302	73.7758	1.34862	34.0504
12.07	-0.5946	0.03964	17.7454	-0.0002	-4474.96	43.8546	73.7547	1.34937	34.0407
12.08	-0.5951	0.0396733	17.7454	-0.0002	-4477.44	43.8789	73.7337	1.35012	34.031
12.09	-0.5959	0.0397267	17.7454	-0.0002	-4479.93	43.9033	73.6757	1.35087	34.0041
12.1	-0.5962	0.0397467	17.7454	-0.0002	-4483.66	43.9399	73.6999	1.352	34.0153
12.11	-0.5967	0.03978	17.7454	-0.0002	-4487.39	43.9765	73.6994	1.35312	34.0151
12.12	-0.5972	0.0398133	17.7454	-0.0002	-4489.88	44.0008	73.6786	1.35387	34.0055
12.13	-0.5977	0.0398467	17.7454	-0.0002	-4492.37	44.0252	73.6577	1.35462	33.9959
12.14	-0.5982	0.03988	17.7454	-0.0002	-4493.61	44.0374	73.6165	1.355	33.9769
12.15	-0.5987	0.0399133	17.7454	-0.0002	-4496.1	44.0618	73.5958	1.35575	33.9673
12.16	-0.5993	0.0399533	17.7454	-0.0002	-4499.83	44.0983	73.5831	1.35687	33.9614
12.17	-0.5998	0.0399867	17.7454	-0.0002	-4502.32	44.1227	73.5624	1.35762	33.9519
12.18	-0.6002	0.0400133	17.7454	-0.0002	-4506.05	44.1593	73.5743	1.35875	33.9574
12.19	-0.6006	0.04004	17.7454	-0.0002	-4509.78	44.1959	73.5862	1.35987	33.9628
12.2	-0.6012	0.04008	17.7454	-0.0002	-4511.02	44.208	73.533	1.36025	33.9383
12.21	-0.6017	0.0401133	17.7454	-0.0002	-4513.51	44.2324	73.5124	1.361	33.9288
12.22	-0.6021	0.04014	17.7454	-0.0002	-4514.76	44.2446	73.4838	1.36137	33.9156
12.23	-0.6027	0.04018	17.7454	-0.0002	-4518.49	44.2812	73.4713	1.3625	33.9098
12.24	-0.6032	0.0402133	17.7454	-0.0002	-4522.22	44.3177	73.471	1.36362	33.9097
12.25	-0.6036	0.04024	17.7454	-0.0002	-4524.71	44.3421	73.4627	1.36437	33.9059
12.26	-0.6042	0.04028	17.7454	-0.0002	-4527.19	44.3665	73.4301	1.36512	33.8908
12.27	-0.6047	0.0403133	17.7454	-0.0002	-4529.68	44.3909	73.4097	1.36587	33.8814
12.28	-0.6052	0.0403467	17.7454	-0.0002	-4532.17	44.4152	73.3894	1.36662	33.872
12.29	-0.6056	0.0403733	17.7454	-0.0002	-4535.9	44.4518	73.4013	1.36775	33.8775
12.3	-0.6061	0.0404067	17.7454	-0.0002	-4538.39	44.4762	73.3809	1.3685	33.8681
12.31	-0.6067	0.0404467	17.7454	-0.0002	-4540.87	44.5006	73.3486	1.36925	33.8532
12.32	-0.6072	0.04048	17.7454	-0.0002	-4543.36	44.5249	73.3283	1.37	33.8438
12.33	-0.6077	0.0405133	17.7454	-0.0002	-4547.09	44.5615	73.3281	1.37112	33.8438
12.34	-0.6081	0.04054	17.7454	-0.0002	-4549.58	44.5859	73.32	1.37187	33.84
12.35	-0.6087	0.04058	17.7454	-0.0002	-4552.07	44.6103	73.2878	1.37262	33.8251
12.36	-0.6091	0.0406067	17.7454	-0.0002	-4555.8	44.6468	73.2997	1.37375	33.8306
12.37	-0.6097	0.0406467	17.7454	-0.0002	-4559.53	44.6834	73.2875	1.37487	33.825
12.38	-0.6101	0.0406733	17.7454	-0.0002	-4562.02	44.7078	73.2794	1.37562	33.8213
12.39	-0.6106	0.0407067	17.7454	-0.0002	-4564.51	44.7321	73.2593	1.37637	33.812
12.4	-0.6111	0.04074	17.7454	-0.0002	-4568.24	44.7687	73.2592	1.3775	33.812
12.41	-0.6117	0.04078	17.7454	-0.0002	-4570.72	44.7931	73.2272	1.37825	33.7972
12.42	-0.6122	0.0408133	17.7454	-0.0002	-4574.45	44.8297	73.2271	1.37937	33.7971
12.43	-0.6127	0.0408467	17.7454	-0.0002	-4578.19	44.8662	73.2271	1.3805	33.7971
12.44	-0.6133	0.0408867	17.7454	-0.0002	-4580.67	44.8906	73.1952	1.38125	33.7824
12.45	-0.6138	0.04092	17.7454	-0.0002	-4583.16	44.915	73.1753	1.382	33.7732
12.46	-0.6142	0.0409467	17.7454	-0.0002	-4586.89	44.9515	73.1871	1.38312	33.7787
12.47	-0.6148	0.0409867	17.7454	-0.0002	-4589.38	44.9759	73.1554	1.38387	33.764
12.48	-0.6152	0.0410133	17.7454	-0.0002	-4591.87	45.0003	73.1474	1.38462	33.7604
12.49	-0.6157	0.0410467	17.7454	-0.0002	-4594.35	45.0247	73.1276	1.38537	33.7512
12.5	-0.6162	0.04108	17.7454	-0.0002	-4596.84	45.0491	73.1078	1.38612	33.7421
12.51	-0.6165	0.0411	17.7454	-0.0002	-4598.09	45.0612	73.092	1.3865	33.7348
12.52	-0.6172	0.0411467	17.7454	-0.0002	-4600.57	45.0856	73.0486	1.38725	33.7148
12.53	-0.6177	0.04118	17.7454	-0.0002	-4603.06	45.11	73.029	1.388	33.7057
12.54	-0.6181	0.0412067	17.7454	-0.0002	-4605.55	45.1344	73.0211	1.38875	33.7021
12.55	-0.6185	0.0412333	17.7454	-0.0002	-4608.04	45.1587	73.0133	1.3895	33.6985
12.56	-0.6192	0.04128	17.7454	-0.0002	-4611.77	45.1953	72.9899	1.39063	33.6876
12.57	-0.6199	0.0413267	17.7454	-0.0002	-4614.25	45.2197	72.9468	1.39138	33.6677
12.58	-0.6204	0.04136	17.7454	-0.0002	-4619.23	45.2684	72.9665	1.39288	33.6769
12.59	-0.6207	0.04138	17.7454	-0.0002	-4622.96	45.305	72.9902	1.394	33.6878
12.6	-0.621	0.0414	17.7454	-0.0002	-4624.2	45.3172	72.9746	1.39438	33.6806
12.61	-0.6217	0.0414467	17.7454	-0.0002	-4625.45	45.3294	72.912	1.39475	33.6517
12.62	-0.6222	0.04148	17.7454	-0.0002	-4627.94	45.3538	72.8926	1.3955	33.6427
12.63	-0.6228	0.04152	17.7454	-0.0002	-4631.67	45.3903	72.8811	1.39663	33.6374
12.64	-0.6232	0.0415467	17.7454	-0.0002	-4634.15	45.4147	72.8734	1.39738	33.6339
12.65	-0.6237	0.04158	17.7454	-0.0002	-4637.89	45.4513	72.8736	1.3985	33.634
12.66	-0.6243	0.04162	17.7454	-0.0002	-4640.37	45.4757	72.8426	1.39925	33.6197
12.67	-0.6246	0.04164	17.7454	-0.0002	-4642.86	45.5	72.8467	1.4	33.6215
12.68	-0.6253	0.0416867	17.7454	-0.0002	-4645.35	45.5244	72.8041	1.40075	33.6019
12.69	-0.6257	0.0417133	17.7454	-0.0002	-4647.84	45.5488	72.7965	1.4015	33.5984
12.7	-0.6261	0.04174	17.7454	-0.0002	-4650.32	45.5732	72.789	1.40225	33.5949
12.71	-0.6267	0.04178	17.7454	-0.0002	-4652.81	45.5975	72.7582	1.403	33.5807
12.72	-0.6272	0.0418133	17.7454	-0.0002	-4656.54	45.6341	72.7585	1.40413	33.5808
12.73	-0.6278	0.0418533	17.7454	-0.0002	-4660.27	45.6707	72.7472	1.40525	33.5756
12.74	-0.6283	0.0418867	17.7454	-0.0002	-4662.76	45.695	72.7281	1.406	33.5668
12.75	-0.6288	0.04192	17.7454	-0.0002	-4666.49	45.7316	72.7284	1.40713	33.567
12.76	-0.6293	0.0419533	17.7454	-0.0002	-4668.98	45.756	72.7093	1.40788	33.5582
12.77	-0.6298	0.0419867	17.7454	-0.0002	-4672.71	45.7926	72.7097	1.409	33.5583
12.78	-0.6302	0.0420133	17.7454	-0.0002	-4675.2	45.8169	72.7022	1.40975	33.5549
12.79	-0.6306	0.04204	17.7454	-0.0002	-4677.68	45.8413	72.6948	1.4105	33.5514
12.8	-0.6312	0.04208	17.7454	-0.0002	-4678.93	45.8535	72.645	1.41088	33.5284
12.81	-0.6317	0.0421133	17.7454	-0.0002	-4682.66	45.8901	72.6453	1.412	33.5286
12.82	-0.6322	0.0421467	17.7454	-0.0002	-4686.39	45.9266	72.6457	1.41313	33.5288
12.83	-0.6327	0.04218	17.7454	-0.0002	-4688.88	45.951	72.6269	1.41388	33.5201
12.84	-0.6332	0.0422133	17.7454	-0.0002	-4692.61	45.9876	72.6272	1.415	33.5203
12.85	-0.6337	0.0422467	17.7454	-0.0002	-4695.1	46.012	72.6084	1.41575	33.5116
12.86	-0.6342	0.04228	17.7454	-0.0002	-4696.34	46.0241	72.5704	1.41613	33.494
12.87	-0.6347	0.0423133	17.7454	-0.0002	-4698.83	46.0485	72.5516	1.41688	33.4854
12.88	-0.6352	0.0423467	17.7454	-0.0002	-4702.56	46.0851	72.5521	1.418	33.4856
12.89	-0.6357	0.04238	17.7454	-0.0002	-4705.05	46.1095	72.5334	1.41875	33.4769
12.9	-0.6363	0.04242	17.7454	-0.0002	-4707.53	46.1338	72.5033	1.4195	33.4631
12.91	-0.6368	0.0424533	17.7454	-0.0002	-4710.02	46.1582	72.4846	1.42025	33.4544
12.92	-0.6373	0.0424867	17.7454	-0.0002	-4713.75	46.1948	72.4851	1.42138	33.4547
12.93	-0.6378	0.04252	17.7454	-0.0002	-4716.24	46.2192	72.4665	1.42213	33.4461
12.94	-0.6382	0.0425467	17.7454	-0.0002	-4718.73	46.2435	72.4593	1.42288	33.4428
12.95	-0.6387	0.04258	17.7454	-0.0002	-4719.97	46.2557	72.4217	1.42325	33.4254
12.96	-0.6391	0.0426067	17.7454	-0.0002	-4722.46	46.2801	72.4145	1.424	33.4221
12.97	-0.6396	0.04264	17.7454	-0.0002	-4724.95	46.3045	72.396	1.42475	33.4135
12.98	-0.6402	0.04268	17.7454	-0.0002	-4728.68	46.341	72.3853	1.42588	33.4086
12.99	-0.6406	0.0427067	17.7454	-0.0002	-4732.41	46.3776	72.3971	1.427	33.4141
13	-0.6412	0.0427467	17.7454	-0.0002	-4733.65	46.3898	72.3484	1.42738	33.3916
13.01	-0.6418	0.0427867	17.7454	-0.0002	-4737.38	46.4264	72.3377	1.4285	33.3867
13.02	-0.6422	0.0428133	17.7454	-0.0002	-4739.87	46.4507	72.3306	1.42925	33.3834
13.03	-0.6426	0.04284	17.7454	-0.0002	-4742.36	46.4751	72.3236	1.43	33.3801
13.04	-0.643	0.0428667	17.7454	-0.0002	-4744.85	46.4995	72.3165	1.43075	33.3768
13.05	-0.6436	0.0429067	17.7454	-0.0002	-4746.09	46.5117	72.268	1.43113	33.3545
13.06	-0.6441	0.04294	17.7454	-0.0002	-4748.58	46.5361	72.2497	1.43188	33.346
13.07	-0.6447	0.04298	17.7454	-0.0002	-4752.31	46.5726	72.2392	1.433	33.3412
13.08	-0.6453	0.04302	17.7454	-0.0002	-4756.04	46.6092	72.2287	1.43413	33.3363
13.09	-0.6457	0.0430467	17.7454	-0.0002	-4759.77	46.6458	72.2406	1.43525	33.3418
13.1	-0.6462	0.04308	17.7454	-0.0002	-4762.26	46.6701	72.2224	1.436	33.3334
13.11	-0.6467	0.0431133	17.7454	-0.0002	-4763.5	46.6823	72.1854	1.43638	33.3164
13.12	-0.6474	0.04316	17.7454	-0.0002	-4767.23	46.7189	72.1639	1.4375	33.3064
13.13	-0.6478	0.0431867	17.7454	-0.0002	-4770.96	46.7555	72.1758	1.43863	33.3119
13.14	-0.6483	0.04322	17.7454	-0.0002	-4774.7	46.792	72.1765	1.43975	33.3122
13.15	-0.6487	0.0432467	17.7454	-0.0002	-4777.18	46.8164	72.1696	1.4405	33.309
13.16	-0.6491	0.0432733	17.7454	-0.0002	-4778.43	46.8286	72.1439	1.44088	33.2972
13.17	-0.6497	0.0433133	17.7454	-0.0002	-4780.91	46.853	72.1148	1.44163	33.2837
13.18	-0.6503	0.0433533	17.7454	-0.0002	-4783.4	46.8773	72.0857	1.44238	33.2703
13.19	-0.6507	0.04338	17.7454	-0.0002	-4787.13	46.9139	72.0976	1.4435	33.2758
13.2	-0.6511	0.0434067	17.7454	-0.0002	-4790.86	46.9505	72.1095	1.44463	33.2813
13.21	-0.6517	0.0434467	17.7454	-0.0002	-4793.35	46.9749	72.0805	1.44538	33.2679
13.22	-0.6523	0.0434867	17.7454	-0.0002	-4795.84	46.9992	72.0516	1.44613	33.2546
13.23	-0.6527	0.0435133	17.7454	-0.0002	-4799.57	47.0358	72.0634	1.44726	33.26
13.24	-0.6532	0.0435467	17.7454	-0.0002	-4800.81	47.048	72.0269	1.44763	33.2432
13.25	-0.6537	0.04358	17.7454	-0.0002	-4803.3	47.0724	72.0091	1.44838	33.235
13.26	-0.6542	0.0436133	17.7454	-0.0002	-4805.79	47.0967	71.9913	1.44913	33.2268
13.27	-0.6546	0.04364	17.7454	-0.0002	-4808.28	47.1211	71.9846	1.44988	33.2237
13.28	-0.6551	0.0436733	17.7454	-0.0002	-4810.76	47.1455	71.9669	1.45063	33.2155
13.29	-0.6555	0.0437	17.7454	-0.0002	-4813.25	47.1699	71.9601	1.45138	33.2124
13.3	-0.6562	0.0437467	17.7454	-0.0002	-4815.74	47.1942	71.9205	1.45213	33.1941
13.31	-0.6566	0.0437733	17.7454	-0.0002	-4818.23	47.2186	71.9138	1.45288	33.191
13.32	-0.6571	0.0438067	17.7454	-0.0002	-4820.71	47.243	71.8962	1.45363	33.1829
13.33	-0.6576	0.04384	17.7454	-0.0002	-4823.2	47.2674	71.8786	1.45438	33.1747
13.34	-0.6583	0.0438867	17.7454	-0.0002	-4825.69	47.2918	71.8392	1.45513	33.1566
13.35	-0.6588	0.04392	17.7454	-0.0002	-4829.42	47.3283	71.8402	1.45626	33.157
13.36	-0.6592	0.0439467	17.7454	-0.0002	-4833.15	47.3649	71.8521	1.45738	33.1625
13.37	-0.6597	0.04398	17.7454	-0.0002	-4835.64	47.3893	71.8346	1.45813	33.1544
13.38	-0.6603	0.04402	17.7454	-0.0002	-4836.88	47.4015	71.7878	1.45851	33.1328
13.39	-0.6608	0.0440533	17.7454	-0.0002	-4840.61	47.438	71.7888	1.45963	33.1333
13.4	-0.6612	0.04408	17.7454	-0.0002	-4843.1	47.4624	71.7822	1.46038	33.1302
13.41	-0.6617	0.0441133	17.7454	-0.0002	-4844.35	47.4746	71.7464	1.46076	33.1137
13.42	-0.6621	0.04414	17.7454	-0.0002	-4846.83	47.499	71.7399	1.46151	33.1107
13.43	-0.6627	0.04418	17.7454	-0.0002	-4849.32	47.5233	71.7117	1.46226	33.0977
13.44	-0.6632	0.0442133	17.7454	-0.0002	-4853.05	47.5599	71.7128	1.46338	33.0982
13.45	-0.6637	0.0442467	17.7454	-0.0002	-4855.54	47.5843	71.6955	1.46413	33.0902
13.46	-0.6642	0.04428	17.7454	-0.0002	-4859.27	47.6208	71.6965	1.46526	33.0907
13.47	-0.6648	0.04432	17.7454	-0.0002	-4861.76	47.6452	71.6685	1.46601	33.0778
13.48	-0.6653	0.0443533	17.7454	-0.0002	-4864.24	47.6696	71.6513	1.46676	33.0698
13.49	-0.6657	0.04438	17.7454	-0.0002	-4866.73	47.694	71.6449	1.46751	33.0669
13.5	-0.6661	0.0444067	17.7454	-0.0002	-4869.22	47.7184	71.6384	1.46826	33.0639
13.51	-0.6667	0.0444467	17.7454	-0.0002	-4871.71	47.7427	71.6105	1.46901	33.051
13.52	-0.6672	0.04448	17.7454	-0.0002	-4874.19	47.7671	71.5934	1.46976	33.0431
13.53	-0.6677	0.0445133	17.7454	-0.0002	-4876.68	47.7915	71.5763	1.47051	33.0352
13.54	-0.6682	0.0445467	17.7454	-0.0002	-4879.17	47.8159	71.5592	1.47126	33.0273
13.55	-0.6687	0.04458	17.7454	-0.0002	-4882.9	47.8524	71.5604	1.47238	33.0279
13.56	-0.6692	0.0446133	17.7454	-0.0002	-4886.63	47.889	71.5616	1.47351	33.0284
13.57	-0.6697	0.0446467	17.7454	-0.0002	-4887.88	47.9012	71.5263	1.47388	33.0122
13.58	-0.6703	0.0446867	17.7454	-0.0002	-4891.61	47.9378	71.5169	1.47501	33.0078
13.59	-0.6708	0.04472	17.7454	-0.0002	-4894.09	47.9621	71.4999	1.47576	32.9999
13.6	-0.6713	0.0447533	17.7454	-0.0002	-4897.83	47.9987	71.5011	1.47688	33.0005
13.61	-0.6717	0.04478	17.7454	-0.0002	-4900.31	48.0231	71.4948	1.47763	32.9976
13.62	-0.6723	0.04482	17.7454	-0.0002	-4902.8	48.0474	71.4673	1.47838	32.9849
13.63	-0.6728	0.0448533	17.7454	-0.0002	-4906.53	48.084	71.4685	1.47951	32.9855
13.64	-0.6733	0.0448867	17.7454	-0.0002	-4907.78	48.0962	71.4335	1.47988	32.9693
13.65	-0.6738	0.04492	17.7454	-0.0002	-4911.51	48.1328	71.4348	1.48101	32.9699
13.66	-0.6742	0.0449467	17.7454	-0.0002	-4913.99	48.1571	71.4286	1.48176	32.967
13.67	-0.6746	0.0449733	17.7454	-0.0002	-4916.48	48.1815	71.4224	1.48251	32.9642
13.68	-0.6752	0.0450133	17.7454	-0.0002	-4918.97	48.2059	71.395	1.48326	32.9515
13.69	-0.6758	0.0450533	17.7454	-0.0002	-4920.21	48.2181	71.3496	1.48363	32.9306
13.7	-0.6762	0.04508	17.7454	-0.0002	-4922.7	48.2425	71.3435	1.48438	32.9278
13.71	-0.6767	0.0451133	17.7454	-0.0002	-4926.43	48.279	71.3448	1.48551	32.9284
13.72	-0.6772	0.0451467	17.7454	-0.0002	-4928.92	48.3034	71.3281	1.48626	32.9207
13.73	-0.6776	0.0451733	17.7454	-0.0002	-4931.41	48.3278	71.322	1.48701	32.9178
13.74	-0.6781	0.0452067	17.7454	-0.0002	-4933.89	48.3522	71.3054	1.48776	32.9102
13.75	-0.6786	0.04524	17.7454	-0.0002	-4936.38	48.3765	71.2887	1.48851	32.9025
13.76	-0.6791	0.0452733	17.7454	-0.0002	-4937.63	48.3887	71.2542	1.48888	32.8866
13.77	-0.6796	0.0453067	17.7454	-0.0002	-4940.11	48.4131	71.2376	1.48963	32.8789
13.78	-0.6801	0.04534	17.7454	-0.0002	-4943.84	48.4497	71.239	1.49076	32.8796
13.79	-0.6807	0.04538	17.7454	-0.0002	-4946.33	48.474	71.2121	1.49151	32.8671
13.8	-0.6812	0.0454133	17.7454	-0.0002	-4948.82	48.4984	71.1956	1.49226	32.8595
13.81	-0.6817	0.0454467	17.7454	-0.0002	-4951.31	48.5228	71.1791	1.49301	32.8519
13.82	-0.6822	0.04548	17.7454	-0.0002	-4955.04	48.5594	71.1805	1.49413	32.8526
13.83	-0.6827	0.0455133	17.7454	-0.0002	-4957.53	48.5837	71.1641	1.49488	32.845
13.84	-0.6832	0.0455467	17.7454	-0.0002	-4961.26	48.6203	71.1656	1.49601	32.8456
13.85	-0.6837	0.04558	17.7454	-0.0002	-4962.5	48.6325	71.1313	1.49638	32.8299
13.86	-0.6843	0.04562	17.7454	-0.0002	-4963.74	48.6447	71.0868	1.49676	32.8093
13.87	-0.6847	0.0456467	17.7454	-0.0002	-4967.47	48.6813	71.0987	1.49788	32.8148
13.88	-0.6852	0.04568	17.7454	-0.0002	-4969.96	48.7056	71.0824	1.49863	32.8072
13.89	-0.6857	0.0457133	17.7454	-0.0002	-4972.45	48.73	71.0661	1.49938	32.7997
13.9	-0.6862	0.0457467	17.7454	-0.0002	-4974.94	48.7544	71.0498	1.50013	32.7922
13.91	-0.6866	0.0457733	17.7454	-0.0002	-4977.42	48.7788	71.0439	1.50089	32.7895
13.92	-0.6872	0.0458133	17.7454	-0.0002	-4979.91	48.8031	71.0174	1.50164	32.7773
13.93	-0.6877	0.0458467	17.7454	-0.0002	-4982.4	48.8275	71.0012	1.50239	32.7698
13.94	-0.6881	0.0458733	17.7454	-0.0002	-4986.13	48.8641	71.0131	1.50351	32.7753
13.95	-0.6886	0.0459067	17.7454	-0.0002	-4988.62	48.8885	70.9969	1.50426	32.7678
13.96	-0.6892	0.0459467	17.7454	-0.0002	-4991.11	48.9128	70.9705	1.50501	32.7556
13.97	-0.6896	0.0459733	17.7454	-0.0002	-4993.59	48.9372	70.9646	1.50576	32.7529
13.98	-0.6903	0.04602	17.7454	-0.0002	-4996.08	48.9616	70.928	1.50651	32.736
13.99	-0.6907	0.0460467	17.7454	-0.0002	-4999.81	48.9982	70.9399	1.50764	32.7415
14	-0.6911	0.0460733	17.7454	-0.0002	-5003.54	49.0347	70.9517	1.50876	32.7469
14.01	-0.6917	0.0461133	17.7454	-0.0002	-5006.03	49.0591	70.9254	1.50951	32.7348
14.02	-0.6921	0.04614	17.7454	-0.0002	-5008.52	49.0835	70.9196	1.51026	32.7321
14.03	-0.6927	0.04618	17.7454	-0.0002	-5011.01	49.1079	70.8934	1.51101	32.72
14.04	-0.6932	0.0462133	17.7454	-0.0002	-5013.49	49.1322	70.8774	1.51176	32.7127
14.05	-0.6936	0.04624	17.7454	-0.0002	-5015.98	49.1566	70.8717	1.51251	32.71
14.06	-0.6941	0.0462733	17.7454	-0.0002	-5018.47	49.181	70.8558	1.51326	32.7027
14.07	-0.6946	0.0463067	17.7454	-0.0002	-5020.96	49.2054	70.8399	1.51401	32.6953
14.08	-0.6951	0.04634	17.7454	-0.0002	-5023.44	49.2297	70.824	1.51476	32.688
14.09	-0.6957	0.04638	17.7454	-0.0002	-5025.93	49.2541	70.7979	1.51551	32.676
14.1	-0.6961	0.0464067	17.7454	-0.0002	-5028.42	49.2785	70.7923	1.51626	32.6734
14.11	-0.6966	0.04644	17.7454	-0.0002	-5029.66	49.2907	70.7589	1.51664	32.658
14.12	-0.6971	0.0464733	17.7454	-0.0002	-5033.39	49.3272	70.7607	1.51776	32.6588
14.13	-0.6977	0.0465133	17.7454	-0.0002	-5035.88	49.3516	70.7347	1.51851	32.6468
14.14	-0.6982	0.0465467	17.7454	-0.0002	-5038.37	49.376	70.719	1.51926	32.6395
14.15	-0.6987	0.04658	17.7454	-0.0002	-5040.86	49.4004	70.7033	1.52001	32.6323
14.16	-0.6991	0.0466067	17.7454	-0.0002	-5043.34	49.4248	70.6977	1.52076	32.6297
14.17	-0.6998	0.0466533	17.7454	-0.0002	-5045.83	49.4491	70.6618	1.52151	32.6131
14.18	-0.7002	0.04668	17.7454	-0.0002	-5048.32	49.4735	70.6563	1.52226	32.6106
14.19	-0.7007	0.0467133	17.7454	-0.0002	-5052.05	49.5101	70.658	1.52339	32.6114
14.2	-0.7013	0.0467533	17.7454	-0.0002	-5054.54	49.5345	70.6323	1.52414	32.5995
14.21	-0.7018	0.0467867	17.7454	-0.0002	-5057.02	49.5588	70.6167	1.52489	32.5923
14.22	-0.7023	0.04682	17.7454	-0.0002	-5059.51	49.5832	70.6012	1.52564	32.5852
14.23	-0.7027	0.0468467	17.7454	-0.0002	-5063.24	49.6198	70.613	1.52676	32.5906
14.24	-0.7032	0.04688	17.7454	-0.0002	-5065.73	49.6442	70.5975	1.52751	32.5835
14.25	-0.7036	0.0469067	17.7454	-0.0002	-5066.97	49.6563	70.5747	1.52789	32.5729
14.26	-0.7041	0.04694	17.7454	-0.0002	-5068.22	49.6685	70.5419	1.52826	32.5578
14.27	-0.7046	0.0469733	17.7454	-0.0002	-5070.7	49.6929	70.5264	1.52901	32.5507
14.28	-0.7052	0.0470133	17.7454	-0.0002	-5073.19	49.7173	70.501	1.52976	32.5389
14.29	-0.7057	0.0470467	17.7454	-0.0002	-5076.92	49.7539	70.5028	1.53089	32.5398
14.3	-0.7062	0.04708	17.7454	-0.0002	-5080.65	49.7904	70.5047	1.53201	32.5406
14.31	-0.7067	0.0471133	17.7454	-0.0002	-5083.14	49.8148	70.4893	1.53276	32.5335
14.32	-0.7072	0.0471467	17.7454	-0.0002	-5085.63	49.8392	70.4739	1.53351	32.5264
14.33	-0.7077	0.04718	17.7454	-0.0002	-5086.87	49.8514	70.4414	1.53389	32.5114
14.34	-0.7082	0.0472133	17.7454	-0.0002	-5090.6	49.8879	70.4433	1.53501	32.5123
14.35	-0.7086	0.04724	17.7454	-0.0002	-5093.09	49.9123	70.4379	1.53576	32.5098
14.36	-0.7091	0.0472733	17.7454	-0.0002	-5095.58	49.9367	70.4226	1.53651	32.5027
14.37	-0.7097	0.0473133	17.7454	-0.0002	-5098.07	49.9611	70.3974	1.53726	32.4911
14.38	-0.7102	0.0473467	17.7454	-0.0002	-5100.55	49.9854	70.3822	1.53801	32.4841
14.39	-0.7107	0.04738	17.7454	-0.0002	-5104.29	50.022	70.3841	1.53914	32.485
14.4	-0.7113	0.04742	17.7454	-0.0002	-5106.77	50.0464	70.359	1.53989	32.4734
14.41	-0.7117	0.0474467	17.7454	-0.0002	-5110.5	50.0829	70.3709	1.54101	32.4789
14.42	-0.7122	0.04748	17.7454	-0.0002	-5112.99	50.1073	70.3557	1.54176	32.4719
14.43	-0.7127	0.0475133	17.7454	-0.0002	-5115.48	50.1317	70.3405	1.54251	32.4649
14.44	-0.7132	0.0475467	17.7454	-0.0002	-5119.21	50.1683	70.3425	1.54364	32.4658
14.45	-0.7136	0.0475733	17.7454	-0.0002	-5120.45	50.1805	70.3201	1.54401	32.4554
14.46	-0.7142	0.0476133	17.7454	-0.0002	-5121.7	50.1926	70.2781	1.54439	32.4361
14.47	-0.7147	0.0476467	17.7454	-0.0002	-5124.19	50.217	70.2631	1.54514	32.4291
14.48	-0.7153	0.0476867	17.7454	-0.0002	-5127.92	50.2536	70.2553	1.54626	32.4255
14.49	-0.7157	0.0477133	17.7454	-0.0002	-5130.4	50.278	70.25	1.54701	32.4231
14.5	-0.7162	0.0477467	17.7454	-0.0002	-5132.89	50.3023	70.235	1.54776	32.4162
14.51	-0.7168	0.0477867	17.7454	-0.0002	-5135.38	50.3267	70.2103	1.54851	32.4047
14.52	-0.7172	0.0478133	17.7454	-0.0002	-5137.87	50.3511	70.2051	1.54926	32.4024
14.53	-0.7177	0.0478467	17.7454	-0.0002	-5140.35	50.3755	70.1901	1.55001	32.3955
14.54	-0.7182	0.04788	17.7454	-0.0002	-5141.6	50.3877	70.1583	1.55039	32.3807
14.55	-0.7186	0.0479067	17.7454	-0.0002	-5144.09	50.412	70.1531	1.55114	32.3784
14.56	-0.7192	0.0479467	17.7454	-0.0002	-5146.57	50.4364	70.1285	1.55189	32.367
14.57	-0.7197	0.04798	17.7454	-0.0002	-5149.06	50.4608	70.1136	1.55264	32.3601
14.58	-0.7202	0.0480133	17.7454	-0.0002	-5151.55	50.4852	70.0988	1.55339	32.3533
14.59	-0.7207	0.0480467	17.7454	-0.0002	-5154.04	50.5095	70.084	1.55414	32.3465
14.6	-0.7212	0.04808	17.7454	-0.0002	-5156.52	50.5339	70.0692	1.55489	32.3396
14.61	-0.7216	0.0481067	17.7454	-0.0002	-5159.01	50.5583	70.0642	1.55564	32.3373
14.62	-0.7222	0.0481467	17.7454	-0.0002	-5161.5	50.5827	70.0397	1.55639	32.326
14.63	-0.7227	0.04818	17.7454	-0.0002	-5163.98	50.6071	70.025	1.55714	32.3192
14.64	-0.7233	0.04822	17.7454	-0.0002	-5166.47	50.6314	70.0006	1.55789	32.308
14.65	-0.7238	0.0482533	17.7454	-0.0002	-5170.2	50.668	70.0028	1.55902	32.309
14.66	-0.7242	0.04828	17.7454	-0.0002	-5172.69	50.6924	69.9978	1.55977	32.3067
14.67	-0.7246	0.0483067	17.7454	-0.0002	-5175.18	50.7167	69.9928	1.56052	32.3043
14.68	-0.7251	0.04834	17.7454	-0.0002	-5177.67	50.7411	69.9781	1.56127	32.2976
14.69	-0.7256	0.0483733	17.7454	-0.0002	-5178.91	50.7533	69.9467	1.56164	32.2831
14.7	-0.7261	0.0484067	17.7454	-0.0002	-5181.4	50.7777	69.9321	1.56239	32.2764
14.71	-0.7267	0.0484467	17.7454	-0.0002	-5182.64	50.7899	69.8911	1.56277	32.2574
14.72	-0.7273	0.0484867	17.7454	-0.0002	-5186.37	50.8264	69.8837	1.56389	32.254
14.73	-0.7277	0.0485133	17.7454	-0.0002	-5191.35	50.8752	69.9123	1.56539	32.2672
14.74	-0.7281	0.04854	17.7454	-0.0002	-5193.83	50.8996	69.9074	1.56614	32.265
14.75	-0.7285	0.0485667	17.7454	-0.0002	-5195.08	50.9118	69.8857	1.56652	32.255
14.76	-0.7291	0.0486067	17.7454	-0.0002	-5196.32	50.924	69.845	1.56689	32.2361
14.77	-0.7297	0.0486467	17.7454	-0.0002	-5200.05	50.9605	69.8376	1.56802	32.2328
14.78	-0.7302	0.04868	17.7454	-0.0002	-5202.54	50.9849	69.8232	1.56877	32.2261
14.79	-0.7307	0.0487133	17.7454	-0.0002	-5206.27	51.0215	69.8255	1.56989	32.2271
14.8	-0.7312	0.0487467	17.7454	-0.0002	-5208.76	51.0458	69.8111	1.57064	32.2205
14.81	-0.7318	0.0487867	17.7454	-0.0002	-5211.25	51.0702	69.7871	1.57139	32.2094
14.82	-0.7323	0.04882	17.7454	-0.0002	-5213.73	51.0946	69.7728	1.57214	32.2028
14.83	-0.7329	0.04886	17.7454	-0.0002	-5217.47	51.1312	69.7655	1.57327	32.1995
14.84	-0.7333	0.0488867	17.7454	-0.0002	-5219.95	51.1555	69.7607	1.57402	32.1973
14.85	-0.7337	0.0489133	17.7454	-0.0002	-5222.44	51.1799	69.7559	1.57477	32.195
14.86	-0.7342	0.0489467	17.7454	-0.0002	-5224.93	51.2043	69.7416	1.57552	32.1884
14.87	-0.7346	0.0489733	17.7454	-0.0002	-5226.17	51.2165	69.7202	1.57589	32.1786
14.88	-0.7351	0.0490067	17.7454	-0.0002	-5228.66	51.2409	69.706	1.57664	32.172
14.89	-0.7357	0.0490467	17.7454	-0.0002	-5231.15	51.2652	69.6823	1.57739	32.161
14.9	-0.7362	0.04908	17.7454	-0.0002	-5232.39	51.2774	69.6515	1.57777	32.1468
14.91	-0.7367	0.0491133	17.7454	-0.0002	-5236.12	51.314	69.6538	1.57889	32.1479
14.92	-0.7372	0.0491467	17.7454	-0.0002	-5237.37	51.3262	69.6231	1.57927	32.1338
14.93	-0.7375	0.0491667	17.7454	-0.0002	-5239.85	51.3506	69.6279	1.58002	32.1359
14.94	-0.7379	0.0491933	17.7454	-0.0002	-5242.34	51.3749	69.6232	1.58077	32.1338
14.95	-0.7385	0.0492333	17.7454	-0.0002	-5242.34	51.3749	69.5666	1.58077	32.1077
14.96	-0.7394	0.0492933	17.7454	-0.0002	-5244.83	51.3993	69.5149	1.58152	32.0838
14.97	-0.7399	0.0493267	17.7454	-0.0002	-5249.8	51.4481	69.5338	1.58302	32.0925
14.98	-0.7402	0.0493467	17.7454	-0.0002	-5254.78	51.4968	69.5715	1.58452	32.1099
14.99	-0.7406	0.0493733	17.7454	-0.0002	-5257.27	51.5212	69.5668	1.58527	32.1078
15	-0.7414	0.0494267	17.7454	-0.0002	-5258.51	51.5334	69.5082	1.58564	32.0807
15.01	-0.7417	0.0494467	17.7454	-0.0002	-5259.75	51.5456	69.4965	1.58602	32.0753
15.02	-0.7421	0.0494733	17.7454	-0.0002	-5263.48	51.5821	69.5083	1.58714	32.0808
15.03	-0.7426	0.0495067	17.7454	-0.0002	-5265.97	51.6065	69.4944	1.58789	32.0743
15.04	-0.7431	0.04954	17.7454	-0.0002	-5267.21	51.6187	69.464	1.58827	32.0603
15.05	-0.7438	0.0495867	17.7454	-0.0002	-5269.7	51.6431	69.4314	1.58902	32.0453
15.06	-0.7443	0.04962	17.7454	-0.0002	-5272.19	51.6675	69.4175	1.58977	32.0389
15.07	-0.7447	0.0496467	17.7454	-0.0002	-5275.92	51.704	69.4293	1.59089	32.0443
15.08	-0.7452	0.04968	17.7454	-0.0002	-5279.65	51.7406	69.4318	1.59202	32.0455
15.09	-0.7457	0.0497133	17.7454	-0.0002	-5280.9	51.7528	69.4016	1.59239	32.0315
15.1	-0.7462	0.0497467	17.7454	-0.0002	-5283.38	51.7772	69.3878	1.59314	32.0251
15.11	-0.7467	0.04978	17.7454	-0.0002	-5284.63	51.7893	69.3576	1.59352	32.0112
15.12	-0.7473	0.04982	17.7454	-0.0002	-5288.36	51.8259	69.3509	1.59464	32.0081
15.13	-0.7477	0.0498467	17.7454	-0.0002	-5290.85	51.8503	69.3464	1.59539	32.006
15.14	-0.7481	0.0498733	17.7454	-0.0002	-5293.33	51.8747	69.3419	1.59614	32.0039
15.15	-0.7486	0.0499067	17.7454	-0.0002	-5295.82	51.899	69.3281	1.59689	31.9976
15.16	-0.7493	0.0499533	17.7454	-0.0002	-5297.06	51.9112	69.2796	1.59727	31.9752
15.17	-0.7497	0.04998	17.7454	-0.0002	-5300.8	51.9478	69.2914	1.59839	31.9807
15.18	-0.7502	0.0500133	17.7454	-0.0002	-5304.53	51.9844	69.294	1.59952	31.9818
15.19	-0.7506	0.05004	17.7454	-0.0002	-5307.01	52.0087	69.2896	1.60027	31.9798
15.2	-0.7512	0.05008	17.7454	-0.0002	-5309.5	52.0331	69.2667	1.60102	31.9692
15.21	-0.7517	0.0501133	17.7454	-0.0002	-5310.75	52.0453	69.2368	1.60139	31.9554
15.22	-0.7522	0.0501467	17.7454	-0.0002	-5313.23	52.0697	69.2232	1.60214	31.9492
15.23	-0.7527	0.05018	17.7454	-0.0002	-5315.72	52.0941	69.2096	1.60289	31.9429
15.24	-0.7532	0.0502133	17.7454	-0.0002	-5319.45	52.1306	69.2122	1.60402	31.9441
15.25	-0.7538	0.0502533	17.7454	-0.0002	-5321.94	52.155	69.1894	1.60477	31.9336
15.26	-0.7542	0.05028	17.7454	-0.0002	-5324.43	52.1794	69.1851	1.60552	31.9316
15.27	-0.7546	0.0503067	17.7454	-0.0002	-5326.91	52.2038	69.1807	1.60627	31.9296
15.28	-0.755	0.0503333	17.7454	-0.0002	-5328.16	52.2159	69.1602	1.60664	31.9201
15.29	-0.7558	0.0503867	17.7454	-0.0002	-5329.4	52.2281	69.1031	1.60702	31.8937
15.3	-0.7563	0.05042	17.7454	-0.0002	-5333.13	52.2647	69.1058	1.60814	31.895
15.31	-0.7566	0.05044	17.7454	-0.0002	-5336.86	52.3013	69.1267	1.60927	31.9046
15.32	-0.757	0.0504667	17.7454	-0.0002	-5339.35	52.3256	69.1224	1.61002	31.9026
15.33	-0.7574	0.0504933	17.7454	-0.0002	-5339.35	52.3256	69.0859	1.61002	31.8858
15.34	-0.758	0.0505333	17.7454	-0.0002	-5340.6	52.3378	69.0473	1.61039	31.868
15.35	-0.7588	0.0505867	17.7454	-0.0002	-5343.08	52.3622	69.0066	1.61114	31.8492
15.36	-0.7591	0.0506067	17.7454	-0.0002	-5346.81	52.3988	69.0275	1.61227	31.8588
15.37	-0.7597	0.0506467	17.7454	-0.0002	-5349.3	52.4232	69.0051	1.61302	31.8485
15.38	-0.7601	0.0506733	17.7454	-0.0001	-5351.79	52.4475	69.0008	1.61377	31.8465
15.39	-0.7607	0.0507133	17.7454	-0.0001	-5354.28	52.4719	68.9785	1.61452	31.8362
15.4	-0.7612	0.0507467	17.7454	-0.0001	-5356.76	52.4963	68.9652	1.61527	31.8301
15.41	-0.7617	0.05078	17.7454	-0.0001	-5359.25	52.5207	68.9519	1.61602	31.824
15.42	-0.7622	0.0508133	17.7454	-0.0001	-5361.74	52.545	68.9387	1.61677	31.8178
15.43	-0.7626	0.05084	17.7454	-0.0001	-5364.23	52.5694	68.9345	1.61752	31.8159
15.44	-0.7633	0.0508867	17.7454	-0.0001	-5366.71	52.5938	68.9032	1.61827	31.8015
15.45	-0.7639	0.0509267	17.7454	-0.0001	-5369.2	52.6182	68.881	1.61902	31.7912
15.46	-0.7642	0.0509467	17.7454	-0.0001	-5372.93	52.6547	68.9018	1.62015	31.8008
15.47	-0.7647	0.05098	17.7454	-0.0001	-5376.66	52.6913	68.9045	1.62127	31.8021
15.48	-0.7652	0.0510133	17.7454	-0.0001	-5379.15	52.7157	68.8914	1.62202	31.796
15.49	-0.7656	0.05104	17.7454	-0.0001	-5380.39	52.7279	68.8713	1.6224	31.7868
15.5	-0.7662	0.05108	17.7454	-0.0001	-5381.64	52.7401	68.8333	1.62277	31.7692
15.51	-0.7666	0.0511067	17.7454	-0.0001	-5384.13	52.7644	68.8292	1.62352	31.7673
15.52	-0.7672	0.0511467	17.7454	-0.0001	-5385.37	52.7766	68.7912	1.6239	31.7498
15.53	-0.7679	0.0511933	17.7454	-0.0001	-5389.1	52.8132	68.7761	1.62502	31.7428
15.54	-0.7683	0.05122	17.7454	-0.0001	-5392.83	52.8498	68.7879	1.62615	31.7483
15.55	-0.7687	0.0512467	17.7454	-0.0001	-5395.32	52.8741	68.7838	1.6269	31.7464
15.56	-0.7693	0.0512867	17.7454	-0.0001	-5397.81	52.8985	68.7619	1.62765	31.7362
15.57	-0.7697	0.0513133	17.7454	-0.0001	-5400.29	52.9229	68.7578	1.6284	31.7344
15.58	-0.7701	0.05134	17.7454	-0.0001	-5402.78	52.9473	68.7538	1.62915	31.7325
15.59	-0.7707	0.05138	17.7454	-0.0001	-5405.27	52.9716	68.7319	1.6299	31.7224
15.6	-0.7712	0.0514133	17.7454	-0.0001	-5407.76	52.996	68.7189	1.63065	31.7164
15.61	-0.7717	0.0514467	17.7454	-0.0001	-5410.24	53.0204	68.706	1.6314	31.7104
15.62	-0.7721	0.0514733	17.7454	-0.0001	-5412.73	53.0448	68.7019	1.63215	31.7086
15.63	-0.7727	0.0515133	17.7454	-0.0001	-5415.22	53.0691	68.6801	1.6329	31.6985
15.64	-0.7734	0.05156	17.7454	-0.0001	-5417.71	53.0935	68.6495	1.63365	31.6844
15.65	-0.7739	0.0515933	17.7454	-0.0001	-5420.19	53.1179	68.6367	1.6344	31.6785
15.66	-0.7743	0.05162	17.7454	-0.0001	-5423.93	53.1545	68.6484	1.63552	31.6839
15.67	-0.7747	0.0516467	17.7454	-0.0001	-5427.66	53.191	68.6602	1.63665	31.6893
15.68	-0.7752	0.05168	17.7454	-0.0001	-5428.9	53.2032	68.6316	1.63702	31.6761
15.69	-0.7756	0.0517067	17.7454	-0.0001	-5430.14	53.2154	68.6119	1.6374	31.667
15.7	-0.7761	0.05174	17.7454	-0.0001	-5432.63	53.2398	68.5991	1.63815	31.6611
15.71	-0.7766	0.0517733	17.7454	-0.0001	-5435.12	53.2642	68.5864	1.6389	31.6552
15.72	-0.7771	0.0518067	17.7454	-0.0001	-5436.36	53.2764	68.5579	1.63927	31.6421
15.73	-0.7777	0.0518467	17.7454	-0.0001	-5437.61	53.2885	68.5207	1.63965	31.6249
15.74	-0.7783	0.0518867	17.7454	-0.0001	-5440.09	53.3129	68.4992	1.6404	31.615
15.75	-0.7788	0.05192	17.7454	-0.0001	-5443.83	53.3495	68.5022	1.64152	31.6164
15.76	-0.7793	0.0519533	17.7454	-0.0001	-5446.31	53.3739	68.4895	1.64227	31.6105
15.77	-0.7797	0.05198	17.7454	-0.0001	-5448.8	53.3982	68.4856	1.64302	31.6087
15.78	-0.7801	0.0520067	17.7454	-0.0001	-5451.29	53.4226	68.4818	1.64377	31.607
15.79	-0.7806	0.05204	17.7454	-0.0001	-5453.78	53.447	68.4691	1.64452	31.6011
15.8	-0.7811	0.0520733	17.7454	-0.0001	-5455.02	53.4592	68.4409	1.6449	31.5881
15.81	-0.7817	0.0521133	17.7454	-0.0001	-5458.75	53.4958	68.4351	1.64602	31.5854
15.82	-0.7822	0.0521467	17.7454	-0.0001	-5461.24	53.5201	68.4226	1.64677	31.5796
15.83	-0.7827	0.05218	17.7454	-0.0001	-5463.72	53.5445	68.41	1.64752	31.5738
15.84	-0.7832	0.0522133	17.7454	-0.0001	-5467.46	53.5811	68.413	1.64865	31.5752
15.85	-0.7837	0.0522467	17.7454	-0.0001	-5468.7	53.5933	68.3849	1.64902	31.5623
15.86	-0.7842	0.05228	17.7454	-0.0001	-5471.19	53.6176	68.3724	1.64977	31.5565
15.87	-0.7847	0.0523133	17.7454	-0.0001	-5473.67	53.642	68.3599	1.65052	31.5507
15.88	-0.7852	0.0523467	17.7454	-0.0001	-5476.16	53.6664	68.3474	1.65127	31.545
15.89	-0.7857	0.05238	17.7454	-0.0001	-5477.41	53.6786	68.3194	1.65165	31.532
15.9	-0.7862	0.0524133	17.7454	-0.0001	-5481.14	53.7151	68.3225	1.65277	31.5335
15.91	-0.7868	0.0524533	17.7454	-0.0001	-5483.62	53.7395	68.3014	1.65352	31.5237
15.92	-0.7872	0.05248	17.7454	-0.0001	-5486.11	53.7639	68.2976	1.65427	31.522
15.93	-0.7877	0.0525133	17.7454	-0.0001	-5488.6	53.7883	68.2852	1.65502	31.5163
15.94	-0.7881	0.05254	17.7454	-0.0001	-5491.09	53.8127	68.2815	1.65577	31.5145
15.95	-0.7886	0.0525733	17.7454	-0.0001	-5492.33	53.8248	68.2537	1.65615	31.5017
15.96	-0.789	0.0526	17.7454	-0.0001	-5493.57	53.837	68.2345	1.65652	31.4929
15.97	-0.7896	0.05264	17.7454	-0.0001	-5496.06	53.8614	68.2135	1.65727	31.4832
15.98	-0.7903	0.0526867	17.7454	-0.0001	-5499.79	53.898	68.1994	1.6584	31.4766
15.99	-0.7908	0.05272	17.7454	-0.0001	-5503.52	53.9345	68.2025	1.65952	31.4781
16	-0.7912	0.0527467	17.7454	-0.0001	-5507.26	53.9711	68.2142	1.66065	31.4835
16.01	-0.7919	0.0527933	17.7454	-0.0001	-5509.74	53.9955	68.1847	1.6614	31.4699
16.02	-0.7923	0.05282	17.7454	-0.0001	-5513.47	54.032	68.1965	1.66252	31.4753
16.03	-0.7927	0.0528467	17.7454	-0.0001	-5515.96	54.0564	68.1928	1.66327	31.4736
16.04	-0.7934	0.0528933	17.7454	-0.0001	-5517.21	54.0686	68.148	1.66365	31.4529
16.05	-0.7938	0.05292	17.7454	-0.0001	-5519.69	54.093	68.1444	1.6644	31.4512
16.06	-0.7942	0.0529467	17.7454	-0.0001	-5522.18	54.1174	68.1407	1.66515	31.4496
16.07	-0.7946	0.0529733	17.7454	-0.0001	-5523.42	54.1296	68.1218	1.66552	31.4408
16.08	-0.795	0.053	17.7454	-0.0001	-5524.67	54.1417	68.1028	1.6659	31.4321
16.09	-0.7957	0.0530467	17.7454	-0.0001	-5525.91	54.1539	68.0582	1.66627	31.4115
16.1	-0.7962	0.05308	17.7454	-0.0001	-5528.4	54.1783	68.0461	1.66702	31.4059
16.11	-0.7968	0.05312	17.7454	-0.0001	-5530.89	54.2027	68.0255	1.66778	31.3964
16.12	-0.7972	0.0531467	17.7454	-0.0001	-5533.37	54.2271	68.0219	1.66853	31.3947
16.13	-0.7977	0.05318	17.7454	-0.0001	-5535.86	54.2514	68.0098	1.66928	31.3892
16.14	-0.7983	0.05322	17.7454	-0.0002	-5538.35	54.2758	67.9893	1.67003	31.3797
16.15	-0.7987	0.0532467	17.7454	-0.0002	-5540.84	54.3002	67.9857	1.67078	31.378
16.16	-0.7991	0.0532733	17.7454	-0.0002	-5542.08	54.3124	67.9669	1.67115	31.3694
16.17	-0.7996	0.0533067	17.7454	-0.0002	-5544.57	54.3368	67.9549	1.6719	31.3638
16.18	-0.8	0.0533333	17.7454	-0.0002	-5547.06	54.3611	67.9514	1.67265	31.3622
16.19	-0.8006	0.0533733	17.7454	-0.0002	-5549.54	54.3855	67.9309	1.6734	31.3527
16.2	-0.8013	0.05342	17.7454	-0.0002	-5550.79	54.3977	67.8868	1.67378	31.3324
16.21	-0.8018	0.0534533	17.7454	-0.0002	-5554.52	54.4343	67.8901	1.6749	31.3339
16.22	-0.8023	0.0534867	17.7454	-0.0002	-5558.25	54.4708	67.8934	1.67603	31.3354
16.23	-0.8027	0.0535133	17.7454	-0.0002	-5561.98	54.5074	67.9051	1.67715	31.3408
16.24	-0.8032	0.0535467	17.7454	-0.0002	-5563.22	54.5196	67.878	1.67753	31.3283
16.25	-0.8036	0.0535733	17.7454	-0.0002	-5564.47	54.5318	67.8594	1.6779	31.3197
16.26	-0.8041	0.0536067	17.7454	-0.0002	-5566.95	54.5562	67.8475	1.67865	31.3142
16.27	-0.8048	0.0536533	17.7454	-0.0002	-5569.44	54.5805	67.8188	1.6794	31.301
16.28	-0.8053	0.0536867	17.7454	-0.0002	-5571.93	54.6049	67.8069	1.68015	31.2955
16.29	-0.8057	0.0537133	17.7454	-0.0002	-5575.66	54.6415	67.8186	1.68128	31.3009
16.3	-0.8062	0.0537467	17.7454	-0.0002	-5578.15	54.6659	67.8068	1.68203	31.2955
16.31	-0.8066	0.0537733	17.7454	-0.0002	-5579.39	54.678	67.7883	1.6824	31.2869
16.32	-0.8072	0.0538133	17.7454	-0.0002	-5580.64	54.6902	67.753	1.68278	31.2706
16.33	-0.8077	0.0538467	17.7454	-0.0002	-5583.12	54.7146	67.7413	1.68353	31.2652
16.34	-0.8082	0.05388	17.7454	-0.0002	-5586.85	54.7512	67.7446	1.68465	31.2667
16.35	-0.8087	0.0539133	17.7454	-0.0002	-5589.34	54.7756	67.7328	1.6854	31.2613
16.36	-0.8092	0.0539467	17.7454	-0.0002	-5591.83	54.7999	67.7211	1.68615	31.2559
16.37	-0.8098	0.0539867	17.7454	-0.0002	-5594.32	54.8243	67.701	1.6869	31.2466
16.38	-0.8101	0.0540067	17.7454	-0.0002	-5598.05	54.8609	67.7211	1.68803	31.2559
16.39	-0.8107	0.0540467	17.7454	-0.0002	-5600.54	54.8852	67.7011	1.68878	31.2466
16.4	-0.8111	0.0540733	17.7454	-0.0002	-5601.78	54.8974	67.6827	1.68915	31.2382
16.41	-0.8116	0.0541067	17.7454	-0.0002	-5603.02	54.9096	67.656	1.68953	31.2259
16.42	-0.8124	0.05416	17.7454	-0.0002	-5605.51	54.934	67.6194	1.69028	31.209
16.43	-0.8127	0.05418	17.7454	-0.0002	-5609.24	54.9706	67.6394	1.6914	31.2182
16.44	-0.8131	0.0542067	17.7454	-0.0002	-5612.97	55.0071	67.6511	1.69253	31.2236
16.45	-0.8137	0.0542467	17.7454	-0.0002	-5614.22	55.0193	67.6162	1.6929	31.2075
16.46	-0.8143	0.0542867	17.7454	-0.0002	-5616.7	55.0437	67.5963	1.69365	31.1983
16.47	-0.8147	0.0543133	17.7454	-0.0002	-5617.95	55.0559	67.5781	1.69403	31.1899
16.48	-0.8152	0.0543467	17.7454	-0.0002	-5620.44	55.0803	67.5666	1.69478	31.1846
16.49	-0.8156	0.0543733	17.7454	-0.0002	-5622.92	55.1046	67.5633	1.69553	31.1831
16.5	-0.8162	0.0544133	17.7454	-0.0002	-5624.17	55.1168	67.5286	1.6959	31.167
16.51	-0.8165	0.0544333	17.7454	-0.0002	-5626.65	55.1412	67.5336	1.69665	31.1694
16.52	-0.817	0.0544667	17.7454	-0.0002	-5629.14	55.1656	67.5221	1.6974	31.1641
16.53	-0.8177	0.0545133	17.7454	-0.0002	-5630.39	55.1778	67.4792	1.69778	31.1443
16.54	-0.8182	0.0545467	17.7454	-0.0002	-5632.87	55.2022	67.4678	1.69853	31.139
16.55	-0.8186	0.0545733	17.7454	-0.0002	-5635.36	55.2265	67.4646	1.69928	31.1375
16.56	-0.819	0.0546	17.7454	-0.0002	-5637.85	55.2509	67.4614	1.70003	31.136
16.57	-0.8194	0.0546267	17.7454	-0.0002	-5639.09	55.2631	67.4434	1.7004	31.1277
16.58	-0.8201	0.0546733	17.7454	-0.0002	-5640.34	55.2753	67.4007	1.70078	31.108
16.59	-0.8207	0.0547133	17.7454	-0.0002	-5642.82	55.2997	67.3811	1.70153	31.099
16.6	-0.8212	0.0547467	17.7454	-0.0002	-5646.55	55.3362	67.3846	1.70265	31.1006
16.61	-0.8216	0.0547733	17.7454	-0.0002	-5650.29	55.3728	67.3963	1.70378	31.106
16.62	-0.8221	0.0548067	17.7454	-0.0002	-5652.77	55.3972	67.385	1.70453	31.1007
16.63	-0.8225	0.0548333	17.7454	-0.0002	-5655.26	55.4215	67.3818	1.70528	31.0993
16.64	-0.8231	0.0548733	17.7454	-0.0002	-5656.5	55.4337	67.3475	1.70565	31.0835
16.65	-0.8237	0.0549133	17.7454	-0.0002	-5658.99	55.4581	67.328	1.7064	31.0745
16.66	-0.8242	0.0549467	17.7454	-0.0002	-5661.48	55.4825	67.3168	1.70715	31.0693
16.67	-0.8246	0.0549733	17.7454	-0.0002	-5663.97	55.5069	67.3137	1.7079	31.0679
16.68	-0.8253	0.05502	17.7454	-0.0002	-5666.45	55.5312	67.2861	1.70865	31.0551
16.69	-0.8257	0.0550467	17.7454	-0.0002	-5668.94	55.5556	67.2831	1.7094	31.0537
16.7	-0.8265	0.0551	17.7454	-0.0002	-5671.43	55.58	67.2474	1.71015	31.0373
16.71	-0.827	0.0551333	17.7454	-0.0002	-5675.16	55.6166	67.251	1.71128	31.0389
16.72	-0.8274	0.05516	17.7454	-0.0002	-5678.89	55.6531	67.2627	1.7124	31.0443
16.73	-0.8278	0.0551867	17.7454	-0.0002	-5681.38	55.6775	67.2596	1.71315	31.0429
16.74	-0.8282	0.0552133	17.7454	-0.0002	-5681.38	55.6775	67.2271	1.71315	31.0279
16.75	-0.8288	0.0552533	17.7454	-0.0002	-5682.62	55.6897	67.1932	1.71353	31.0122
16.76	-0.8294	0.0552933	17.7454	-0.0002	-5685.11	55.7141	67.174	1.71428	31.0034
16.77	-0.8298	0.05532	17.7454	-0.0002	-5688.84	55.7506	67.1856	1.7154	31.0088
16.78	-0.8302	0.0553467	17.7454	-0.0002	-5692.57	55.7872	67.1973	1.71653	31.0141
16.79	-0.8306	0.0553733	17.7454	-0.0002	-5693.82	55.7994	67.1796	1.7169	31.006
16.8	-0.8312	0.0554133	17.7454	-0.0002	-5695.06	55.8116	67.1458	1.71728	30.9904
16.81	-0.8317	0.0554467	17.7454	-0.0002	-5697.55	55.836	67.1347	1.71803	30.9853
16.82	-0.8322	0.05548	17.7454	-0.0002	-5700.03	55.8603	67.1237	1.71878	30.9802
16.83	-0.8326	0.0555067	17.7454	-0.0002	-5702.52	55.8847	67.1207	1.71953	30.9788
16.84	-0.8331	0.05554	17.7454	-0.0002	-5705.01	55.9091	67.1097	1.72028	30.9737
16.85	-0.8336	0.0555733	17.7454	-0.0002	-5706.25	55.9213	67.0841	1.72065	30.9619
16.86	-0.8341	0.0556067	17.7454	-0.0002	-5708.74	55.9457	67.0731	1.7214	30.9568
16.87	-0.8348	0.0556533	17.7454	-0.0002	-5711.23	55.97	67.046	1.72215	30.9443
16.88	-0.8353	0.0556867	17.7454	-0.0002	-5713.72	55.9944	67.0351	1.7229	30.9393
16.89	-0.8358	0.05572	17.7454	-0.0002	-5716.2	56.0188	67.0242	1.72366	30.9342
16.9	-0.8363	0.0557533	17.7454	-0.0002	-5719.93	56.0554	67.0278	1.72478	30.9359
16.91	-0.8367	0.05578	17.7454	-0.0002	-5722.42	56.0797	67.0249	1.72553	30.9346
16.92	-0.8372	0.0558133	17.7454	-0.0002	-5723.67	56.0919	66.9994	1.72591	30.9228
16.93	-0.8377	0.0558467	17.7454	-0.0002	-5724.91	56.1041	66.974	1.72628	30.9111
16.94	-0.8381	0.0558733	17.7454	-0.0002	-5727.4	56.1285	66.9711	1.72703	30.9097
16.95	-0.8386	0.0559067	17.7454	-0.0002	-5728.64	56.1407	66.9457	1.72741	30.898
16.96	-0.8391	0.05594	17.7454	-0.0002	-5729.88	56.1529	66.9203	1.72778	30.8863
16.97	-0.8397	0.05598	17.7454	-0.0002	-5732.37	56.1772	66.9016	1.72853	30.8776
16.98	-0.8402	0.0560133	17.7454	-0.0002	-5734.86	56.2016	66.8908	1.72928	30.8727
16.99	-0.8407	0.0560467	17.7454	-0.0002	-5737.35	56.226	66.88	1.73003	30.8677
17	-0.8412	0.05608	17.7454	-0.0002	-5739.83	56.2504	66.8692	1.73078	30.8627
17.01	-0.8416	0.0561067	17.7454	-0.0002	-5742.32	56.2748	66.8664	1.73153	30.8614
17.02	-0.8422	0.0561467	17.7454	-0.0002	-5744.81	56.2991	66.8477	1.73228	30.8528
17.03	-0.8427	0.05618	17.7454	-0.0002	-5747.3	56.3235	66.837	1.73303	30.8478
17.04	-0.8431	0.0562067	17.7454	-0.0002	-5749.78	56.3479	66.8342	1.73378	30.8465
17.05	-0.8437	0.0562467	17.7454	-0.0002	-5752.27	56.3723	66.8155	1.73453	30.8379
17.06	-0.8442	0.05628	17.7454	-0.0002	-5753.52	56.3844	66.7904	1.73491	30.8263
17.07	-0.8447	0.0563133	17.7454	-0.0002	-5757.25	56.421	66.7941	1.73603	30.8281
17.08	-0.8453	0.0563533	17.7454	-0.0002	-5759.73	56.4454	66.7756	1.73678	30.8195
17.09	-0.8457	0.05638	17.7454	-0.0002	-5760.98	56.4576	66.7584	1.73716	30.8116
17.1	-0.8463	0.05642	17.7454	-0.0002	-5763.46	56.482	66.7399	1.73791	30.803
17.11	-0.8467	0.0564467	17.7454	-0.0002	-5765.95	56.5063	66.7371	1.73866	30.8018
17.12	-0.8471	0.0564733	17.7454	-0.0002	-5768.44	56.5307	66.7344	1.73941	30.8005
17.13	-0.8476	0.0565067	17.7454	-0.0002	-5769.68	56.5429	66.7094	1.73978	30.789
17.14	-0.8482	0.0565467	17.7454	-0.0002	-5772.17	56.5673	66.691	1.74053	30.7804
17.15	-0.8486	0.0565733	17.7454	-0.0002	-5774.66	56.5917	66.6883	1.74128	30.7792
17.16	-0.8491	0.0566067	17.7454	-0.0002	-5777.15	56.616	66.6777	1.74203	30.7743
17.17	-0.8497	0.0566467	17.7454	-0.0002	-5779.63	56.6404	66.6593	1.74278	30.7658
17.18	-0.8503	0.0566867	17.7454	-0.0002	-5782.12	56.6648	66.6409	1.74353	30.7574
17.19	-0.8507	0.0567133	17.7454	-0.0002	-5785.85	56.7014	66.6526	1.74466	30.7627
17.2	-0.8512	0.0567467	17.7454	-0.0002	-5789.58	56.7379	66.6564	1.74578	30.7645
17.21	-0.8518	0.0567867	17.7454	-0.0002	-5792.07	56.7623	66.6381	1.74653	30.756
17.22	-0.8523	0.05682	17.7454	-0.0002	-5793.31	56.7745	66.6133	1.74691	30.7446
17.23	-0.8527	0.0568467	17.7454	-0.0002	-5795.8	56.7989	66.6106	1.74766	30.7434
17.24	-0.8531	0.0568733	17.7454	-0.0002	-5797.05	56.811	66.5937	1.74803	30.7355
17.25	-0.8537	0.0569133	17.7454	-0.0002	-5799.53	56.8354	66.5754	1.74878	30.7271
17.26	-0.8542	0.0569467	17.7454	-0.0002	-5802.02	56.8598	66.565	1.74953	30.7223
17.27	-0.8547	0.05698	17.7454	-0.0002	-5803.26	56.872	66.5403	1.74991	30.7109
17.28	-0.8552	0.0570133	17.7454	-0.0002	-5805.75	56.8964	66.5299	1.75066	30.7061
17.29	-0.8557	0.0570467	17.7454	-0.0002	-5807	56.9086	66.5053	1.75103	30.6947
17.3	-0.8562	0.05708	17.7454	-0.0002	-5809.48	56.9329	66.4949	1.75178	30.69
17.31	-0.8566	0.0571067	17.7454	-0.0002	-5811.97	56.9573	66.4923	1.75253	30.6888
17.32	-0.8571	0.05714	17.7454	-0.0002	-5814.46	56.9817	66.482	1.75328	30.684
17.33	-0.8577	0.05718	17.7454	-0.0002	-5815.7	56.9939	66.4497	1.75366	30.6691
17.34	-0.8581	0.0572067	17.7454	-0.0002	-5816.95	57.0061	66.4329	1.75403	30.6613
17.35	-0.8587	0.0572467	17.7454	-0.0002	-5819.43	57.0304	66.4149	1.75478	30.653
17.36	-0.8592	0.05728	17.7454	-0.0002	-5821.92	57.0548	66.4046	1.75553	30.6483
17.37	-0.8597	0.0573133	17.7454	-0.0002	-5824.41	57.0792	66.3943	1.75628	30.6435
17.38	-0.8602	0.0573467	17.7454	-0.0002	-5826.9	57.1036	66.3841	1.75703	30.6388
17.39	-0.8607	0.05738	17.7454	-0.0002	-5828.14	57.1158	66.3597	1.75741	30.6275
17.4	-0.8612	0.0574133	17.7454	-0.0002	-5831.87	57.1523	66.3636	1.75853	30.6294
17.41	-0.8616	0.05744	17.7454	-0.0002	-5834.36	57.1767	66.3611	1.75928	30.6282
17.42	-0.8622	0.05748	17.7454	-0.0002	-5836.85	57.2011	66.3432	1.76003	30.6199
17.43	-0.8627	0.0575133	17.7454	-0.0002	-5838.09	57.2133	66.3189	1.76041	30.6087
17.44	-0.8633	0.0575533	17.7454	-0.0002	-5840.58	57.2376	66.301	1.76116	30.6005
17.45	-0.8638	0.0575867	17.7454	-0.0002	-5843.06	57.262	66.2908	1.76191	30.5958
17.46	-0.8641	0.0576067	17.7454	-0.0002	-5845.55	57.2864	66.296	1.76266	30.5982
17.47	-0.8647	0.0576467	17.7454	-0.0002	-5846.8	57.2986	66.2641	1.76303	30.5834
17.48	-0.8651	0.0576733	17.7454	-0.0002	-5849.28	57.323	66.2617	1.76378	30.5823
17.49	-0.8656	0.0577067	17.7454	-0.0002	-5851.77	57.3473	66.2516	1.76453	30.5776
17.5	-0.8661	0.05774	17.7454	-0.0002	-5854.26	57.3717	66.2415	1.76528	30.573
17.51	-0.8666	0.0577733	17.7454	-0.0002	-5856.74	57.3961	66.2314	1.76603	30.5683
17.52	-0.8672	0.0578133	17.7454	-0.0002	-5857.99	57.4083	66.1996	1.76641	30.5537
17.53	-0.8678	0.0578533	17.7454	-0.0002	-5860.48	57.4327	66.1819	1.76716	30.5455
17.54	-0.8682	0.05788	17.7454	-0.0002	-5862.96	57.457	66.1795	1.76791	30.5444
17.55	-0.8687	0.0579133	17.7454	-0.0002	-5865.45	57.4814	66.1695	1.76866	30.5398
17.56	-0.8692	0.0579467	17.7454	-0.0002	-5867.94	57.5058	66.1595	1.76941	30.5351
17.57	-0.8696	0.0579733	17.7454	-0.0002	-5870.43	57.5302	66.1571	1.77016	30.534
17.58	-0.8702	0.0580133	17.7454	-0.0002	-5872.91	57.5546	66.1395	1.77091	30.5259
17.59	-0.8708	0.0580533	17.7454	-0.0002	-5875.4	57.5789	66.1219	1.77166	30.5178
17.6	-0.8712	0.05808	17.7454	-0.0002	-5879.13	57.6155	66.1335	1.77278	30.5231
17.61	-0.8717	0.0581133	17.7454	-0.0002	-5881.62	57.6399	66.1235	1.77353	30.5185
17.62	-0.8723	0.0581533	17.7454	-0.0002	-5882.86	57.6521	66.092	1.77391	30.504
17.63	-0.8727	0.05818	17.7454	-0.0002	-5884.11	57.6643	66.0757	1.77428	30.4965
17.64	-0.8731	0.0582067	17.7454	-0.0002	-5886.59	57.6886	66.0733	1.77503	30.4954
17.65	-0.8737	0.0582467	17.7454	-0.0002	-5889.08	57.713	66.0559	1.77578	30.4873
17.66	-0.8742	0.05828	17.7454	-0.0002	-5891.57	57.7374	66.046	1.77653	30.4828
17.67	-0.8748	0.05832	17.7454	-0.0002	-5894.06	57.7618	66.0285	1.77728	30.4747
17.68	-0.8752	0.0583467	17.7454	-0.0002	-5896.54	57.7861	66.0262	1.77803	30.4736
17.69	-0.8757	0.05838	17.7454	-0.0002	-5897.79	57.7983	66.0024	1.77841	30.4627
17.7	-0.8762	0.0584133	17.7454	-0.0002	-5900.28	57.8227	65.9926	1.77916	30.4581
17.71	-0.8766	0.05844	17.7454	-0.0002	-5902.76	57.8471	65.9903	1.77991	30.4571
17.72	-0.8771	0.0584733	17.7454	-0.0002	-5904.01	57.8593	65.9666	1.78029	30.4461
17.73	-0.8776	0.0585067	17.7454	-0.0002	-5904.01	57.8593	65.929	1.78029	30.4288
17.74	-0.8781	0.05854	17.7454	-0.0002	-5906.49	57.8836	65.9192	1.78104	30.4242
17.75	-0.8786	0.0585733	17.7454	-0.0002	-5908.98	57.908	65.9094	1.78179	30.4197
17.76	-0.8791	0.0586067	17.7454	-0.0002	-5911.47	57.9324	65.8997	1.78254	30.4152
17.77	-0.8797	0.0586467	17.7454	-0.0002	-5913.96	57.9568	65.8824	1.78329	30.4073
17.78	-0.8803	0.0586867	17.7454	-0.0002	-5916.44	57.9812	65.8652	1.78404	30.3993
17.79	-0.8808	0.05872	17.7454	-0.0002	-5918.93	58.0055	65.8555	1.78479	30.3948
17.8	-0.8813	0.0587533	17.7454	-0.0002	-5921.42	58.0299	65.8458	1.78554	30.3904
17.81	-0.8817	0.05878	17.7454	-0.0002	-5923.91	58.0543	65.8436	1.78629	30.3893
17.82	-0.8821	0.0588067	17.7454	-0.0002	-5926.39	58.0787	65.8414	1.78704	30.3883
17.83	-0.8826	0.05884	17.7454	-0.0002	-5928.88	58.103	65.8317	1.78779	30.3839
17.84	-0.8831	0.0588733	17.7454	-0.0002	-5928.88	58.103	65.7944	1.78779	30.3666
17.85	-0.8837	0.0589133	17.7454	-0.0002	-5931.37	58.1274	65.7773	1.78854	30.3588
17.86	-0.8842	0.0589467	17.7454	-0.0002	-5933.86	58.1518	65.7677	1.78929	30.3543
17.87	-0.8846	0.0589733	17.7454	-0.0002	-5936.34	58.1762	65.7655	1.79004	30.3533
17.88	-0.8853	0.05902	17.7454	-0.0002	-5938.83	58.2005	65.741	1.79079	30.342
17.89	-0.8859	0.05906	17.7454	-0.0002	-5941.32	58.2249	65.724	1.79154	30.3342
17.9	-0.8863	0.0590867	17.7454	-0.0002	-5945.05	58.2615	65.7356	1.79266	30.3395
17.91	-0.8866	0.0591067	17.7454	-0.0002	-5947.54	58.2859	65.7409	1.79341	30.3419
17.92	-0.8872	0.0591467	17.7454	-0.0002	-5948.78	58.2981	65.7102	1.79379	30.3278
17.93	-0.8876	0.0591733	17.7454	-0.0002	-5951.27	58.3224	65.708	1.79454	30.3268
17.94	-0.8882	0.0592133	17.7454	-0.0002	-5952.51	58.3346	65.6774	1.79491	30.3126
17.95	-0.8887	0.0592467	17.7454	-0.0002	-5955	58.359	65.6678	1.79566	30.3082
17.96	-0.8893	0.0592867	17.7454	-0.0002	-5958.73	58.3956	65.6646	1.79679	30.3068
17.97	-0.8897	0.0593133	17.7454	-0.0002	-5961.22	58.4199	65.6625	1.79754	30.3058
17.98	-0.8901	0.05934	17.7454	-0.0002	-5962.46	58.4321	65.6467	1.79791	30.2985
17.99	-0.8907	0.05938	17.7454	-0.0002	-5964.95	58.4565	65.6299	1.79866	30.2907
18	-0.8913	0.05942	17.7454	-0.0002	-5967.44	58.4809	65.613	1.79941	30.2829
18.01	-0.8917	0.0594467	17.7454	-0.0002	-5969.92	58.5053	65.6109	1.80016	30.282
18.02	-0.8921	0.0594733	17.7454	-0.0002	-5972.41	58.5296	65.6088	1.80091	30.281
18.03	-0.8927	0.0595133	17.7454	-0.0002	-5973.66	58.5418	65.5784	1.80129	30.2669
18.04	-0.8931	0.05954	17.7454	-0.0002	-5976.14	58.5662	65.5763	1.80204	30.266
18.05	-0.8937	0.05958	17.7454	-0.0002	-5978.63	58.5906	65.5596	1.80279	30.2583
18.06	-0.8941	0.0596067	17.7454	-0.0002	-5981.12	58.615	65.5575	1.80354	30.2573
18.07	-0.8948	0.0596533	17.7454	-0.0002	-5982.36	58.6271	65.5198	1.80391	30.2399
18.08	-0.8952	0.05968	17.7454	-0.0002	-5984.85	58.6515	65.5178	1.80466	30.239
18.09	-0.8957	0.0597133	17.7454	-0.0002	-5987.34	58.6759	65.5084	1.80541	30.2347
18.1	-0.8962	0.0597467	17.7454	-0.0002	-5988.58	58.6881	65.4855	1.80579	30.2241
18.11	-0.8968	0.0597867	17.7454	-0.0002	-5991.07	58.7125	65.4689	1.80654	30.2164
18.12	-0.8973	0.05982	17.7454	-0.0002	-5992.31	58.7247	65.446	1.80691	30.2058
18.13	-0.8977	0.0598467	17.7454	-0.0002	-5994.8	58.749	65.444	1.80766	30.2049
18.14	-0.8981	0.0598733	17.7454	-0.0002	-5997.29	58.7734	65.4419	1.80841	30.204
18.15	-0.8988	0.05992	17.7454	-0.0002	-5998.53	58.7856	65.4045	1.80879	30.1867
18.16	-0.8993	0.0599533	17.7454	-0.0002	-6001.02	58.81	65.3953	1.80954	30.1824
18.17	-0.8997	0.05998	17.7454	-0.0002	-6003.51	58.8344	65.3933	1.81029	30.1815
18.18	-0.9002	0.0600133	17.7454	-0.0002	-6005.99	58.8587	65.3841	1.81104	30.1773
18.19	-0.9006	0.06004	17.7454	-0.0002	-6007.24	58.8709	65.3686	1.81141	30.1701
18.2	-0.9012	0.06008	17.7454	-0.0002	-6009.72	58.8953	65.3521	1.81216	30.1625
18.21	-0.9017	0.0601133	17.7454	-0.0002	-6010.97	58.9075	65.3294	1.81254	30.152
18.22	-0.9022	0.0601467	17.7454	-0.0002	-6014.7	58.9441	65.3337	1.81366	30.154
18.23	-0.9027	0.06018	17.7454	-0.0002	-6017.19	58.9684	65.3245	1.81441	30.1498
18.24	-0.9032	0.0602133	17.7454	-0.0002	-6018.43	58.9806	65.3018	1.81479	30.1393
18.25	-0.9037	0.0602467	17.7454	-0.0002	-6020.92	59.005	65.2927	1.81554	30.1351
18.26	-0.9042	0.06028	17.7454	-0.0002	-6022.16	59.0172	65.2701	1.81591	30.1246
18.27	-0.9047	0.0603133	17.7454	-0.0002	-6024.65	59.0416	65.2609	1.81666	30.1204
18.28	-0.9052	0.0603467	17.7454	-0.0002	-6027.14	59.0659	65.2518	1.81741	30.1162
18.29	-0.9057	0.06038	17.7454	-0.0002	-6029.62	59.0903	65.2427	1.81816	30.112
18.3	-0.9062	0.0604133	17.7454	-0.0002	-6030.87	59.1025	65.2202	1.81854	30.1016
18.31	-0.9066	0.06044	17.7454	-0.0002	-6033.36	59.1269	65.2183	1.81929	30.1007
18.32	-0.9072	0.06048	17.7454	-0.0002	-6035.84	59.1513	65.202	1.82004	30.0932
18.33	-0.9077	0.0605133	17.7454	-0.0002	-6038.33	59.1756	65.1929	1.82079	30.0891
18.34	-0.9081	0.06054	17.7454	-0.0002	-6039.57	59.1878	65.1777	1.82116	30.082
18.35	-0.9086	0.0605733	17.7454	-0.0002	-6042.06	59.2122	65.1686	1.82191	30.0778
18.36	-0.9092	0.0606133	17.7454	-0.0002	-6044.55	59.2366	65.1524	1.82266	30.0703
18.37	-0.9097	0.0606467	17.7454	-0.0002	-6047.04	59.261	65.1434	1.82341	30.0662
18.38	-0.9102	0.06068	17.7454	-0.0002	-6049.52	59.2853	65.1344	1.82416	30.062
18.39	-0.9106	0.0607067	17.7454	-0.0002	-6052.01	59.3097	65.1326	1.82491	30.0612
18.4	-0.9111	0.06074	17.7454	-0.0002	-6054.5	59.3341	65.1236	1.82566	30.057
18.41	-0.9117	0.06078	17.7454	-0.0002	-6055.74	59.3463	65.0941	1.82604	30.0434
18.42	-0.9121	0.0608067	17.7454	-0.0002	-6058.23	59.3707	65.0923	1.82679	30.0426
18.43	-0.9126	0.06084	17.7454	-0.0002	-6059.47	59.3828	65.07	1.82716	30.0323
18.44	-0.9133	0.0608867	17.7454	-0.0002	-6063.2	59.4194	65.0601	1.82829	30.0277
18.45	-0.9137	0.0609133	17.7454	-0.0002	-6065.69	59.4438	65.0583	1.82904	30.0269
18.46	-0.9141	0.06094	17.7454	-0.0002	-6068.18	59.4682	65.0565	1.82979	30.0261
18.47	-0.9148	0.0609867	17.7454	-0.0002	-6069.42	59.4804	65.0201	1.83016	30.0093
18.48	-0.9153	0.06102	17.7454	-0.0002	-6071.91	59.5047	65.0112	1.83091	30.0052
18.49	-0.9156	0.06104	17.7454	-0.0002	-6074.4	59.5291	65.0165	1.83166	30.0076
18.5	-0.9163	0.0610867	17.7454	-0.0002	-6075.64	59.5413	64.9801	1.83204	29.9908
18.51	-0.9167	0.0611133	17.7454	-0.0002	-6078.13	59.5657	64.9784	1.83279	29.99
18.52	-0.9172	0.0611467	17.7454	-0.0002	-6079.37	59.5779	64.9562	1.83316	29.9798
18.53	-0.9177	0.06118	17.7454	-0.0002	-6080.62	59.59	64.9341	1.83354	29.9696
18.54	-0.9182	0.0612133	17.7454	-0.0002	-6083.1	59.6144	64.9253	1.83429	29.9655
18.55	-0.9187	0.0612467	17.7454	-0.0002	-6085.59	59.6388	64.9165	1.83504	29.9615
18.56	-0.9191	0.0612733	17.7454	-0.0002	-6086.84	59.651	64.9015	1.83542	29.9545
18.57	-0.9197	0.0613133	17.7454	-0.0002	-6089.32	59.6754	64.8857	1.83617	29.9472
18.58	-0.9201	0.06134	17.7454	-0.0002	-6090.57	59.6876	64.8707	1.83654	29.9403
18.59	-0.9207	0.06138	17.7454	-0.0002	-6093.05	59.7119	64.8549	1.83729	29.933
18.6	-0.9211	0.0614067	17.7454	-0.0002	-6096.79	59.7485	64.8665	1.83842	29.9384
18.61	-0.9217	0.0614467	17.7454	-0.0002	-6098.03	59.7607	64.8375	1.83879	29.925
18.62	-0.9221	0.0614733	17.7454	-0.0002	-6100.52	59.7851	64.8358	1.83954	29.9242
18.63	-0.9226	0.0615067	17.7454	-0.0002	-6103	59.8094	64.8271	1.84029	29.9202
18.64	-0.9232	0.0615467	17.7454	-0.0002	-6104.25	59.8216	64.7981	1.84067	29.9068
18.65	-0.9238	0.0615867	17.7454	-0.0002	-6105.49	59.8338	64.7692	1.84104	29.8935
18.66	-0.9242	0.0616133	17.7454	-0.0002	-6109.22	59.8704	64.7808	1.84217	29.8988
18.67	-0.9246	0.06164	17.7454	-0.0002	-6111.71	59.8948	64.7791	1.84292	29.898
18.68	-0.9252	0.06168	17.7454	-0.0002	-6112.95	59.907	64.7503	1.84329	29.8847
18.69	-0.9257	0.0617133	17.7454	-0.0002	-6115.44	59.9313	64.7416	1.84404	29.8808
18.7	-0.9262	0.0617467	17.7454	-0.0002	-6117.93	59.9557	64.733	1.84479	29.8768
18.71	-0.9267	0.06178	17.7454	-0.0002	-6120.42	59.9801	64.7244	1.84554	29.8728
18.72	-0.9271	0.0618067	17.7454	-0.0002	-6121.66	59.9923	64.7096	1.84592	29.866
18.73	-0.9276	0.06184	17.7454	-0.0002	-6124.15	60.0166	64.701	1.84667	29.862
18.74	-0.928	0.0618667	17.7454	-0.0002	-6125.39	60.0288	64.6862	1.84704	29.8552
18.75	-0.9286	0.0619067	17.7454	-0.0002	-6127.88	60.0532	64.6707	1.84779	29.848
18.76	-0.9291	0.06194	17.7454	-0.0002	-6130.37	60.0776	64.6621	1.84854	29.8441
18.77	-0.9297	0.06198	17.7454	-0.0002	-6132.85	60.102	64.6466	1.84929	29.8369
18.78	-0.9302	0.0620133	17.7454	-0.0002	-6135.34	60.1263	64.6381	1.85004	29.833
18.79	-0.9307	0.0620467	17.7454	-0.0002	-6137.83	60.1507	64.6296	1.85079	29.829
18.8	-0.9313	0.0620867	17.7454	-0.0002	-6140.32	60.1751	64.6141	1.85154	29.8219
18.81	-0.9319	0.0621267	17.7454	-0.0002	-6142.8	60.1995	64.5986	1.85229	29.8148
18.82	-0.9323	0.0621533	17.7454	-0.0002	-6146.54	60.236	64.6102	1.85342	29.8201
18.83	-0.9328	0.0621867	17.7454	-0.0002	-6149.02	60.2604	64.6017	1.85417	29.8161
18.84	-0.9332	0.0622133	17.7454	-0.0002	-6150.27	60.2726	64.587	1.85454	29.8094
18.85	-0.9337	0.0622467	17.7454	-0.0002	-6151.51	60.2848	64.5655	1.85492	29.7995
18.86	-0.9344	0.0622933	17.7454	-0.0002	-6152.75	60.297	64.5302	1.85529	29.7832
18.87	-0.9348	0.06232	17.7454	-0.0002	-6155.24	60.3214	64.5286	1.85604	29.7824
18.88	-0.9353	0.0623533	17.7454	-0.0002	-6157.73	60.3457	64.5202	1.85679	29.7786
18.89	-0.9357	0.06238	17.7454	-0.0002	-6160.22	60.3701	64.5187	1.85754	29.7778
18.9	-0.9362	0.0624133	17.7454	-0.0002	-6161.46	60.3823	64.4972	1.85792	29.768
18.91	-0.9366	0.06244	17.7454	-0.0002	-6162.7	60.3945	64.4827	1.85829	29.7612
18.92	-0.9371	0.0624733	17.7454	-0.0002	-6163.95	60.4067	64.4613	1.85867	29.7514
18.93	-0.9377	0.0625133	17.7454	-0.0002	-6165.19	60.4189	64.4331	1.85904	29.7383
18.94	-0.9382	0.0625467	17.7454	-0.0002	-6167.68	60.4432	64.4247	1.85979	29.7345
18.95	-0.9387	0.06258	17.7454	-0.0002	-6170.17	60.4676	64.4163	1.86054	29.7306
18.96	-0.9393	0.06262	17.7454	-0.0002	-6172.65	60.492	64.4012	1.86129	29.7236
18.97	-0.9397	0.0626467	17.7454	-0.0002	-6175.14	60.5164	64.3997	1.86204	29.7229
18.98	-0.9402	0.06268	17.7454	-0.0002	-6177.63	60.5408	64.3914	1.86279	29.7191
18.99	-0.9406	0.0627067	17.7454	-0.0002	-6178.87	60.5529	64.3769	1.86317	29.7124
19	-0.9411	0.06274	17.7454	-0.0002	-6181.36	60.5773	64.3686	1.86392	29.7086
19.01	-0.9416	0.0627733	17.7454	-0.0002	-6182.6	60.5895	64.3474	1.86429	29.6988
19.02	-0.9423	0.06282	17.7454	-0.0002	-6185.09	60.6139	64.3255	1.86504	29.6887
19.03	-0.9428	0.0628533	17.7454	-0.0002	-6187.58	60.6383	64.3172	1.86579	29.6849
19.04	-0.9432	0.06288	17.7454	-0.0002	-6190.07	60.6626	64.3158	1.86654	29.6842
19.05	-0.9437	0.0629133	17.7454	-0.0002	-6192.55	60.687	64.3075	1.86729	29.6804
19.06	-0.9442	0.0629467	17.7454	-0.0002	-6192.55	60.687	64.2735	1.86729	29.6647
19.07	-0.9447	0.06298	17.7454	-0.0002	-6195.04	60.7114	64.2653	1.86804	29.6609
19.08	-0.9451	0.0630067	17.7454	-0.0002	-6197.53	60.7358	64.2639	1.86879	29.6602
19.09	-0.9456	0.06304	17.7454	-0.0002	-6200.02	60.7602	64.2557	1.86954	29.6565
19.1	-0.9462	0.06308	17.7454	-0.0002	-6201.26	60.7723	64.2278	1.86992	29.6436
19.11	-0.9466	0.0631067	17.7454	-0.0002	-6202.5	60.7845	64.2135	1.87029	29.637
19.12	-0.947	0.0631333	17.7454	-0.0002	-6204.99	60.8089	64.2122	1.87104	29.6364
19.13	-0.9474	0.06316	17.7454	-0.0002	-6207.48	60.8333	64.2108	1.87179	29.6357
19.14	-0.948	0.0632	17.7454	-0.0002	-6208.72	60.8455	64.183	1.87217	29.6229
19.15	-0.9485	0.0632333	17.7454	-0.0002	-6211.21	60.8699	64.1749	1.87292	29.6192
19.16	-0.9496	0.0633067	17.7454	-0.0002	-6213.7	60.8942	64.1262	1.87367	29.5967
19.17	-0.95	0.0633333	17.7454	-0.0002	-6218.67	60.943	64.1505	1.87517	29.6079
19.18	-0.9503	0.0633533	17.7454	-0.0002	-6223.65	60.9917	64.1816	1.87667	29.6223
19.19	-0.9507	0.06338	17.7454	-0.0002	-6226.13	61.0161	64.1802	1.87742	29.6216
19.2	-0.9511	0.0634067	17.7454	-0.0002	-6226.13	61.0161	64.1532	1.87742	29.6092
19.21	-0.9514	0.0634267	17.7454	-0.0002	-6226.13	61.0161	64.133	1.87742	29.5998
19.22	-0.9519	0.06346	17.7454	-0.0002	-6226.13	61.0161	64.0993	1.87742	29.5843
19.23	-0.953	0.0635333	17.7454	-0.0002	-6227.38	61.0283	64.0381	1.87779	29.556
19.24	-0.9533	0.0635533	17.7454	-0.0002	-6232.35	61.0771	64.0691	1.87929	29.5703
19.25	-0.9537	0.06358	17.7454	-0.0002	-6236.08	61.1136	64.0806	1.88042	29.5756
19.26	-0.9542	0.0636133	17.7454	-0.0002	-6237.33	61.1258	64.0597	1.88079	29.566
19.27	-0.9548	0.0636533	17.7454	-0.0002	-6238.57	61.138	64.0323	1.88117	29.5533
19.28	-0.9552	0.06368	17.7454	-0.0002	-6241.06	61.1624	64.031	1.88192	29.5528
19.29	-0.9558	0.06372	17.7454	-0.0002	-6243.55	61.1868	64.0163	1.88267	29.546
19.3	-0.9562	0.0637467	17.7454	-0.0002	-6244.79	61.1989	64.0022	1.88304	29.5395
19.31	-0.9564	0.06376	17.7454	-0.0002	-6247.28	61.2233	64.0143	1.88379	29.5451
19.32	-0.957	0.0638	17.7454	-0.0002	-6247.28	61.2233	63.9742	1.88379	29.5266
19.33	-0.9578	0.0638533	17.7454	-0.0002	-6248.52	61.2355	63.9335	1.88417	29.5078
19.34	-0.9582	0.06388	17.7454	-0.0002	-6251.01	61.2599	63.9323	1.88492	29.5072
19.35	-0.9585	0.0639	17.7454	-0.0002	-6253.5	61.2843	63.9377	1.88567	29.5097
19.36	-0.959	0.0639333	17.7454	-0.0002	-6255.98	61.3086	63.9298	1.88642	29.506
19.37	-0.9597	0.06398	17.7454	-0.0002	-6257.23	61.3208	63.8958	1.88679	29.4904
19.38	-0.9603	0.06402	17.7454	-0.0002	-6259.71	61.3452	63.8813	1.88754	29.4837
19.39	-0.9607	0.0640467	17.7454	-0.0002	-6262.2	61.3696	63.8801	1.88829	29.4831
19.4	-0.9611	0.0640733	17.7454	-0.0002	-6264.69	61.394	63.8788	1.88904	29.4825
19.41	-0.9616	0.0641067	17.7454	-0.0002	-6265.93	61.4061	63.8583	1.88942	29.4731
19.42	-0.9619	0.0641267	17.7454	-0.0002	-6267.18	61.4183	63.8511	1.8898	29.4697
19.43	-0.9626	0.0641733	17.7454	-0.0002	-6268.42	61.4305	63.8173	1.89017	29.4541
19.44	-0.9631	0.0642067	17.7454	-0.0002	-6269.66	61.4427	63.7968	1.89055	29.4447
19.45	-0.9636	0.06424	17.7454	-0.0002	-6272.15	61.4671	63.789	1.8913	29.4411
19.46	-0.9642	0.06428	17.7454	-0.0002	-6274.64	61.4915	63.7746	1.89205	29.4344
19.47	-0.9647	0.0643133	17.7454	-0.0002	-6278.37	61.528	63.7794	1.89317	29.4367
19.48	-0.9651	0.06434	17.7454	-0.0002	-6280.86	61.5524	63.7783	1.89392	29.4361
19.49	-0.9656	0.0643733	17.7454	-0.0002	-6283.35	61.5768	63.7705	1.89467	29.4325
19.5	-0.9663	0.06442	17.7454	-0.0002	-6284.59	61.589	63.7369	1.89505	29.417
19.51	-0.9668	0.0644533	17.7454	-0.0002	-6287.08	61.6134	63.7292	1.8958	29.4135
19.52	-0.9672	0.06448	17.7454	-0.0002	-6289.56	61.6377	63.728	1.89655	29.4129
19.53	-0.9677	0.0645133	17.7454	-0.0002	-6292.05	61.6621	63.7203	1.8973	29.4094
19.54	-0.9683	0.0645533	17.7454	-0.0002	-6293.3	61.6743	63.6934	1.89767	29.3969
19.55	-0.9688	0.0645867	17.7454	-0.0002	-6297.03	61.7109	63.6982	1.8988	29.3992
19.56	-0.9693	0.06462	17.7454	-0.0002	-6299.51	61.7352	63.6905	1.89955	29.3956
19.57	-0.9698	0.0646533	17.7454	-0.0002	-6302	61.7596	63.6828	1.9003	29.3921
19.58	-0.9703	0.0646867	17.7454	-0.0002	-6304.49	61.784	63.6751	1.90105	29.3885
19.59	-0.9707	0.0647133	17.7454	-0.0002	-6305.73	61.7962	63.6615	1.90142	29.3822
19.6	-0.9712	0.0647467	17.7454	-0.0002	-6308.22	61.8206	63.6538	1.90217	29.3787
19.61	-0.9717	0.06478	17.7454	-0.0002	-6309.46	61.8328	63.6336	1.90255	29.3693
19.62	-0.9723	0.06482	17.7454	-0.0002	-6310.71	61.8449	63.6068	1.90292	29.357
19.63	-0.9727	0.0648467	17.7454	-0.0002	-6313.2	61.8693	63.6058	1.90367	29.3565
19.64	-0.9732	0.06488	17.7454	-0.0002	-6315.68	61.8937	63.5981	1.90442	29.353
19.65	-0.9737	0.0649133	17.7454	-0.0002	-6316.93	61.9059	63.578	1.9048	29.3437
19.66	-0.9742	0.0649467	17.7454	-0.0002	-6319.41	61.9303	63.5704	1.90555	29.3402
19.67	-0.9747	0.06498	17.7454	-0.0002	-6320.66	61.9424	63.5503	1.90592	29.3309
19.68	-0.9751	0.0650067	17.7454	-0.0002	-6321.9	61.9546	63.5367	1.9063	29.3246
19.69	-0.9757	0.0650467	17.7454	-0.0002	-6324.39	61.979	63.5226	1.90705	29.3181
19.7	-0.9764	0.0650933	17.7454	-0.0002	-6325.63	61.9912	63.4896	1.90742	29.3029
19.71	-0.9767	0.0651133	17.7454	-0.0002	-6329.36	62.0278	63.5075	1.90855	29.3112
19.72	-0.9771	0.06514	17.7454	-0.0002	-6330.61	62.04	63.494	1.90892	29.3049
19.73	-0.9776	0.0651733	17.7454	-0.0002	-6331.85	62.0521	63.474	1.9093	29.2957
19.74	-0.9781	0.0652067	17.7454	-0.0002	-6333.1	62.0643	63.454	1.90967	29.2865
19.75	-0.9786	0.06524	17.7454	-0.0002	-6335.58	62.0887	63.4465	1.91042	29.283
19.76	-0.9791	0.0652733	17.7454	-0.0002	-6336.83	62.1009	63.4265	1.9108	29.2738
19.77	-0.9796	0.0653067	17.7454	-0.0002	-6339.31	62.1253	63.419	1.91155	29.2703
19.78	-0.9803	0.0653533	17.7454	-0.0002	-6340.56	62.1375	63.3862	1.91192	29.2552
19.79	-0.9808	0.0653867	17.7454	-0.0002	-6344.29	62.174	63.3911	1.91305	29.2574
19.8	-0.9812	0.0654133	17.7454	-0.0002	-6346.78	62.1984	63.3901	1.9138	29.257
19.81	-0.9815	0.0654333	17.7454	-0.0002	-6349.26	62.2228	63.3956	1.91455	29.2595
19.82	-0.9823	0.0654867	17.7454	-0.0002	-6350.51	62.235	63.3564	1.91492	29.2414
19.83	-0.983	0.0655333	17.7454	-0.0002	-6351.75	62.2472	63.3237	1.9153	29.2263
19.84	-0.9833	0.0655533	17.7454	-0.0002	-6354.24	62.2715	63.3291	1.91605	29.2288
19.85	-0.9836	0.0655733	17.7454	-0.0002	-6357.97	62.3081	63.347	1.91717	29.2371
19.86	-0.9841	0.0656067	17.7454	-0.0002	-6359.21	62.3203	63.3272	1.91755	29.2279
19.87	-0.9847	0.0656467	17.7454	-0.0002	-6359.21	62.3203	63.2886	1.91755	29.2101
19.88	-0.9855	0.0657	17.7454	-0.0002	-6360.46	62.3325	63.2496	1.91792	29.1921
[truncated: 48,291 more rows]

## Sheet: 3Dpr_GR_PCL
																						Mach-1 Motion Software Version:	4.4.0.17
	3D printed Grid PCL bar																					Mach-1 System S/N:	MA0561099
	Length between clamps			L							15	mm										Mach-1 System Model:	V500css
	Width of sample			w							13	mm										Load Cell Name:	25kg - SN: 1810278
	thickness of sample			t							2.5	mm										Load Cell Type:	Single-axis
	Area	A		wXt							32.5	mm2										Load Cell Calibration Factor:	0.994987
	Strain= deltaL/L																					Load Cell Offset:	-55
	Stress=F/A											MPa	N/mm2									Load Cell Calibration Date:	31/07/2023
	F=k(z)	stiffness		k						1gf	0.0098	N										Captured Images Folder:	PCLgrid01_c_001
	Young's Modulus	Stress/Strain		E								MPa	N/mm2
																						Stage Axis:	Position (z)
																						Amplitude, mm:	-1
	Time, s	Position (z), mm	Strain	Position (x), mm	Position (y), mm	Fz, gf	Fz N	Stiffness "k"N/mm	Stress N/mm2	E Young's Modulus MPa												Velocity 1, mm/s:	0.05
	0	0	0	17.7454	-0.0002	0	0	#DIV/0!	0	#DIV/0!												Fixed Relaxation Time 1, s:	10
	0.01	0	0	17.7454	-0.0002	0	0	#DIV/0!	0	#DIV/0!												Velocity 2, mm/s:	0.05
	0.02	0	0	17.7454	-0.0002	0	0	#DIV/0!	0	#DIV/0!												Fixed Relaxation Time 2, s:	0
	0.03	0	0	17.7454	-0.0002	1.24373	0.0121886	#DIV/0!	0.000375034	#DIV/0!												Number of Ramp:	1
	0.04	0	0	17.7454	-0.0002	0	0	#DIV/0!	0	#DIV/0!
	0.05	0	0	17.7454	-0.0002	0	0	#DIV/0!	0	#DIV/0!
	0.06	0	0	17.7454	-0.0002	0	0	#DIV/0!	0	#DIV/0!
	0.07	0	0	17.7454	-0.0002	1.24373	0.0121886	#DIV/0!	0.000375034	#DIV/0!
	0.08	0	0	17.7454	-0.0002	0	0	#DIV/0!	0	#DIV/0!
	0.09	0	0	17.7454	-0.0002	0	0	#DIV/0!	0	#DIV/0!
	0.1	0	0	17.7454	-0.0002	0	0	#DIV/0!	0	#DIV/0!
	0.11	0	0	17.7454	-0.0002	1.24373	0.0121886	#DIV/0!	0.000375034	#DIV/0!
	0.12	0	0	17.7454	-0.0002	1.24373	0.0121886	#DIV/0!	0.000375034	#DIV/0!
	0.13	0	0	17.7454	-0.0002	1.24373	0.0121886	#DIV/0!	0.000375034	#DIV/0!
	0.14	0	0	17.7454	-0.0002	0	0	#DIV/0!	0	#DIV/0!
	0.15	0	0	17.7454	-0.0002	0	0	#DIV/0!	0	#DIV/0!
	0.16	0	0	17.7454	-0.0002	0	0	#DIV/0!	0	#DIV/0!
	0.17	0	0	17.7454	-0.0002	0	0	#DIV/0!	0	#DIV/0!
	0.18	0	0	17.7454	-0.0002	0	0	#DIV/0!	0	#DIV/0!
	0.19	0	0	17.7454	-0.0002	1.24373	0.0121886	#DIV/0!	0.000375034	#DIV/0!
	0.2	0	0	17.7454	-0.0002	1.24373	0.0121886	#DIV/0!	0.000375034	#DIV/0!
	0.21	-0.0001	6.66667e-06	17.7454	-0.0002	1.24373	0.0121886	121.886	0.000375034	56.255
	0.22	-0.0003	2e-05	17.7454	-0.0002	0	0	0	0	0
	0.23	-0.0005	3.33333e-05	17.7454	-0.0002	-2.48747	0.0243772	48.7544	0.000750068	22.502
	0.24	-0.0008	5.33333e-05	17.7454	-0.0002	-4.97494	0.0487544	60.943	0.00150013	28.1275
	0.25	-0.0021	0.00014	17.7454	-0.0002	-8.70614	0.0853202	40.6287	0.00262524	18.7517
	0.26	-0.0037	0.000246667	17.7454	-0.0002	-18.656	0.182829	49.4132	0.00562551	22.8061
	0.27	-0.0053	0.000353333	17.7454	-0.0002	-37.312	0.365658	68.9921	0.011251	31.8425
	0.28	-0.0065	0.000433333	17.7454	-0.0002	-59.6992	0.585053	90.0081	0.0180016	41.5422	53.7191
	0.29	-0.0066	0.00044	17.7454	-0.0002	-80.8427	0.792259	120.039	0.0243772	55.4027
	0.3	-0.0067	0.000446667	17.7454	-0.0002	-93.2801	0.914145	136.44	0.0281275	62.9721
	0.31	-0.0068	0.000453333	17.7454	-0.0002	-95.7675	0.938522	138.018	0.0288776	63.7006
	0.32	-0.007	0.000466667	17.7454	-0.0002	-95.7675	0.938522	134.075	0.0288776	61.8806
	0.33	-0.0072	0.00048	17.7454	-0.0002	-97.0113	0.950711	132.043	0.0292526	60.943
	0.34	-0.0076	0.000506667	17.7454	-0.0002	-99.4987	0.975088	128.301	0.0300027	59.2159
	0.35	-0.008	0.000533333	17.7454	-0.0002	-104.474	1.02384	127.98	0.0315028	59.0678
	0.36	-0.0085	0.000566667	17.7454	-0.0002	-108.205	1.06041	124.754	0.0326279	57.5787
	0.37	-0.0094	0.000626667	17.7454	-0.0002	-115.667	1.13354	120.589	0.0348781	55.6566
	0.38	-0.0102	0.00068	17.7454	-0.0002	-125.617	1.23105	120.691	0.0378784	55.7035
	0.39	-0.0107	0.000713333	17.7454	-0.0002	-138.055	1.35293	126.442	0.0416287	58.3581
	0.4	-0.0113	0.000753333	17.7454	-0.0002	-148.004	1.45044	128.358	0.044629	59.2421
	0.41	-0.0117	0.00078	17.7454	-0.0002	-156.711	1.53576	131.262	0.0472543	60.5824
	0.42	-0.0122	0.000813333	17.7454	-0.0002	-162.929	1.59671	130.878	0.0491294	60.405
	0.43	-0.0127	0.000846667	17.7454	-0.0002	-169.148	1.65765	130.524	0.0510046	60.2416
	0.44	-0.0132	0.00088	17.7454	-0.0002	-175.367	1.71859	130.196	0.0528798	60.0906
	0.45	-0.0136	0.000906667	17.7454	-0.0002	-181.585	1.77954	130.848	0.0547549	60.3915
	0.46	-0.0141	0.00094	17.7454	-0.0002	-189.048	1.85267	131.395	0.0570051	60.6438
	0.47	-0.0148	0.000986667	17.7454	-0.0002	-195.266	1.91361	129.298	0.0588803	59.676
	0.48	-0.0152	0.00101333	17.7454	-0.0002	-201.485	1.97455	129.905	0.0607555	59.9561
	0.49	-0.0157	0.00104667	17.7454	-0.0002	-208.947	2.04768	130.426	0.0630057	60.1965
	0.5	-0.0162	0.00108	17.7454	-0.0002	-215.166	2.10863	130.162	0.0648808	60.0748
	0.51	-0.0168	0.00112	17.7454	-0.0002	-221.385	2.16957	129.141	0.066756	59.6036
	0.52	-0.0173	0.00115333	17.7454	-0.0002	-228.847	2.2427	129.636	0.0690062	59.832
	0.53	-0.0178	0.00118667	17.7454	-0.0002	-236.31	2.31583	130.103	0.0712564	60.0475
	0.54	-0.0183	0.00122	17.7454	-0.0002	-243.772	2.38896	130.545	0.0735066	60.2513
	0.55	-0.0187	0.00124667	17.7454	-0.0002	-249.991	2.44991	131.011	0.0753818	60.4667
	0.56	-0.0192	0.00128	17.7454	-0.0002	-256.209	2.51085	130.773	0.077257	60.357
	0.57	-0.0197	0.00131333	17.7454	-0.0002	-262.428	2.57179	130.548	0.0791321	60.2529
	0.58	-0.0202	0.00134667	17.7454	-0.0002	-268.647	2.63274	130.334	0.0810073	60.1539
	0.59	-0.0206	0.00137333	17.7454	-0.0002	-276.109	2.70587	131.353	0.0832575	60.6244
	0.6	-0.0211	0.00140667	17.7454	-0.0002	-282.328	2.76681	131.129	0.0851327	60.5208
	0.61	-0.0219	0.00146	17.7454	-0.0002	-288.546	2.82775	129.121	0.0870078	59.5944
	0.62	-0.0223	0.00148667	17.7454	-0.0002	-296.009	2.90089	130.085	0.089258	60.039
	0.63	-0.0227	0.00151333	17.7454	-0.0002	-303.471	2.97402	131.014	0.0915082	60.468
	0.64	-0.0232	0.00154667	17.7454	-0.0002	-309.69	3.03496	130.817	0.0933834	60.3772
	0.65	-0.0237	0.00158	17.7454	-0.0002	-315.909	3.0959	130.629	0.0952586	60.2902
	0.66	-0.0242	0.00161333	17.7454	-0.0002	-322.127	3.15685	130.448	0.0971337	60.2069
	0.67	-0.0247	0.00164667	17.7454	-0.0002	-328.346	3.21779	130.275	0.0990089	60.1269
	0.68	-0.0252	0.00168	17.7454	-0.0002	-334.565	3.27873	130.108	0.100884	60.05
	0.69	-0.0258	0.00172	17.7454	-0.0002	-342.027	3.35186	129.917	0.103134	59.9618
	0.7	-0.0263	0.00175333	17.7454	-0.0002	-349.489	3.425	130.228	0.105384	60.1052
	0.71	-0.0268	0.00178667	17.7454	-0.0002	-356.952	3.49813	130.527	0.107635	60.2433
	0.72	-0.0272	0.00181333	17.7454	-0.0002	-363.17	3.55907	130.848	0.10951	60.3915
	0.73	-0.0276	0.00184	17.7454	-0.0002	-369.389	3.62001	131.16	0.111385	60.5353
	0.74	-0.0282	0.00188	17.7454	-0.0002	-375.608	3.68096	130.53	0.11326	60.2448
	0.75	-0.0287	0.00191333	17.7454	-0.0002	-381.826	3.7419	130.38	0.115135	60.1753
	0.76	-0.0292	0.00194667	17.7454	-0.0002	-389.289	3.81503	130.652	0.117386	60.3008
	0.77	-0.0298	0.00198667	17.7454	-0.0002	-396.751	3.88816	130.475	0.119636	60.2193
	0.78	-0.0302	0.00201333	17.7454	-0.0002	-404.214	3.96129	131.169	0.121886	60.5394
	0.79	-0.0307	0.00204667	17.7454	-0.0002	-410.432	4.02224	131.017	0.123761	60.4696
	0.8	-0.0312	0.00208	17.7454	-0.0002	-416.651	4.08318	130.871	0.125636	60.4021
	0.81	-0.0317	0.00211333	17.7454	-0.0002	-424.113	4.15631	131.114	0.127887	60.5141
	0.82	-0.0322	0.00214667	17.7454	-0.0002	-429.088	4.20507	130.592	0.129387	60.2733
	0.83	-0.0327	0.00218	17.7454	-0.0002	-435.307	4.26601	130.459	0.131262	60.2118
	0.84	-0.0332	0.00221333	17.7454	-0.0002	-442.769	4.33914	130.697	0.133512	60.3217
	0.85	-0.0337	0.00224667	17.7454	-0.0002	-448.988	4.40008	130.566	0.135387	60.2614
	0.86	-0.0342	0.00228	17.7454	-0.0002	-455.207	4.46103	130.439	0.137262	60.2028
	0.87	-0.0347	0.00231333	17.7454	-0.0002	-461.425	4.52197	130.316	0.139138	60.1459
	0.88	-0.0353	0.00235333	17.7454	-0.0002	-467.644	4.58291	129.828	0.141013	59.9204
	0.89	-0.0358	0.00238667	17.7454	-0.0002	-475.107	4.65604	130.057	0.143263	60.0263
	0.9	-0.0363	0.00242	17.7454	-0.0002	-482.569	4.72918	130.28	0.145513	60.1294
	0.91	-0.0367	0.00244667	17.7454	-0.0002	-487.544	4.77793	130.189	0.147013	60.0871
	0.92	-0.0372	0.00248	17.7454	-0.0002	-493.763	4.83887	130.077	0.148888	60.0356
	0.93	-0.0377	0.00251333	17.7454	-0.0002	-499.981	4.89982	129.969	0.150764	59.9855
	0.94	-0.0381	0.00254	17.7454	-0.0002	-506.2	4.96076	130.204	0.152639	60.094
	0.95	-0.0387	0.00258	17.7454	-0.0002	-511.175	5.00951	129.445	0.154139	59.7437
	0.96	-0.0392	0.00261333	17.7454	-0.0002	-517.393	5.07046	129.348	0.156014	59.6992
	0.97	-0.0397	0.00264667	17.7454	-0.0002	-524.856	5.14359	129.561	0.158264	59.7976
	0.98	-0.0401	0.00267333	17.7454	-0.0002	-532.318	5.21672	130.093	0.160514	60.0428
	0.99	-0.0406	0.00270667	17.7454	-0.0002	-538.537	5.27766	129.992	0.16239	59.9962
	1	-0.0412	0.00274667	17.7454	-0.0002	-544.756	5.33861	129.578	0.164265	59.8051
	1.01	-0.0418	0.00278667	17.7454	-0.0002	-550.974	5.39955	129.176	0.16614	59.6196
	1.02	-0.0422	0.00281333	17.7454	-0.0002	-558.437	5.47268	129.684	0.16839	59.8543
	1.03	-0.0427	0.00284667	17.7454	-0.0002	-564.655	5.53362	129.593	0.170265	59.8122
	1.04	-0.0432	0.00288	17.7454	-0.0002	-570.874	5.59457	129.504	0.17214	59.771
	1.05	-0.0437	0.00291333	17.7454	-0.0002	-577.093	5.65551	129.417	0.174016	59.7308
	1.06	-0.0442	0.00294667	17.7454	-0.0002	-583.311	5.71645	129.331	0.175891	59.6915
	1.07	-0.0447	0.00298	17.7454	-0.0002	-589.53	5.77739	129.248	0.177766	59.653
	1.08	-0.0452	0.00301333	17.7454	-0.0002	-596.992	5.85053	129.436	0.180016	59.7399
	1.09	-0.0457	0.00304667	17.7454	-0.0002	-601.967	5.89928	129.087	0.181516	59.5787
	1.1	-0.0462	0.00308	17.7454	-0.0002	-608.186	5.96022	129.009	0.183391	59.5427
	1.11	-0.0466	0.00310667	17.7454	-0.0002	-615.648	6.03336	129.471	0.185642	59.7559
	1.12	-0.0471	0.00314	17.7454	-0.0002	-620.623	6.08211	129.132	0.187142	59.5993
	1.13	-0.0477	0.00318	17.7454	-0.0002	-626.842	6.14305	128.785	0.189017	59.4393
	1.14	-0.0481	0.00320667	17.7454	-0.0002	-633.061	6.204	128.981	0.190892	59.5298
	1.15	-0.0487	0.00324667	17.7454	-0.0002	-639.279	6.26494	128.644	0.192767	59.3739
	1.16	-0.0492	0.00328	17.7454	-0.0002	-646.742	6.33807	128.823	0.195018	59.4566
	1.17	-0.0498	0.00332	17.7454	-0.0002	-652.961	6.39901	128.494	0.196893	59.305
	1.18	-0.0503	0.00335333	17.7454	-0.0002	-661.667	6.48433	128.913	0.199518	59.4984
	1.19	-0.0507	0.00338	17.7454	-0.0002	-669.129	6.55746	129.339	0.201768	59.6947
	1.2	-0.0512	0.00341333	17.7454	-0.0002	-676.591	6.6306	129.504	0.204018	59.771
	1.21	-0.0518	0.00345333	17.7454	-0.0002	-682.81	6.69154	129.18	0.205894	59.6217
	1.22	-0.0522	0.00348	17.7454	-0.0002	-689.029	6.75248	129.358	0.207769	59.7036
	1.23	-0.0527	0.00351333	17.7454	-0.0002	-694.004	6.80124	129.056	0.209269	59.5642
	1.24	-0.0531	0.00354	17.7454	-0.0002	-700.222	6.86218	129.231	0.211144	59.6452
	1.25	-0.0537	0.00358	17.7454	-0.0002	-705.197	6.91093	128.695	0.212644	59.3978
	1.26	-0.0542	0.00361333	17.7454	-0.0002	-711.416	6.97188	128.632	0.214519	59.3688
	1.27	-0.0547	0.00364667	17.7454	-0.0002	-718.878	7.04501	128.794	0.21677	59.4432
	1.28	-0.0552	0.00368	17.7454	-0.0002	-725.097	7.10595	128.731	0.218645	59.4143
	1.29	-0.0557	0.00371333	17.7454	-0.0002	-731.316	7.16689	128.67	0.22052	59.386
	1.3	-0.0563	0.00375333	17.7454	-0.0002	-736.291	7.21565	128.164	0.22202	59.1527
	1.31	-0.0568	0.00378667	17.7454	-0.0002	-742.509	7.27659	128.109	0.223895	59.1272
	1.32	-0.0573	0.00382	17.7454	-0.0002	-749.972	7.34972	128.267	0.226145	59.2004
	1.33	-0.0577	0.00384667	17.7454	-0.0002	-756.19	7.41067	128.434	0.228021	59.2774
	1.34	-0.0581	0.00387333	17.7454	-0.0002	-761.165	7.45942	128.389	0.229521	59.2566
	1.35	-0.0586	0.00390667	17.7454	-0.0002	-766.14	7.50818	128.126	0.231021	59.135
	1.36	-0.0591	0.00394	17.7454	-0.0002	-771.115	7.55693	127.867	0.232521	59.0155
	1.37	-0.0596	0.00397333	17.7454	-0.0002	-777.334	7.61787	127.817	0.234396	58.9923
	1.38	-0.0602	0.00401333	17.7454	-0.0002	-783.553	7.67882	127.555	0.236271	58.8716
	1.39	-0.0607	0.00404667	17.7454	-0.0002	-791.015	7.75195	127.709	0.238521	58.9427
	1.4	-0.0612	0.00408	17.7454	-0.0002	-798.477	7.82508	127.861	0.240772	59.0127
	1.41	-0.0619	0.00412667	17.7454	-0.0002	-804.696	7.88602	127.399	0.242647	58.7997
	1.42	-0.0623	0.00415333	17.7454	-0.0002	-812.159	7.95915	127.755	0.244897	58.964
	1.43	-0.0627	0.00418	17.7454	-0.0002	-818.377	8.0201	127.912	0.246772	59.0364
	1.44	-0.0632	0.00421333	17.7454	-0.0002	-824.596	8.08104	127.865	0.248647	59.0144
	1.45	-0.0637	0.00424667	17.7454	-0.0002	-830.815	8.14198	127.818	0.250523	58.9927
	1.46	-0.0643	0.00428667	17.7454	-0.0002	-835.789	8.19074	127.383	0.252023	58.7922
	1.47	-0.0647	0.00431333	17.7454	-0.0002	-842.008	8.25168	127.538	0.253898	58.8635
	1.48	-0.0653	0.00435333	17.7454	-0.0002	-848.227	8.31262	127.299	0.255773	58.7534
	1.49	-0.0658	0.00438667	17.7454	-0.0002	-854.445	8.37357	127.258	0.257648	58.7344
	1.5	-0.0663	0.00442	17.7454	-0.0002	-861.908	8.4467	127.401	0.259898	58.8005
	1.51	-0.0667	0.00444667	17.7454	-0.0002	-868.127	8.50764	127.551	0.261774	58.8696
	1.52	-0.0672	0.00448	17.7454	-0.0002	-873.102	8.55639	127.327	0.263274	58.7664
	1.53	-0.0677	0.00451333	17.7454	-0.0002	-878.076	8.60515	127.107	0.264774	58.6648
	1.54	-0.0682	0.00454667	17.7454	-0.0002	-884.295	8.66609	127.069	0.266649	58.6471
	1.55	-0.0687	0.00458	17.7454	-0.0002	-891.758	8.73922	127.208	0.268899	58.7116
	1.56	-0.0694	0.00462667	17.7454	-0.0002	-897.976	8.80017	126.804	0.270774	58.5247
	1.57	-0.0698	0.00465333	17.7454	-0.0002	-905.439	8.8733	127.125	0.273025	58.6729
	1.58	-0.0702	0.00468	17.7454	-0.0002	-912.901	8.94643	127.442	0.275275	58.8194
	1.59	-0.0707	0.00471333	17.7454	-0.0002	-917.876	8.99518	127.23	0.276775	58.7217
	1.6	-0.0712	0.00474667	17.7454	-0.0002	-922.851	9.04394	127.022	0.278275	58.6254
	1.61	-0.0718	0.00478667	17.7454	-0.0002	-929.07	9.10488	126.809	0.28015	58.5272
	1.62	-0.0723	0.00482	17.7454	-0.0002	-936.532	9.17801	126.943	0.2824	58.5893
	1.63	-0.0728	0.00485333	17.7454	-0.0002	-942.751	9.23896	126.909	0.284276	58.5733
	1.64	-0.0731	0.00487333	17.7454	-0.0002	-948.969	9.2999	127.222	0.286151	58.7177
	1.65	-0.0737	0.00491333	17.7454	-0.0002	-953.944	9.34865	126.847	0.287651	58.545
	1.66	-0.0741	0.00494	17.7454	-0.0002	-960.163	9.4096	126.985	0.289526	58.6085
	1.67	-0.0747	0.00498	17.7454	-0.0002	-965.138	9.45835	126.618	0.291026	58.439
	1.68	-0.0751	0.00500667	17.7454	-0.0002	-971.357	9.51929	126.755	0.292901	58.5023
	1.69	-0.0757	0.00504667	17.7454	-0.0002	-977.575	9.58024	126.555	0.294777	58.4101
	1.7	-0.0763	0.00508667	17.7454	-0.0002	-983.794	9.64118	126.359	0.296652	58.3195
	1.71	-0.0767	0.00511333	17.7454	-0.0002	-990.013	9.70212	126.494	0.298527	58.382
	1.72	-0.0773	0.00515333	17.7454	-0.0002	-996.231	9.76307	126.301	0.300402	58.2928
	1.73	-0.0779	0.00519333	17.7454	-0.0002	-1002.45	9.82401	126.111	0.302277	58.2049
	1.74	-0.0783	0.00522	17.7454	-0.0002	-1009.91	9.89714	126.4	0.304527	58.3386
	1.75	-0.0788	0.00525333	17.7454	-0.0002	-1016.13	9.95808	126.372	0.306403	58.3254
	1.76	-0.0792	0.00528	17.7454	-0.0002	-1021.11	10.0068	126.349	0.307903	58.3149
	1.77	-0.0796	0.00530667	17.7454	-0.0002	-1026.08	10.0556	126.327	0.309403	58.3046
	1.78	-0.08	0.00533333	17.7454	-0.0002	-1031.06	10.1043	126.304	0.310903	58.2943
	1.79	-0.0805	0.00536667	17.7454	-0.0002	-1036.03	10.1531	126.125	0.312403	58.2118
	1.8	-0.0812	0.00541333	17.7454	-0.0002	-1041.01	10.2019	125.639	0.313903	57.9871
	1.81	-0.0817	0.00544667	17.7454	-0.0002	-1048.47	10.275	125.765	0.316153	58.0453
	1.82	-0.0822	0.00548	17.7454	-0.0002	-1055.93	10.3481	125.89	0.318404	58.1029
	1.83	-0.0826	0.00550667	17.7454	-0.0002	-1062.15	10.4091	126.018	0.320279	58.162
	1.84	-0.0833	0.00555333	17.7454	-0.0002	-1068.37	10.47	125.69	0.322154	58.0109
	1.85	-0.0838	0.00558667	17.7454	-0.0002	-1073.34	10.5188	125.522	0.323654	57.9333
	1.86	-0.0842	0.00561333	17.7454	-0.0002	-1079.56	10.5797	125.65	0.325529	57.9922
	1.87	-0.0847	0.00564667	17.7454	-0.0002	-1085.78	10.6406	125.627	0.327404	57.9819
	1.88	-0.0852	0.00568	17.7454	-0.0002	-1090.76	10.6894	125.462	0.328905	57.9057
	1.89	-0.0857	0.00571333	17.7454	-0.0002	-1095.73	10.7382	125.299	0.330405	57.8305
	1.9	-0.0862	0.00574667	17.7454	-0.0002	-1101.95	10.7991	125.28	0.33228	57.8213
	1.91	-0.0867	0.00578	17.7454	-0.0002	-1109.41	10.8722	125.401	0.33453	57.8772
	1.92	-0.0871	0.00580667	17.7454	-0.0002	-1115.63	10.9332	125.524	0.336405	57.9343
	1.93	-0.0877	0.00584667	17.7454	-0.0002	-1120.6	10.9819	125.221	0.337905	57.7945
	1.94	-0.0883	0.00588667	17.7454	-0.0002	-1126.82	11.0429	125.061	0.339781	57.7204
	1.95	-0.0888	0.00592	17.7454	-0.0002	-1134.29	11.116	125.18	0.342031	57.7755
	1.96	-0.0893	0.00595333	17.7454	-0.0002	-1140.5	11.1769	125.162	0.343906	57.767
	1.97	-0.0897	0.00598	17.7454	-0.0002	-1146.72	11.2379	125.283	0.345781	57.8229
	1.98	-0.0902	0.00601333	17.7454	-0.0002	-1154.19	11.311	125.399	0.348031	57.8766
	1.99	-0.0908	0.00605333	17.7454	-0.0002	-1160.4	11.372	125.242	0.349906	57.8039
	2	-0.0913	0.00608667	17.7454	-0.0002	-1165.38	11.4207	125.09	0.351407	57.7338
	2.01	-0.0918	0.00612	17.7454	-0.0002	-1171.6	11.4817	125.073	0.353282	57.7258
	2.02	-0.0923	0.00615333	17.7454	-0.0002	-1179.06	11.5548	125.187	0.355532	57.7788
	2.03	-0.0927	0.00618	17.7454	-0.0002	-1184.04	11.6035	125.173	0.357032	57.7722
	2.04	-0.0932	0.00621333	17.7454	-0.0002	-1190.25	11.6645	125.155	0.358907	57.764
	2.05	-0.0936	0.00624	17.7454	-0.0002	-1195.23	11.7132	125.141	0.360407	57.7576
	2.06	-0.0941	0.00627333	17.7454	-0.0002	-1200.2	11.762	124.995	0.361908	57.6898
	2.07	-0.0947	0.00631333	17.7454	-0.0002	-1206.42	11.8229	124.846	0.363783	57.6213
	2.08	-0.0952	0.00634667	17.7454	-0.0002	-1211.4	11.8717	124.703	0.365283	57.5551
	2.09	-0.0958	0.00638667	17.7454	-0.0002	-1218.86	11.9448	124.685	0.367533	57.5469
	2.1	-0.0963	0.00642	17.7454	-0.0002	-1225.08	12.0058	124.67	0.369408	57.5402
	2.11	-0.0968	0.00645333	17.7454	-0.0002	-1231.3	12.0667	124.656	0.371283	57.5336
	2.12	-0.0972	0.00648	17.7454	-0.0002	-1236.27	12.1155	124.645	0.372784	57.5283
	2.13	-0.0977	0.00651333	17.7454	-0.0002	-1241.25	12.1642	124.506	0.374284	57.4642
	2.14	-0.0982	0.00654667	17.7454	-0.0002	-1247.47	12.2252	124.492	0.376159	57.4581
	2.15	-0.0987	0.00658	17.7454	-0.0002	-1252.44	12.2739	124.356	0.377659	57.395
	2.16	-0.0993	0.00662	17.7454	-0.0002	-1258.66	12.3349	124.218	0.379534	57.3314
	2.17	-0.0997	0.00664667	17.7454	-0.0002	-1264.88	12.3958	124.331	0.381409	57.3835
	2.18	-0.1004	0.00669333	17.7454	-0.0002	-1271.1	12.4567	124.071	0.383284	57.2636
	2.19	-0.1009	0.00672667	17.7454	-0.0002	-1278.56	12.5299	124.181	0.385535	57.3144
	2.2	-0.1014	0.00676	17.7454	-0.0002	-1284.78	12.5908	124.17	0.38741	57.3091
	2.21	-0.1018	0.00678667	17.7454	-0.0002	-1292.24	12.664	124.4	0.38966	57.4155
	2.22	-0.1022	0.00681333	17.7454	-0.0002	-1297.21	12.7127	124.39	0.39116	57.411
	2.23	-0.1028	0.00685333	17.7454	-0.0002	-1300.95	12.7493	124.02	0.392285	57.2401
	2.24	-0.1033	0.00688667	17.7454	-0.0002	-1307.16	12.8102	124.01	0.39416	57.2353
	2.25	-0.1037	0.00691333	17.7454	-0.0002	-1313.38	12.8712	124.119	0.396036	57.2858
	2.26	-0.1042	0.00694667	17.7454	-0.0002	-1319.6	12.9321	124.108	0.397911	57.2808
	2.27	-0.1046	0.00697333	17.7454	-0.0002	-1324.58	12.9809	124.1	0.399411	57.2769
	2.28	-0.1052	0.00701333	17.7454	-0.0002	-1329.55	13.0296	123.856	0.400911	57.1641
	2.29	-0.1057	0.00704667	17.7454	-0.0002	-1335.77	13.0906	123.846	0.402786	57.1598
	2.3	-0.1062	0.00708	17.7454	-0.0002	-1341.99	13.1515	123.837	0.404661	57.1556
	2.31	-0.1067	0.00711333	17.7454	-0.0002	-1348.21	13.2124	123.828	0.406537	57.1513
	2.32	-0.1072	0.00714667	17.7454	-0.0002	-1353.18	13.2612	123.705	0.408037	57.0947
	2.33	-0.1076	0.00717333	17.7454	-0.0002	-1358.16	13.3099	123.698	0.409537	57.0916
	2.34	-0.1082	0.00721333	17.7454	-0.0002	-1364.38	13.3709	123.576	0.411412	57.0349
	2.35	-0.1087	0.00724667	17.7454	-0.0002	-1370.6	13.4318	123.568	0.413287	57.0313
	2.36	-0.1092	0.00728	17.7454	-0.0002	-1376.81	13.4928	123.56	0.415162	57.0278
	2.37	-0.1098	0.00732	17.7454	-0.0002	-1383.03	13.5537	123.44	0.417038	56.9723
	2.38	-0.1103	0.00735333	17.7454	-0.0002	-1390.49	13.6269	123.544	0.419288	57.0201
	2.39	-0.1108	0.00738667	17.7454	-0.0002	-1399.2	13.7122	123.756	0.421913	57.1182
	2.4	-0.1112	0.00741333	17.7454	-0.0002	-1404.18	13.7609	123.749	0.423413	57.1151
	2.41	-0.1116	0.00744	17.7454	-0.0002	-1407.91	13.7975	123.633	0.424538	57.0616
	2.42	-0.1122	0.00748	17.7454	-0.0002	-1412.88	13.8462	123.407	0.426038	56.957
	2.43	-0.1127	0.00751333	17.7454	-0.0002	-1419.1	13.9072	123.4	0.427913	56.9539
	2.44	-0.1131	0.00754	17.7454	-0.0002	-1424.08	13.9559	123.395	0.429414	56.9514
	2.45	-0.1137	0.00758	17.7454	-0.0002	-1430.29	14.0169	123.28	0.431289	56.8983
	2.46	-0.1142	0.00761333	17.7454	-0.0002	-1435.27	14.0656	123.167	0.432789	56.8462
	2.47	-0.1148	0.00765333	17.7454	-0.0002	-1441.49	14.1266	123.054	0.434664	56.7941
	2.48	-0.1152	0.00768	17.7454	-0.0002	-1448.95	14.1997	123.261	0.436914	56.8899
	2.49	-0.1157	0.00771333	17.7454	-0.0002	-1453.93	14.2485	123.15	0.438414	56.8385
	2.5	-0.1162	0.00774667	17.7454	-0.0002	-1460.14	14.3094	123.145	0.44029	56.836
	2.51	-0.1167	0.00778	17.7454	-0.0002	-1465.12	14.3582	123.035	0.44179	56.7853
	2.52	-0.1171	0.00780667	17.7454	-0.0002	-1470.09	14.4069	123.031	0.44329	56.7835
	2.53	-0.1176	0.00784	17.7454	-0.0002	-1476.31	14.4679	123.026	0.445165	56.7813
	2.54	-0.1183	0.00788667	17.7454	-0.0002	-1482.53	14.5288	122.813	0.44704	56.683
	2.55	-0.1187	0.00791333	17.7454	-0.0002	-1487.51	14.5776	122.81	0.44854	56.6816
	2.56	-0.1192	0.00794667	17.7454	-0.0002	-1493.72	14.6385	122.806	0.450416	56.6798
	2.57	-0.1198	0.00798667	17.7454	-0.0002	-1499.94	14.6994	122.7	0.452291	56.6307
	2.58	-0.1202	0.00801333	17.7454	-0.0002	-1504.92	14.7482	122.697	0.453791	56.6295
	2.59	-0.1206	0.00804	17.7454	-0.0002	-1511.14	14.8091	122.796	0.455666	56.6749
	2.6	-0.1212	0.00808	17.7454	-0.0002	-1517.36	14.8701	122.69	0.457541	56.6264
	2.61	-0.1218	0.00812	17.7454	-0.0002	-1523.57	14.931	122.586	0.459416	56.5784
	2.62	-0.1222	0.00814667	17.7454	-0.0002	-1528.55	14.9798	122.584	0.460916	56.5773
	2.63	-0.1226	0.00817333	17.7454	-0.0002	-1534.77	15.0407	122.681	0.462792	56.6221
	2.64	-0.123	0.0082	17.7454	-0.0002	-1539.74	15.0895	122.679	0.464292	56.6209
	2.65	-0.1237	0.00824667	17.7454	-0.0002	-1544.72	15.1382	122.379	0.465792	56.4824
	2.66	-0.1242	0.00828	17.7454	-0.0002	-1549.69	15.187	122.279	0.467292	56.4362
	2.67	-0.1247	0.00831333	17.7454	-0.0002	-1557.16	15.2601	122.375	0.469542	56.4806
	2.68	-0.1252	0.00834667	17.7454	-0.0002	-1562.13	15.3089	122.275	0.471042	56.4348
	2.69	-0.1257	0.00838	17.7454	-0.0002	-1568.35	15.3698	122.274	0.472918	56.4341
	2.7	-0.1262	0.00841333	17.7454	-0.0002	-1574.57	15.4308	122.272	0.474793	56.4334
	2.71	-0.1268	0.00845333	17.7454	-0.0002	-1579.54	15.4795	122.078	0.476293	56.3438
	2.72	-0.1272	0.00848	17.7454	-0.0002	-1585.76	15.5405	122.173	0.478168	56.3877
	2.73	-0.1276	0.00850667	17.7454	-0.0002	-1590.74	15.5892	122.173	0.479668	56.3873
	2.74	-0.1283	0.00855333	17.7454	-0.0002	-1595.71	15.638	121.886	0.481168	56.2551
	2.75	-0.1288	0.00858667	17.7454	-0.0002	-1603.17	15.7111	121.981	0.483418	56.2987
	2.76	-0.1292	0.00861333	17.7454	-0.0002	-1610.64	15.7842	122.169	0.485669	56.3857
	2.77	-0.1297	0.00864667	17.7454	-0.0002	-1615.61	15.833	122.074	0.487169	56.3418
	2.78	-0.1303	0.00868667	17.7454	-0.0002	-1621.83	15.8939	121.98	0.489044	56.2982
	2.79	-0.1308	0.00872	17.7454	-0.0002	-1628.05	15.9549	121.979	0.490919	56.2981
	2.8	-0.1313	0.00875333	17.7454	-0.0002	-1635.51	16.028	122.072	0.493169	56.3408
	2.81	-0.1317	0.00878	17.7454	-0.0002	-1640.49	16.0768	122.071	0.49467	56.3405
	2.82	-0.1322	0.00881333	17.7454	-0.0002	-1645.46	16.1255	121.978	0.49617	56.2976
	2.83	-0.1327	0.00884667	17.7454	-0.0002	-1650.44	16.1743	121.886	0.49767	56.2551
	2.84	-0.1332	0.00888	17.7454	-0.0002	-1655.41	16.223	121.794	0.49917	56.2128
	2.85	-0.1338	0.00892	17.7454	-0.0002	-1661.63	16.284	121.704	0.501045	56.171
	2.86	-0.1343	0.00895333	17.7454	-0.0002	-1667.85	16.3449	121.704	0.50292	56.1713
	2.87	-0.1348	0.00898667	17.7454	-0.0002	-1674.07	16.4059	121.705	0.504795	56.1716
	2.88	-0.1353	0.00902	17.7454	-0.0002	-1680.29	16.4668	121.706	0.506671	56.1719
	2.89	-0.1357	0.00904667	17.7454	-0.0002	-1685.26	16.5155	121.706	0.508171	56.1721
	2.9	-0.1362	0.00908	17.7454	-0.0002	-1690.23	16.5643	121.617	0.509671	56.1312
	2.91	-0.1368	0.00912	17.7454	-0.0002	-1695.21	16.6131	121.44	0.511171	56.0495
	2.92	-0.1373	0.00915333	17.7454	-0.0002	-1701.43	16.674	121.442	0.513046	56.0502
	2.93	-0.1377	0.00918	17.7454	-0.0002	-1707.65	16.7349	121.532	0.514921	56.0916
	2.94	-0.1381	0.00920667	17.7454	-0.0002	-1712.62	16.7837	121.533	0.516421	56.0921
	2.95	-0.1388	0.00925333	17.7454	-0.0002	-1717.6	16.8325	121.271	0.517922	55.9714
	2.96	-0.1393	0.00928667	17.7454	-0.0002	-1723.82	16.8934	121.273	0.519797	55.9724
	2.97	-0.1397	0.00931333	17.7454	-0.0002	-1731.28	16.9665	121.45	0.522047	56.0537
	2.98	-0.1401	0.00934	17.7454	-0.0002	-1736.25	17.0153	121.451	0.523547	56.0543
	2.99	-0.1407	0.00938	17.7454	-0.0002	-1741.23	17.064	121.28	0.525047	55.9752
	3	-0.1412	0.00941333	17.7454	-0.0002	-1746.2	17.1128	121.195	0.526547	55.9363
	3.01	-0.1417	0.00944667	17.7454	-0.0002	-1751.18	17.1615	121.112	0.528048	55.8978
	3.02	-0.1422	0.00948	17.7454	-0.0002	-1757.4	17.2225	121.115	0.529923	55.899
	3.03	-0.1427	0.00951333	17.7454	-0.0002	-1762.37	17.2712	121.032	0.531423	55.8608
	3.04	-0.1432	0.00954667	17.7454	-0.0002	-1768.59	17.3322	121.035	0.533298	55.8622
	3.05	-0.1438	0.00958667	17.7454	-0.0002	-1774.81	17.3931	120.954	0.535173	55.8247
	3.06	-0.1442	0.00961333	17.7454	-0.0002	-1779.78	17.4419	120.956	0.536673	55.8259
	3.07	-0.1447	0.00964667	17.7454	-0.0002	-1786	17.5028	120.959	0.538548	55.8274
	3.08	-0.1452	0.00968	17.7454	-0.0002	-1792.22	17.5638	120.963	0.540424	55.8289
	3.09	-0.1456	0.00970667	17.7454	-0.0001	-1795.95	17.6003	120.881	0.541549	55.7914
	3.1	-0.1461	0.00974	17.7454	-0.0001	-1800.93	17.6491	120.801	0.543049	55.7545
	3.11	-0.1467	0.00978	17.7454	-0.0001	-1805.9	17.6978	120.64	0.544549	55.6799
	3.12	-0.1472	0.00981333	17.7454	-0.0001	-1812.12	17.7588	120.644	0.546424	55.6818
	3.13	-0.1477	0.00984667	17.7454	-0.0001	-1819.58	17.8319	120.731	0.548674	55.7218
	3.14	-0.1483	0.00988667	17.7454	-0.0001	-1825.8	17.8929	120.653	0.55055	55.6861
	3.15	-0.1488	0.00992	17.7454	-0.0001	-1832.02	17.9538	120.657	0.552425	55.688
	3.16	-0.1492	0.00994667	17.7454	-0.0001	-1837	18.0026	120.661	0.553925	55.6895
	3.17	-0.1497	0.00998	17.7454	-0.0001	-1841.97	18.0513	120.583	0.555425	55.6538
	3.18	-0.1502	0.0100133	17.7454	-0.0001	-1848.19	18.1123	120.588	0.5573	55.6558
	3.19	-0.1507	0.0100467	17.7454	-0.0001	-1854.41	18.1732	120.592	0.559175	55.6578
	3.2	-0.1512	0.01008	17.7454	-0.0001	-1860.63	18.2341	120.596	0.56105	55.6598
	3.21	-0.1518	0.01012	17.7454	-0.0001	-1866.85	18.2951	120.521	0.562926	55.6251
	3.22	-0.1523	0.0101533	17.7454	-0.0001	-1871.82	18.3438	120.445	0.564426	55.5902
	3.23	-0.1527	0.01018	17.7454	-0.0001	-1878.04	18.4048	120.529	0.566301	55.6288
	3.24	-0.1532	0.0102133	17.7454	-0.0001	-1883.01	18.4535	120.454	0.567801	55.5941
	3.25	-0.1536	0.01024	17.7454	-0.0001	-1887.99	18.5023	120.458	0.569301	55.5958
	3.26	-0.1542	0.01028	17.7454	-0.0001	-1892.96	18.551	120.305	0.570801	55.5254
	3.27	-0.1547	0.0103133	17.7454	-0.0001	-1897.94	18.5998	120.231	0.572301	55.4914
	3.28	-0.1553	0.0103533	17.7454	-0.0001	-1904.16	18.6607	120.159	0.574177	55.4581
	3.29	-0.1558	0.0103867	17.7454	-0.0001	-1910.38	18.7217	120.165	0.576052	55.4607
	3.3	-0.1562	0.0104133	17.7454	-0.0001	-1916.59	18.7826	120.247	0.577927	55.4988
	3.31	-0.1567	0.0104467	17.7454	-0.0001	-1921.57	18.8314	120.175	0.579427	55.4653
	3.32	-0.1572	0.01048	17.7454	-0.0001	-1927.79	18.8923	120.18	0.581302	55.4678
	3.33	-0.1577	0.0105133	17.7454	-0.0001	-1931.52	18.9289	120.031	0.582427	55.3989
	3.34	-0.1582	0.0105467	17.7454	-0.0001	-1936.49	18.9776	119.96	0.583928	55.3661
	3.35	-0.1588	0.0105867	17.7454	-0.0001	-1942.71	19.0386	119.89	0.585803	55.334
	3.36	-0.1592	0.0106133	17.7454	-0.0001	-1950.18	19.1117	120.048	0.588053	55.407
	3.37	-0.1598	0.0106533	17.7454	-0.0001	-1955.15	19.1605	119.903	0.589553	55.3398
	3.38	-0.1602	0.01068	17.7454	-0.0001	-1960.13	19.2092	119.908	0.591053	55.3421
	3.39	-0.1607	0.0107133	17.7454	-0.0001	-1966.34	19.2702	119.914	0.592928	55.3449
	3.4	-0.1613	0.0107533	17.7454	-0.0001	-1971.32	19.3189	119.77	0.594428	55.2785
	3.41	-0.1617	0.01078	17.7454	-0.0001	-1977.54	19.3799	119.851	0.596304	55.3157
	3.42	-0.1622	0.0108133	17.7454	-0.0001	-1982.51	19.4286	119.782	0.597804	55.2839
	3.43	-0.1627	0.0108467	17.7454	-0.0001	-1987.49	19.4774	119.713	0.599304	55.2524
	3.44	-0.1632	0.01088	17.7454	-0.0001	-1992.46	19.5261	119.645	0.600804	55.221
	3.45	-0.1637	0.0109133	17.7454	-0.0001	-1998.68	19.5871	119.652	0.602679	55.2241
	3.46	-0.1642	0.0109467	17.7454	-0.0001	-2004.9	19.648	119.659	0.604554	55.2273
	3.47	-0.1648	0.0109867	17.7454	-0.0001	-2009.87	19.6968	119.519	0.606055	55.1627
	3.48	-0.1652	0.0110133	17.7454	-0.0001	-2016.09	19.7577	119.599	0.60793	55.1994
	3.49	-0.1657	0.0110467	17.7454	-0.0001	-2022.31	19.8187	119.606	0.609805	55.2026
	3.5	-0.1662	0.01108	17.7454	-0.0001	-2027.29	19.8674	119.539	0.611305	55.1719
	3.51	-0.1666	0.0111067	17.7454	-0.0001	-2032.26	19.9162	119.545	0.612805	55.1745
	3.52	-0.1672	0.0111467	17.7454	-0.0001	-2037.24	19.9649	119.407	0.614305	55.1111
	3.53	-0.1677	0.01118	17.7454	-0.0001	-2043.46	20.0259	119.415	0.61618	55.1145
	3.54	-0.1683	0.01122	17.7454	-0.0001	-2049.67	20.0868	119.351	0.618056	55.0852
	3.55	-0.1688	0.0112533	17.7454	-0.0001	-2054.65	20.1356	119.287	0.619556	55.0553
	3.56	-0.1693	0.0112867	17.7454	-0.0001	-2060.87	20.1965	119.294	0.621431	55.0589
	3.57	-0.1697	0.0113133	17.7454	-0.0001	-2067.09	20.2574	119.372	0.623306	55.0948
	3.58	-0.1702	0.0113467	17.7454	-0.0001	-2073.31	20.3184	119.379	0.625181	55.0982
	3.59	-0.1706	0.0113733	17.7454	-0.0001	-2077.04	20.355	119.314	0.626306	55.068
	3.6	-0.1712	0.0114133	17.7454	-0.0001	-2082.01	20.4037	119.181	0.627806	55.0064
	3.61	-0.1717	0.0114467	17.7454	-0.0002	-2089.47	20.4768	119.259	0.630057	55.0428
	3.62	-0.1722	0.01148	17.7454	-0.0002	-2094.45	20.5256	119.196	0.631557	55.0137
	3.63	-0.1727	0.0115133	17.7454	-0.0002	-2100.67	20.5865	119.204	0.633432	55.0173
	3.64	-0.1733	0.0115533	17.7454	-0.0002	-2105.64	20.6353	119.073	0.634932	54.9566
	3.65	-0.1737	0.01158	17.7454	-0.0002	-2111.86	20.6962	119.149	0.636807	54.992
	3.66	-0.1742	0.0116133	17.7454	-0.0002	-2116.84	20.745	119.087	0.638307	54.9633
	3.67	-0.1747	0.0116467	17.7454	-0.0002	-2121.81	20.7937	119.025	0.639808	54.9348
	3.68	-0.1752	0.01168	17.7454	-0.0002	-2126.79	20.8425	118.964	0.641308	54.9065
	3.69	-0.1757	0.0117133	17.7454	-0.0002	-2131.76	20.8913	118.903	0.642808	54.8783
	3.7	-0.1762	0.0117467	17.7454	-0.0002	-2137.98	20.9522	118.911	0.644683	54.8822
	3.71	-0.1767	0.01178	17.7454	-0.0002	-2142.95	21.001	118.851	0.646183	54.8543
	3.72	-0.1771	0.0118067	17.7454	-0.0002	-2146.69	21.0375	118.789	0.647308	54.8257
	3.73	-0.1777	0.0118467	17.7454	-0.0002	-2152.9	21.0985	118.731	0.649183	54.7988
	3.74	-0.1783	0.0118867	17.7454	-0.0002	-2157.88	21.1472	118.605	0.650684	54.7406
	3.75	-0.1787	0.0119133	17.7454	-0.0002	-2162.85	21.196	118.612	0.652184	54.744
	3.76	-0.1792	0.0119467	17.7454	-0.0002	-2167.83	21.2447	118.553	0.653684	54.7168
	3.77	-0.1797	0.01198	17.7454	-0.0002	-2174.05	21.3057	118.562	0.655559	54.7211
	3.78	-0.1802	0.0120133	17.7454	-0.0002	-2180.27	21.3666	118.572	0.657434	54.7254
	3.79	-0.1807	0.0120467	17.7454	-0.0002	-2186.48	21.4276	118.581	0.659309	54.7296
	3.8	-0.1812	0.01208	17.7454	-0.0002	-2191.46	21.4763	118.523	0.660809	54.7028
	3.81	-0.1818	0.01212	17.7454	-0.0002	-2196.43	21.5251	118.4	0.66231	54.646
	3.82	-0.1823	0.0121533	17.7454	-0.0002	-2201.41	21.5738	118.342	0.66381	54.6196
	3.83	-0.1827	0.01218	17.7454	-0.0002	-2207.63	21.6348	118.417	0.665685	54.6539
	3.84	-0.1832	0.0122133	17.7454	-0.0002	-2212.6	21.6835	118.36	0.667185	54.6276
	3.85	-0.1837	0.0122467	17.7454	-0.0002	-2217.58	21.7323	118.303	0.668685	54.6014
	3.86	-0.1842	0.01228	17.7454	-0.0002	-2222.55	21.781	118.247	0.670185	54.5753
	3.87	-0.1847	0.0123133	17.7454	-0.0002	-2228.77	21.842	118.256	0.67206	54.5799
	3.88	-0.1851	0.01234	17.7454	-0.0002	-2233.75	21.8907	118.264	0.673561	54.5835
	3.89	-0.1856	0.0123733	17.7454	-0.0002	-2238.72	21.9395	118.208	0.675061	54.5577
	3.9	-0.1862	0.0124133	17.7454	-0.0002	-2242.45	21.976	118.024	0.676186	54.4725
	3.91	-0.1866	0.01244	17.7454	-0.0002	-2248.67	22.037	118.097	0.678061	54.5065
	3.92	-0.1872	0.01248	17.7454	-0.0002	-2254.89	22.0979	118.044	0.679936	54.4821
	3.93	-0.1877	0.0125133	17.7454	-0.0002	-2259.87	22.1467	117.99	0.681436	54.4568
	3.94	-0.1882	0.0125467	17.7454	-0.0002	-2266.08	22.2076	118	0.683311	54.4616
	3.95	-0.1887	0.01258	17.7454	-0.0002	-2272.3	22.2686	118.01	0.685187	54.4663
	3.96	-0.1892	0.0126133	17.7454	-0.0002	-2278.52	22.3295	118.021	0.687062	54.4711
	3.97	-0.1898	0.0126533	17.7454	-0.0002	-2283.5	22.3783	117.904	0.688562	54.4174
	3.98	-0.1903	0.0126867	17.7454	-0.0002	-2289.71	22.4392	117.915	0.690437	54.4223
	3.99	-0.1907	0.0127133	17.7454	-0.0002	-2295.93	22.5001	117.987	0.692312	54.4556
	4	-0.1912	0.0127467	17.7454	-0.0002	-2300.91	22.5489	117.934	0.693812	54.4309
	4.01	-0.1917	0.01278	17.7454	-0.0002	-2305.88	22.5977	117.88	0.695313	54.4063
	4.02	-0.1922	0.0128133	17.7454	-0.0002	-2310.86	22.6464	117.827	0.696813	54.3818
	4.03	-0.1927	0.0128467	17.7454	-0.0002	-2315.83	22.6952	117.775	0.698313	54.3575
	4.04	-0.1931	0.0128733	17.7454	-0.0002	-2320.81	22.7439	117.783	0.699813	54.3614
	4.05	-0.1937	0.0129133	17.7454	-0.0002	-2325.78	22.7927	117.67	0.701313	54.3092
	4.06	-0.1943	0.0129533	17.7454	-0.0002	-2332	22.8536	117.62	0.703188	54.2863
	4.07	-0.1948	0.0129867	17.7454	-0.0002	-2339.46	22.9268	117.694	0.705438	54.3202
	4.08	-0.1952	0.0130133	17.7454	-0.0002	-2344.44	22.9755	117.702	0.706939	54.3242
	4.09	-0.1957	0.0130467	17.7454	-0.0002	-2349.41	23.0243	117.651	0.708439	54.3004
	4.1	-0.1962	0.01308	17.7454	-0.0002	-2353.15	23.0608	117.537	0.709564	54.248
	4.11	-0.1967	0.0131133	17.7454	-0.0002	-2358.12	23.1096	117.486	0.711064	54.2245
	4.12	-0.1972	0.0131467	17.7454	-0.0002	-2364.34	23.1705	117.498	0.712939	54.2297
	4.13	-0.1977	0.01318	17.7454	-0.0002	-2369.31	23.2193	117.447	0.714439	54.2063
	4.14	-0.1982	0.0132133	17.7454	-0.0002	-2374.29	23.268	117.397	0.715939	54.1831
	4.15	-0.1987	0.0132467	17.7454	-0.0002	-2379.26	23.3168	117.347	0.71744	54.16
	4.16	-0.1992	0.01328	17.7454	-0.0002	-2384.24	23.3655	117.297	0.71894	54.137
	4.17	-0.1997	0.0133133	17.7454	-0.0002	-2390.46	23.4265	117.308	0.720815	54.1423
	4.18	-0.2002	0.0133467	17.7454	-0.0002	-2396.68	23.4874	117.32	0.72269	54.1476
	4.19	-0.2007	0.01338	17.7454	-0.0002	-2401.65	23.5362	117.27	0.72419	54.1248
	4.2	-0.2012	0.0134133	17.7454	-0.0002	-2406.63	23.5849	117.221	0.72569	54.1022
	4.21	-0.2017	0.0134467	17.7454	-0.0002	-2411.6	23.6337	117.172	0.72719	54.0796
	4.22	-0.2022	0.01348	17.7454	-0.0002	-2416.58	23.6824	117.124	0.728691	54.0572
	4.23	-0.2027	0.0135133	17.7454	-0.0002	-2421.55	23.7312	117.075	0.730191	54.0348
	4.24	-0.2032	0.0135467	17.7454	-0.0002	-2427.77	23.7921	117.087	0.732066	54.0403
	4.25	-0.2037	0.01358	17.7454	-0.0002	-2432.74	23.8409	117.039	0.733566	54.0181
	4.26	-0.2042	0.0136133	17.7454	-0.0002	-2438.96	23.9018	117.051	0.735441	54.0236
	4.27	-0.2049	0.01366	17.7454	-0.0002	-2443.94	23.9506	116.889	0.736941	53.9489
	4.28	-0.2053	0.0136867	17.7454	-0.0002	-2448.91	23.9993	116.899	0.738441	53.9533
	4.29	-0.2057	0.0137133	17.7454	-0.0002	-2455.13	24.0603	116.968	0.740317	53.9852
	4.3	-0.2062	0.0137467	17.7454	-0.0002	-2460.11	24.109	116.921	0.741817	53.9634
	4.31	-0.2068	0.0137867	17.7454	-0.0002	-2463.84	24.1456	116.758	0.742942	53.8884
	4.32	-0.2072	0.0138133	17.7454	-0.0002	-2470.06	24.2066	116.827	0.744817	53.9201
	4.33	-0.2076	0.01384	17.7454	-0.0002	-2475.03	24.2553	116.837	0.746317	53.9246
	4.34	-0.2081	0.0138733	17.7454	-0.0002	-2480.01	24.3041	116.79	0.747817	53.9032
	4.35	-0.2088	0.01392	17.7454	-0.0002	-2484.98	24.3528	116.632	0.749317	53.8303
	4.36	-0.2092	0.0139467	17.7454	-0.0002	-2489.96	24.4016	116.642	0.750818	53.8349
	4.37	-0.2098	0.0139867	17.7454	-0.0002	-2497.42	24.4747	116.657	0.753068	53.8418
	4.38	-0.2103	0.01402	17.7454	-0.0002	-2503.64	24.5356	116.67	0.754943	53.8476
	4.39	-0.2107	0.0140467	17.7454	-0.0002	-2509.86	24.5966	116.737	0.756818	53.8788
	4.4	-0.2112	0.01408	17.7454	-0.0002	-2514.83	24.6453	116.692	0.758318	53.8578
	4.41	-0.2117	0.0141133	17.7454	-0.0002	-2519.81	24.6941	116.647	0.759818	53.8369
	4.42	-0.2122	0.0141467	17.7454	-0.0002	-2523.54	24.7307	116.544	0.760943	53.7896
	4.43	-0.2126	0.0141733	17.7454	-0.0002	-2528.51	24.7794	116.554	0.762444	53.7942
	4.44	-0.2132	0.0142133	17.7454	-0.0002	-2534.73	24.8404	116.512	0.764319	53.7748
	4.45	-0.2137	0.0142467	17.7454	-0.0002	-2539.71	24.8891	116.468	0.765819	53.7543
	4.46	-0.2144	0.0142933	17.7454	-0.0002	-2544.68	24.9379	116.315	0.767319	53.6837
	4.47	-0.2148	0.01432	17.7454	-0.0002	-2552.14	25.011	116.439	0.769569	53.7409
	4.48	-0.2153	0.0143533	17.7454	-0.0002	-2557.12	25.0598	116.395	0.771069	53.7206
	4.49	-0.2157	0.01438	17.7454	-0.0002	-2562.09	25.1085	116.405	0.77257	53.7253
	4.5	-0.2162	0.0144133	17.7454	-0.0002	-2565.82	25.1451	116.305	0.773695	53.6791
	4.51	-0.2167	0.0144467	17.7454	-0.0002	-2570.8	25.1938	116.261	0.775195	53.6591
	4.52	-0.2172	0.01448	17.7454	-0.0002	-2575.77	25.2426	116.218	0.776695	53.6391
	4.53	-0.2177	0.0145133	17.7454	-0.0002	-2580.75	25.2913	116.175	0.778195	53.6193
	4.54	-0.2183	0.0145533	17.7454	-0.0002	-2585.72	25.3401	116.079	0.779695	53.575
	4.55	-0.2187	0.01458	17.7454	-0.0002	-2591.94	25.401	116.146	0.78157	53.6056
	4.56	-0.2191	0.0146067	17.7454	-0.0002	-2596.92	25.4498	116.156	0.78307	53.6105
	4.57	-0.2196	0.01464	17.7454	-0.0002	-2600.65	25.4864	116.058	0.784196	53.5653
	4.58	-0.2202	0.01468	17.7454	-0.0002	-2605.62	25.5351	115.963	0.785696	53.5215
	4.59	-0.2209	0.0147267	17.7454	-0.0002	-2611.84	25.5961	115.872	0.787571	53.4792
	4.6	-0.2213	0.0147533	17.7454	-0.0002	-2619.3	25.6692	115.993	0.789821	53.5351
	4.61	-0.2217	0.01478	17.7454	-0.0002	-2623.04	25.7057	115.948	0.790946	53.5146
	4.62	-0.2222	0.0148133	17.7454	-0.0002	-2628.01	25.7545	115.907	0.792446	53.4955
	4.63	-0.2226	0.01484	17.7454	-0.0002	-2632.99	25.8033	115.918	0.793946	53.5004
	4.64	-0.2231	0.0148733	17.7454	-0.0002	-2636.72	25.8398	115.822	0.795072	53.4562
	4.65	-0.2236	0.0149067	17.7454	-0.0002	-2641.69	25.8886	115.781	0.796572	53.4373
	4.66	-0.2241	0.01494	17.7454	-0.0002	-2646.67	25.9373	115.74	0.798072	53.4185
	4.67	-0.2247	0.01498	17.7454	-0.0002	-2652.89	25.9983	115.702	0.799947	53.401
	4.68	-0.2253	0.01502	17.7454	-0.0002	-2657.86	26.047	115.61	0.801447	53.3587
	4.69	-0.2258	0.0150533	17.7454	-0.0002	-2664.08	26.108	115.624	0.803322	53.3651
	4.7	-0.2263	0.0150867	17.7454	-0.0002	-2670.3	26.1689	115.638	0.805197	53.3715
	4.71	-0.2267	0.0151133	17.7454	-0.0002	-2675.27	26.2177	115.649	0.806698	53.3765
	4.72	-0.2271	0.01514	17.7454	-0.0002	-2680.25	26.2664	115.66	0.808198	53.3816
	4.73	-0.2277	0.01518	17.7454	-0.0002	-2683.98	26.303	115.516	0.809323	53.3151
	4.74	-0.2283	0.01522	17.7454	-0.0002	-2688.95	26.3517	115.426	0.810823	53.2735
	4.75	-0.2286	0.01524	17.7454	-0.0002	-2695.17	26.4127	115.541	0.812698	53.3266
	4.76	-0.2292	0.01528	17.7454	-0.0002	-2701.39	26.4736	115.505	0.814573	53.3098
	4.77	-0.2297	0.0153133	17.7454	-0.0002	-2706.37	26.5224	115.465	0.816073	53.2917
	4.78	-0.2302	0.0153467	17.7454	-0.0002	-2711.34	26.5711	115.426	0.817574	53.2737
	4.79	-0.2307	0.01538	17.7454	-0.0002	-2716.32	26.6199	115.387	0.819074	53.2558
	4.8	-0.2311	0.0154067	17.7454	-0.0002	-2722.53	26.6808	115.451	0.820949	53.2853
	4.81	-0.2317	0.0154467	17.7454	-0.0002	-2727.51	26.7296	115.363	0.822449	53.2444
	4.82	-0.2322	0.01548	17.7454	-0.0002	-2733.73	26.7905	115.377	0.824324	53.2509
	4.83	-0.2328	0.01552	17.7454	-0.0002	-2738.7	26.8393	115.289	0.825824	53.2103
	4.84	-0.2333	0.0155533	17.7454	-0.0002	-2744.92	26.9002	115.303	0.827699	53.2169
	4.85	-0.2337	0.01558	17.7454	-0.0002	-2749.9	26.949	115.314	0.8292	53.2221
	4.86	-0.2343	0.01562	17.7454	-0.0002	-2754.87	26.9977	115.227	0.8307	53.1818
	4.87	-0.2347	0.0156467	17.7454	-0.0002	-2759.85	27.0465	115.239	0.8322	53.187
	4.88	-0.2353	0.0156867	17.7454	-0.0002	-2764.82	27.0953	115.152	0.8337	53.147
	4.89	-0.2357	0.0157133	17.7454	-0.0002	-2769.8	27.144	115.163	0.8352	53.1523
	4.9	-0.2361	0.01574	17.7454	-0.0002	-2774.77	27.1928	115.175	0.8367	53.1576
	4.91	-0.2365	0.0157667	17.7454	-0.0002	-2778.5	27.2293	115.135	0.837825	53.139
	4.92	-0.2371	0.0158067	17.7454	-0.0002	-2782.23	27.2659	114.997	0.83895	53.0757
	4.93	-0.2378	0.0158533	17.7454	-0.0002	-2787.21	27.3146	114.864	0.840451	53.0141
	4.94	-0.2382	0.01588	17.7454	-0.0002	-2792.18	27.3634	114.876	0.841951	53.0196
	4.95	-0.2387	0.0159133	17.7454	-0.0002	-2799.65	27.4365	114.941	0.844201	53.0499
	4.96	-0.2393	0.0159533	17.7454	-0.0002	-2805.86	27.4975	114.908	0.846076	53.0344
	4.97	-0.2397	0.01598	17.7454	-0.0002	-2809.6	27.534	114.869	0.847201	53.0163
	4.98	-0.2402	0.0160133	17.7454	-0.0002	-2814.57	27.5828	114.833	0.848701	52.9997
	4.99	-0.2408	0.0160533	17.7454	-0.0002	-2820.79	27.6437	114.8	0.850577	52.9844
	5	-0.2413	0.0160867	17.7454	-0.0002	-2827.01	27.7047	114.814	0.852452	52.9912
	5.01	-0.2417	0.0161133	17.7454	-0.0002	-2831.98	27.7534	114.826	0.853952	52.9966
	5.02	-0.2422	0.0161467	17.7454	-0.0002	-2836.96	27.8022	114.79	0.855452	52.9801
	5.03	-0.2427	0.01618	17.7454	-0.0002	-2841.93	27.8509	114.755	0.856952	52.9637
	5.04	-0.2432	0.0162133	17.7454	-0.0002	-2845.66	27.8875	114.669	0.858077	52.9242
	5.05	-0.2437	0.0162467	17.7454	-0.0002	-2850.64	27.9363	114.634	0.859577	52.9079
	5.06	-0.2442	0.01628	17.7454	-0.0002	-2855.61	27.985	114.599	0.861077	52.8917
	5.07	-0.2448	0.01632	17.7454	-0.0002	-2860.59	28.0338	114.517	0.862578	52.854
	5.08	-0.2452	0.0163467	17.7454	-0.0002	-2865.56	28.0825	114.529	0.864078	52.8596
	5.09	-0.2456	0.0163733	17.7454	-0.0002	-2871.78	28.1435	114.591	0.865953	52.888
	5.1	-0.2463	0.01642	17.7454	-0.0002	-2875.51	28.18	114.413	0.867078	52.8062
	5.11	-0.2468	0.0164533	17.7454	-0.0002	-2880.49	28.2288	114.379	0.868578	52.7904
	5.12	-0.2473	0.0164867	17.7454	-0.0002	-2886.71	28.2897	114.394	0.870453	52.7974
	5.13	-0.2478	0.01652	17.7454	-0.0002	-2891.68	28.3385	114.36	0.871953	52.7817
	5.14	-0.2483	0.0165533	17.7454	-0.0002	-2897.9	28.3994	114.375	0.873829	52.7887
	5.15	-0.2487	0.01658	17.7454	-0.0002	-2902.88	28.4482	114.388	0.875329	52.7943
	5.16	-0.2492	0.0166133	17.7454	-0.0002	-2907.85	28.4969	114.354	0.876829	52.7786
	5.17	-0.2497	0.0166467	17.7454	-0.0002	-2912.83	28.5457	114.32	0.878329	52.7631
	5.18	-0.2502	0.01668	17.7454	-0.0002	-2917.8	28.5944	114.286	0.879829	52.7476
	5.19	-0.2507	0.0167133	17.7454	-0.0002	-2922.78	28.6432	114.253	0.881329	52.7321
	5.2	-0.2513	0.0167533	17.7454	-0.0002	-2927.75	28.692	114.174	0.882829	52.6957
	5.21	-0.2518	0.0167867	17.7454	-0.0002	-2932.73	28.7407	114.141	0.88433	52.6805
	5.22	-0.2522	0.0168133	17.7454	-0.0002	-2940.19	28.8138	114.25	0.88658	52.7308
	5.23	-0.2526	0.01684	17.7454	-0.0002	-2945.16	28.8626	114.262	0.88808	52.7363
	5.24	-0.2531	0.0168733	17.7454	-0.0002	-2948.89	28.8992	114.181	0.889205	52.6988
	5.25	-0.2537	0.0169133	17.7454	-0.0002	-2952.63	28.9357	114.055	0.89033	52.6407
	5.26	-0.2542	0.0169467	17.7454	-0.0002	-2957.6	28.9845	114.022	0.89183	52.6257
	5.27	-0.2548	0.0169867	17.7454	-0.0002	-2963.82	29.0454	113.993	0.893705	52.6122
	5.28	-0.2553	0.01702	17.7454	-0.0002	-2970.04	29.1064	114.008	0.895581	52.6193
	5.29	-0.2557	0.0170467	17.7454	-0.0002	-2975.01	29.1551	114.021	0.897081	52.625
	5.3	-0.2562	0.01708	17.7454	-0.0002	-2978.74	29.1917	113.941	0.898206	52.5882
	5.31	-0.2566	0.0171067	17.7454	-0.0002	-2983.72	29.2404	113.953	0.899706	52.5939
	5.32	-0.2572	0.0171467	17.7454	-0.0002	-2988.69	29.2892	113.877	0.901206	52.5587
	5.33	-0.2577	0.01718	17.7454	-0.0002	-2993.67	29.338	113.845	0.902706	52.544
	5.34	-0.2582	0.0172133	17.7454	-0.0002	-2998.64	29.3867	113.814	0.904206	52.5294
	5.35	-0.2588	0.0172533	17.7454	-0.0002	-3003.62	29.4355	113.738	0.905706	52.4946
	5.36	-0.2593	0.0172867	17.7454	-0.0002	-3008.59	29.4842	113.707	0.907207	52.4801
	5.37	-0.2597	0.0173133	17.7454	-0.0002	-3014.81	29.5452	113.766	0.909082	52.5076
	5.38	-0.2602	0.0173467	17.7454	-0.0002	-3019.79	29.5939	113.735	0.910582	52.4932
	5.39	-0.2607	0.01738	17.7454	-0.0002	-3024.76	29.6427	113.704	0.912082	52.4788
	5.4	-0.2612	0.0174133	17.7454	-0.0002	-3029.74	29.6914	113.673	0.913582	52.4645
	5.41	-0.2617	0.0174467	17.7454	-0.0002	-3034.71	29.7402	113.642	0.915082	52.4503
	5.42	-0.2623	0.0174867	17.7454	-0.0002	-3039.69	29.7889	113.568	0.916582	52.4161
	5.43	-0.2627	0.0175133	17.7454	-0.0002	-3045.91	29.8499	113.627	0.918458	52.4433
	5.44	-0.2632	0.0175467	17.7454	-0.0002	-3049.64	29.8864	113.55	0.919583	52.4078
	5.45	-0.2637	0.01758	17.7454	-0.0002	-3054.61	29.9352	113.52	0.921083	52.3938
	5.46	-0.2643	0.01762	17.7454	-0.0002	-3059.59	29.9839	113.447	0.922583	52.36
	5.47	-0.2649	0.01766	17.7454	-0.0002	-3064.56	30.0327	113.374	0.924083	52.3263
	5.48	-0.2653	0.0176867	17.7454	-0.0002	-3069.54	30.0815	113.387	0.925583	52.3323
	5.49	-0.2657	0.0177133	17.7454	-0.0002	-3074.51	30.1302	113.399	0.927083	52.3382
	5.5	-0.2662	0.0177467	17.7454	-0.0002	-3079.49	30.179	113.37	0.928584	52.3244
	5.51	-0.2668	0.0177867	17.7454	-0.0002	-3083.22	30.2155	113.252	0.929709	52.27
	5.52	-0.2672	0.0178133	17.7454	-0.0002	-3089.44	30.2765	113.31	0.931584	52.297
	5.53	-0.2676	0.01784	17.7454	-0.0002	-3094.41	30.3252	113.323	0.933084	52.3029
	5.54	-0.2682	0.01788	17.7454	-0.0002	-3099.39	30.374	113.251	0.934584	52.2698
	5.55	-0.2688	0.01792	17.7454	-0.0002	-3104.36	30.4227	113.18	0.936084	52.2368
	5.56	-0.2693	0.0179533	17.7454	-0.0002	-3109.34	30.4715	113.151	0.937584	52.2234
	5.57	-0.2697	0.01798	17.7454	-0.0002	-3116.8	30.5446	113.254	0.939835	52.2711
	5.58	-0.2702	0.0180133	17.7454	-0.0002	-3121.77	30.5934	113.225	0.941335	52.2577
	5.59	-0.2706	0.01804	17.7454	-0.0002	-3126.75	30.6421	113.238	0.942835	52.2636
	5.6	-0.2712	0.01808	17.7454	-0.0002	-3130.48	30.6787	113.122	0.94396	52.2102
	5.61	-0.2719	0.0181267	17.7454	-0.0002	-3135.45	30.7275	113.01	0.94546	52.1585
	5.62	-0.2723	0.0181533	17.7454	-0.0002	-3142.92	30.8006	113.113	0.94771	52.2059
	5.63	-0.2726	0.0181733	17.7454	-0.0002	-3147.89	30.8493	113.167	0.94921	52.2309
	5.64	-0.2731	0.0182067	17.7454	-0.0002	-3150.38	30.8737	113.049	0.94996	52.1765
	5.65	-0.2737	0.0182467	17.7454	-0.0002	-3154.11	30.9103	112.935	0.951086	52.1238
	5.66	-0.2743	0.0182867	17.7454	-0.0002	-3159.09	30.959	112.866	0.952586	52.0918
	5.67	-0.2747	0.0183133	17.7454	-0.0002	-3165.3	31.02	112.923	0.954461	52.1184
	5.68	-0.2751	0.01834	17.7454	-0.0002	-3171.52	31.0809	112.98	0.956336	52.1448
	5.69	-0.2757	0.01838	17.7454	-0.0002	-3175.25	31.1175	112.867	0.957461	52.0926
	5.7	-0.2761	0.0184067	17.7454	-0.0002	-3178.98	31.1541	112.836	0.958586	52.0782
	5.71	-0.2766	0.01844	17.7454	-0.0002	-3183.96	31.2028	112.808	0.960086	52.0654
	5.72	-0.2772	0.01848	17.7454	-0.0002	-3188.93	31.2516	112.74	0.961587	52.0339
	5.73	-0.2778	0.01852	17.7454	-0.0002	-3193.91	31.3003	112.672	0.963087	52.0025
	5.74	-0.2782	0.0185467	17.7454	-0.0002	-3200.13	31.3613	112.729	0.964962	52.0289
	5.75	-0.2786	0.0185733	17.7454	-0.0002	-3205.1	31.41	112.742	0.966462	52.0349
	5.76	-0.2794	0.0186267	17.7454	-0.0002	-3208.83	31.4466	112.55	0.967587	51.9463
	5.77	-0.2799	0.01866	17.7454	-0.0002	-3215.05	31.5075	112.567	0.969462	51.954
	5.78	-0.2803	0.0186867	17.7454	-0.0002	-3221.27	31.5685	112.624	0.971337	51.9802
	5.79	-0.2806	0.0187067	17.7454	-0.0002	-3226.25	31.6172	112.677	0.972838	52.0049
	5.8	-0.2811	0.01874	17.7454	-0.0002	-3228.73	31.6416	112.563	0.973588	51.9524
	5.81	-0.2818	0.0187867	17.7454	-0.0002	-3232.47	31.6782	112.414	0.974713	51.8832
	5.82	-0.2822	0.0188133	17.7454	-0.0002	-3238.68	31.7391	112.47	0.976588	51.9093
	5.83	-0.2829	0.01886	17.7454	-0.0002	-3244.9	31.8	112.407	0.978463	51.8803
	5.84	-0.2833	0.0188867	17.7454	-0.0002	-3251.12	31.861	112.464	0.980338	51.9064
	5.85	-0.2838	0.01892	17.7454	-0.0002	-3256.1	31.9097	112.437	0.981838	51.8942
	5.86	-0.2841	0.01894	17.7454	-0.0002	-3261.07	31.9585	112.49	0.983338	51.9186
	5.87	-0.2846	0.0189733	17.7454	-0.0002	-3263.56	31.9829	112.378	0.984089	51.8669
	5.88	-0.2854	0.0190267	17.7454	-0.0002	-3267.29	32.0194	112.191	0.985214	51.7807
	5.89	-0.2857	0.0190467	17.7454	-0.0002	-3273.51	32.0804	112.287	0.987089	51.8248
	5.9	-0.286	0.0190667	17.7454	-0.0002	-3278.48	32.1291	112.34	0.988589	51.8491
	5.91	-0.2868	0.01912	17.7454	-0.0002	-3283.46	32.1779	112.196	0.990089	51.7829
	5.92	-0.2873	0.0191533	17.7454	-0.0002	-3288.43	32.2266	112.171	0.991589	51.7711
	5.93	-0.2877	0.01918	17.7454	-0.0002	-3294.65	32.2876	112.227	0.993464	51.7969
	5.94	-0.2883	0.01922	17.7454	-0.0002	-3299.63	32.3363	112.162	0.994965	51.7671
	5.95	-0.2888	0.0192533	17.7454	-0.0002	-3304.6	32.3851	112.137	0.996465	51.7554
	5.96	-0.2892	0.01928	17.7454	-0.0002	-3309.58	32.4339	112.15	0.997965	51.7617
	5.97	-0.2898	0.01932	17.7454	-0.0002	-3315.8	32.4948	112.128	0.99984	51.7515
	5.98	-0.2903	0.0193533	17.7454	-0.0002	-3320.77	32.5436	112.103	1.00134	51.7399
	5.99	-0.2908	0.0193867	17.7454	-0.0002	-3325.75	32.5923	112.078	1.00284	51.7283
	6	-0.2912	0.0194133	17.7454	-0.0002	-3331.96	32.6533	112.133	1.00472	51.7539
	6.01	-0.2917	0.0194467	17.7454	-0.0002	-3336.94	32.702	112.108	1.00622	51.7423
	6.02	-0.2922	0.01948	17.7454	-0.0002	-3340.67	32.7386	112.042	1.00734	51.7115
	6.03	-0.2926	0.0195067	17.7454	-0.0002	-3345.65	32.7873	112.055	1.00884	51.7177
	6.04	-0.2932	0.0195467	17.7454	-0.0002	-3350.62	32.8361	111.992	1.01034	51.6887
	6.05	-0.2938	0.0195867	17.7454	-0.0002	-3354.35	32.8726	111.888	1.01147	51.6405
	6.06	-0.2943	0.01962	17.7454	-0.0002	-3360.57	32.9336	111.905	1.01334	51.6484
	6.07	-0.2947	0.0196467	17.7454	-0.0002	-3365.55	32.9823	111.918	1.01484	51.6546
	6.08	-0.2952	0.01968	17.7454	-0.0002	-3369.28	33.0189	111.853	1.01597	51.6243
	6.09	-0.2956	0.0197067	17.7454	-0.0002	-3374.25	33.0677	111.866	1.01747	51.6306
	6.1	-0.2962	0.0197467	17.7454	-0.0002	-3377.98	33.1042	111.763	1.01859	51.583
	6.11	-0.2966	0.0197733	17.7454	-0.0002	-3382.96	33.153	111.777	1.02009	51.5893
	6.12	-0.2972	0.0198133	17.7454	-0.0002	-3387.93	33.2017	111.715	1.02159	51.5608
	6.13	-0.2978	0.0198533	17.7454	-0.0002	-3391.66	33.2383	111.613	1.02272	51.5136
	6.14	-0.2982	0.01988	17.7454	-0.0002	-3397.88	33.2992	111.667	1.02459	51.5388
	6.15	-0.2987	0.0199133	17.7454	-0.0002	-3401.61	33.3358	111.603	1.02572	51.5091
	6.16	-0.2992	0.0199467	17.7454	-0.0002	-3406.59	33.3846	111.579	1.02722	51.4982
	6.17	-0.2997	0.01998	17.7454	-0.0002	-3411.56	33.4333	111.556	1.02872	51.4874
	6.18	-0.3002	0.0200133	17.7454	-0.0002	-3416.54	33.4821	111.533	1.03022	51.4766
	6.19	-0.3007	0.0200467	17.7454	-0.0002	-3421.51	33.5308	111.509	1.03172	51.4658
	6.2	-0.3013	0.0200867	17.7454	-0.0002	-3427.73	33.5918	111.489	1.03359	51.4567
	6.21	-0.3018	0.02012	17.7454	-0.0002	-3432.71	33.6405	111.466	1.03509	51.446
	6.22	-0.3023	0.0201533	17.7454	-0.0002	-3437.68	33.6893	111.443	1.03659	51.4353
	6.23	-0.3028	0.0201867	17.7454	-0.0002	-3443.9	33.7502	111.46	1.03847	51.4433
	6.24	-0.3032	0.0202133	17.7454	-0.0002	-3447.63	33.7868	111.434	1.03959	51.4311
	6.25	-0.3037	0.0202467	17.7454	-0.0002	-3451.36	33.8234	111.371	1.04072	51.402
	6.26	-0.3042	0.02028	17.7454	-0.0002	-3455.09	33.8599	111.308	1.04184	51.373
	6.27	-0.3047	0.0203133	17.7454	-0.0002	-3460.07	33.9087	111.285	1.04334	51.3625
	6.28	-0.3052	0.0203467	17.7454	-0.0002	-3465.04	33.9574	111.263	1.04484	51.3521
	6.29	-0.3057	0.02038	17.7454	-0.0002	-3468.78	33.994	111.201	1.04597	51.3233
	6.3	-0.3063	0.02042	17.7454	-0.0002	-3473.75	34.0427	111.142	1.04747	51.2962
	6.31	-0.3068	0.0204533	17.7454	-0.0002	-3479.97	34.1037	111.159	1.04934	51.3043
	6.32	-0.3072	0.02048	17.7454	-0.0002	-3484.94	34.1524	111.173	1.05084	51.3108
	6.33	-0.3078	0.02052	17.7454	-0.0002	-3489.92	34.2012	111.115	1.05234	51.2839
	6.34	-0.3083	0.0205533	17.7454	-0.0002	-3494.89	34.25	111.093	1.05384	51.2737
	6.35	-0.3087	0.02058	17.7454	-0.0002	-3501.11	34.3109	111.146	1.05572	51.2983
	6.36	-0.3093	0.02062	17.7454	-0.0002	-3506.09	34.3597	111.088	1.05722	51.2716
	6.37	-0.3097	0.0206467	17.7454	-0.0002	-3511.06	34.4084	111.102	1.05872	51.278
	6.38	-0.3102	0.02068	17.7454	-0.0002	-3516.04	34.4572	111.08	1.06022	51.2679
	6.39	-0.3107	0.0207133	17.7454	-0.0002	-3521.01	34.5059	111.059	1.06172	51.2578
	6.4	-0.3112	0.0207467	17.7454	-0.0002	-3525.99	34.5547	111.037	1.06322	51.2478
	6.41	-0.3118	0.0207867	17.7454	-0.0002	-3530.96	34.6034	110.98	1.06472	51.2213
	6.42	-0.3122	0.0208133	17.7454	-0.0002	-3535.94	34.6522	110.994	1.06622	51.2278
	6.43	-0.3127	0.0208467	17.7454	-0.0002	-3540.91	34.7009	110.972	1.06772	51.2178
	6.44	-0.3132	0.02088	17.7454	-0.0002	-3544.64	34.7375	110.912	1.06885	51.1899
	6.45	-0.3138	0.02092	17.7454	-0.0002	-3549.62	34.7863	110.855	1.07035	51.1638
	6.46	-0.3143	0.0209533	17.7454	-0.0002	-3554.59	34.835	110.834	1.07185	51.154
	6.47	-0.3147	0.02098	17.7454	-0.0002	-3559.57	34.8838	110.848	1.07335	51.1605
	6.48	-0.3152	0.0210133	17.7454	-0.0002	-3564.54	34.9325	110.827	1.07485	51.1507
	6.49	-0.3157	0.0210467	17.7454	-0.0002	-3569.52	34.9813	110.805	1.07635	51.141
	6.5	-0.3162	0.02108	17.7454	-0.0002	-3573.25	35.0178	110.746	1.07747	51.1135
	6.51	-0.3167	0.0211133	17.7454	-0.0002	-3579.47	35.0788	110.763	1.07935	51.1216
	6.52	-0.3172	0.0211467	17.7454	-0.0002	-3583.2	35.1153	110.704	1.08047	51.0942
	6.53	-0.3178	0.0211867	17.7454	-0.0002	-3586.93	35.1519	110.61	1.0816	51.0508
	6.54	-0.3182	0.0212133	17.7454	-0.0002	-3591.9	35.2007	110.624	1.0831	51.0574
	6.55	-0.3187	0.0212467	17.7454	-0.0002	-3596.88	35.2494	110.604	1.0846	51.0479
	6.56	-0.3193	0.0212867	17.7454	-0.0002	-3601.85	35.2982	110.549	1.0861	51.0224
	6.57	-0.3198	0.02132	17.7454	-0.0002	-3605.59	35.3347	110.49	1.08722	50.9954
	6.58	-0.3202	0.0213467	17.7454	-0.0002	-3611.8	35.3957	110.542	1.0891	51.0196
	6.59	-0.3207	0.02138	17.7454	-0.0002	-3616.78	35.4444	110.522	1.0906	51.0102
	6.6	-0.3212	0.0214133	17.7454	-0.0002	-3621.75	35.4932	110.502	1.0921	51.0009
	6.61	-0.3217	0.0214467	17.7454	-0.0002	-3625.49	35.5298	110.444	1.09322	50.974
	6.62	-0.3222	0.02148	17.7454	-0.0002	-3630.46	35.5785	110.424	1.09472	50.9648
	6.63	-0.3226	0.0215067	17.7454	-0.0002	-3635.44	35.6273	110.438	1.09622	50.9713
	6.64	-0.3232	0.0215467	17.7454	-0.0002	-3640.41	35.676	110.384	1.09772	50.9463
	6.65	-0.3238	0.0215867	17.7454	-0.0002	-3644.14	35.7126	110.292	1.09885	50.9041
	6.66	-0.3243	0.02162	17.7454	-0.0002	-3650.36	35.7735	110.31	1.10072	50.9123
	6.67	-0.3248	0.0216533	17.7454	-0.0002	-3655.34	35.8223	110.29	1.10222	50.9032
	6.68	-0.3253	0.0216867	17.7454	-0.0002	-3660.31	35.871	110.271	1.10372	50.8941
	6.69	-0.3257	0.0217133	17.7454	-0.0002	-3666.53	35.932	110.322	1.1056	50.918
	6.7	-0.3262	0.0217467	17.7454	-0.0002	-3670.26	35.9685	110.265	1.10672	50.8917
	6.71	-0.3267	0.02178	17.7454	-0.0002	-3673.99	36.0051	110.208	1.10785	50.8655
	6.72	-0.3271	0.0218067	17.7454	-0.0002	-3677.72	36.0417	110.186	1.10897	50.8549
	6.73	-0.3276	0.02184	17.7454	-0.0002	-3682.7	36.0904	110.166	1.11047	50.8459
	6.74	-0.3282	0.02188	17.7454	-0.0002	-3686.43	36.127	110.076	1.1116	50.8044
	6.75	-0.3288	0.02192	17.7454	-0.0002	-3692.65	36.1879	110.061	1.11348	50.7972
	6.76	-0.3293	0.0219533	17.7454	-0.0002	-3698.87	36.2489	110.079	1.11535	50.8055
	6.77	-0.3299	0.0219933	17.7454	-0.0002	-3705.08	36.3098	110.063	1.11723	50.7984
	6.78	-0.3303	0.02202	17.7454	-0.0002	-3710.06	36.3586	110.077	1.11873	50.805
	6.79	-0.3308	0.0220533	17.7454	-0.0002	-3715.03	36.4073	110.058	1.12023	50.7962
	6.8	-0.3313	0.0220867	17.7454	-0.0002	-3718.77	36.4439	110.003	1.12135	50.7705
	6.81	-0.3317	0.0221133	17.7454	-0.0002	-3723.74	36.4927	110.017	1.12285	50.7771
	6.82	-0.3322	0.0221467	17.7454	-0.0002	-3728.72	36.5414	109.998	1.12435	50.7684
	6.83	-0.3327	0.02218	17.7454	-0.0002	-3732.45	36.578	109.943	1.12548	50.7428
	6.84	-0.3332	0.0222133	17.7454	-0.0002	-3736.18	36.6145	109.888	1.1266	50.7173
	6.85	-0.3337	0.0222467	17.7454	-0.0002	-3742.4	36.6755	109.906	1.12848	50.7256
	6.86	-0.3342	0.02228	17.7454	-0.0002	-3747.37	36.7242	109.887	1.12998	50.7171
	6.87	-0.3347	0.0223133	17.7454	-0.0002	-3751.1	36.7608	109.832	1.1311	50.6917
	6.88	-0.3352	0.0223467	17.7454	-0.0002	-3756.08	36.8096	109.814	1.1326	50.6833
	6.89	-0.3358	0.0223867	17.7454	-0.0002	-3759.81	36.8461	109.726	1.13373	50.643
	6.9	-0.3363	0.02242	17.7454	-0.0002	-3764.78	36.8949	109.708	1.13523	50.6346
	6.91	-0.3368	0.0224533	17.7454	-0.0002	-3771	36.9558	109.726	1.1371	50.6429
	6.92	-0.3373	0.0224867	17.7454	-0.0002	-3775.98	37.0046	109.708	1.1386	50.6346
	6.93	-0.3377	0.0225133	17.7454	-0.0002	-3780.95	37.0533	109.723	1.1401	50.6412
	6.94	-0.3381	0.02254	17.7454	-0.0002	-3784.68	37.0899	109.701	1.14123	50.6312
	6.95	-0.3386	0.0225733	17.7454	-0.0002	-3788.41	37.1265	109.647	1.14235	50.6063
	6.96	-0.3391	0.0226067	17.7454	-0.0002	-3792.15	37.163	109.593	1.14348	50.5814
	6.97	-0.3397	0.0226467	17.7454	-0.0002	-3797.12	37.2118	109.543	1.14498	50.5583
	6.98	-0.3402	0.02268	17.7454	-0.0002	-3802.1	37.2605	109.525	1.14648	50.5502
	6.99	-0.3408	0.02272	17.7454	-0.0002	-3808.31	37.3215	109.511	1.14835	50.5437
	7	-0.3412	0.0227467	17.7454	-0.0002	-3813.29	37.3702	109.526	1.14985	50.5504
	7.01	-0.3416	0.0227733	17.7454	-0.0002	-3817.02	37.4068	109.505	1.15098	50.5406
	7.02	-0.3422	0.0228133	17.7454	-0.0002	-3822	37.4556	109.455	1.15248	50.5178
	7.03	-0.3428	0.0228533	17.7454	-0.0002	-3826.97	37.5043	109.406	1.15398	50.495
	7.04	-0.3432	0.02288	17.7454	-0.0002	-3830.7	37.5409	109.385	1.1551	50.4853
	7.05	-0.3437	0.0229133	17.7454	-0.0002	-3835.68	37.5896	109.368	1.1566	50.4773
	7.06	-0.3442	0.0229467	17.7454	-0.0002	-3840.65	37.6384	109.35	1.1581	50.4694
	7.07	-0.3447	0.02298	17.7454	-0.0002	-3845.63	37.6871	109.333	1.1596	50.4615
	7.08	-0.3452	0.0230133	17.7454	-0.0002	-3849.36	37.7237	109.281	1.16073	50.4373
	7.09	-0.3457	0.0230467	17.7454	-0.0002	-3854.33	37.7725	109.264	1.16223	50.4294
	7.1	-0.3462	0.02308	17.7454	-0.0002	-3858.06	37.809	109.212	1.16335	50.4053
	7.11	-0.3466	0.0231067	17.7454	-0.0002	-3864.28	37.87	109.261	1.16523	50.4283
	7.12	-0.3472	0.0231467	17.7454	-0.0002	-3868.01	37.9065	109.178	1.16635	50.3898
	7.13	-0.3477	0.02318	17.7454	-0.0002	-3871.74	37.9431	109.126	1.16748	50.3658
	7.14	-0.3484	0.0232267	17.7454	-0.0002	-3876.72	37.9919	109.047	1.16898	50.3292
	7.15	-0.3488	0.0232533	17.7454	-0.0002	-3882.94	38.0528	109.096	1.17086	50.3522
	7.16	-0.3493	0.0232867	17.7454	-0.0002	-3890.4	38.1259	109.15	1.17311	50.3767
	7.17	-0.3496	0.0233067	17.7454	-0.0002	-3895.38	38.1747	109.195	1.17461	50.3978
	7.18	-0.3501	0.02334	17.7454	-0.0002	-3899.11	38.2113	109.144	1.17573	50.3741
	7.19	-0.3507	0.02338	17.7454	-0.0002	-3902.84	38.2478	109.061	1.17686	50.336
	7.2	-0.3512	0.0234133	17.7454	-0.0002	-3906.57	38.2844	109.01	1.17798	50.3124
	7.21	-0.3517	0.0234467	17.7454	-0.0002	-3911.54	38.3331	108.994	1.17948	50.3049
	7.22	-0.3522	0.02348	17.7454	-0.0002	-3917.76	38.3941	109.012	1.18136	50.3133
	7.23	-0.3527	0.0235133	17.7454	-0.0002	-3922.74	38.4428	108.996	1.18286	50.3058
	7.24	-0.3532	0.0235467	17.7454	-0.0002	-3926.47	38.4794	108.945	1.18398	50.2823
	7.25	-0.3538	0.0235867	17.7454	-0.0002	-3931.44	38.5282	108.898	1.18548	50.2607
	7.26	-0.3542	0.0236133	17.7454	-0.0002	-3936.42	38.5769	108.913	1.18698	50.2674
	7.27	-0.3548	0.0236533	17.7454	-0.0002	-3941.39	38.6257	108.866	1.18848	50.2459
	7.28	-0.3553	0.0236867	17.7454	-0.0002	-3945.13	38.6622	108.816	1.18961	50.2226
	7.29	-0.3557	0.0237133	17.7454	-0.0002	-3950.1	38.711	108.83	1.19111	50.2294
	7.3	-0.3562	0.0237467	17.7454	-0.0002	-3953.83	38.7475	108.78	1.19223	50.2063
	7.31	-0.3566	0.0237733	17.7454	-0.0002	-3960.05	38.8085	108.829	1.19411	50.2289
	7.32	-0.3572	0.0238133	17.7454	-0.0002	-3963.78	38.8451	108.749	1.19523	50.1917
	7.33	-0.3578	0.0238533	17.7454	-0.0002	-3967.51	38.8816	108.669	1.19636	50.1547
	7.34	-0.3582	0.02388	17.7454	-0.0002	-3973.73	38.9426	108.717	1.19823	50.1773
	7.35	-0.3588	0.02392	17.7454	-0.0002	-3978.71	38.9913	108.671	1.19973	50.1561
	7.36	-0.3592	0.0239467	17.7454	-0.0002	-3982.44	39.0279	108.652	1.20086	50.1472
	7.37	-0.3596	0.0239733	17.7454	-0.0002	-3986.17	39.0645	108.633	1.20198	50.1383
	7.38	-0.3602	0.0240133	17.7454	-0.0002	-3991.14	39.1132	108.587	1.20348	50.1173
	7.39	-0.3607	0.0240467	17.7454	-0.0002	-3994.87	39.1498	108.538	1.20461	50.0946
	7.4	-0.3612	0.02408	17.7454	-0.0002	-4001.09	39.2107	108.557	1.20648	50.1031
	7.41	-0.3617	0.0241133	17.7454	-0.0002	-4006.07	39.2595	108.542	1.20798	50.0961
	7.42	-0.3622	0.0241467	17.7454	-0.0002	-4009.8	39.296	108.493	1.20911	50.0735
	7.43	-0.3627	0.02418	17.7454	-0.0002	-4013.53	39.3326	108.444	1.21023	50.051
	7.44	-0.3632	0.0242133	17.7454	-0.0002	-4018.51	39.3814	108.429	1.21173	50.0441
	7.45	-0.3637	0.0242467	17.7454	-0.0002	-4023.48	39.4301	108.414	1.21323	50.0372
	7.46	-0.3643	0.0242867	17.7454	-0.0002	-4029.7	39.4911	108.403	1.21511	50.032
	7.47	-0.3648	0.02432	17.7454	-0.0002	-4034.67	39.5398	108.388	1.21661	50.0251
	7.48	-0.3652	0.0243467	17.7454	-0.0002	-4038.41	39.5764	108.369	1.21773	50.0165
	7.49	-0.3656	0.0243733	17.7454	-0.0002	-4042.14	39.6129	108.35	1.21886	50.0079
	7.5	-0.3661	0.0244067	17.7454	-0.0002	-4045.87	39.6495	108.302	1.21998	49.9857
	7.51	-0.3666	0.02444	17.7454	-0.0002	-4050.84	39.6983	108.288	1.22148	49.9789
	7.52	-0.3672	0.02448	17.7454	-0.0002	-4054.57	39.7348	108.21	1.22261	49.9432
	7.53	-0.3677	0.0245133	17.7454	-0.0002	-4059.55	39.7836	108.196	1.22411	49.9365
	7.54	-0.3682	0.0245467	17.7454	-0.0002	-4065.77	39.8445	108.214	1.22599	49.9451
	7.55	-0.3687	0.02458	17.7454	-0.0002	-4070.74	39.8933	108.2	1.22749	49.9384
	7.56	-0.3692	0.0246133	17.7454	-0.0002	-4075.72	39.942	108.185	1.22899	49.9317
	7.57	-0.3698	0.0246533	17.7454	-0.0002	-4080.69	39.9908	108.142	1.23049	49.9115
	7.58	-0.3703	0.0246867	17.7454	-0.0002	-4086.91	40.0517	108.16	1.23236	49.9201
	7.59	-0.3707	0.0247133	17.7454	-0.0002	-4091.89	40.1005	108.175	1.23386	49.9269
	7.6	-0.3713	0.0247533	17.7454	-0.0002	-4095.62	40.137	108.099	1.23499	49.8917
	7.61	-0.3718	0.0247867	17.7454	-0.0001	-4100.59	40.1858	108.084	1.23649	49.8851
	7.62	-0.3722	0.0248133	17.7454	-0.0001	-4105.57	40.2346	108.099	1.23799	49.892
	7.63	-0.3726	0.02484	17.7454	-0.0001	-4110.54	40.2833	108.114	1.23949	49.8988
	7.64	-0.3732	0.02488	17.7454	-0.0001	-4114.27	40.3199	108.038	1.24061	49.8638
	7.65	-0.3737	0.0249133	17.7454	-0.0001	-4118	40.3564	107.992	1.24174	49.8423
	7.66	-0.3743	0.0249533	17.7454	-0.0001	-4121.74	40.393	107.916	1.24286	49.8074
	7.67	-0.3748	0.0249867	17.7454	-0.0001	-4127.95	40.454	107.935	1.24474	49.816
	7.68	-0.3752	0.0250133	17.7454	-0.0001	-4134.17	40.5149	107.982	1.24661	49.8379
	7.69	-0.3757	0.0250467	17.7454	-0.0001	-4137.9	40.5515	107.936	1.24774	49.8165
	7.7	-0.3762	0.02508	17.7454	-0.0001	-4141.64	40.588	107.889	1.24886	49.7951
	7.71	-0.3767	0.0251133	17.7454	-0.0001	-4144.12	40.6124	107.811	1.24961	49.7589
	7.72	-0.3772	0.0251467	17.7454	-0.0001	-4149.1	40.6612	107.797	1.25111	49.7526
	7.73	-0.3777	0.02518	17.7454	-0.0001	-4154.07	40.7099	107.784	1.25261	49.7463
	7.74	-0.3782	0.0252133	17.7454	-0.0001	-4159.05	40.7587	107.77	1.25411	49.7401
	7.75	-0.3787	0.0252467	17.7454	-0.0001	-4164.02	40.8074	107.757	1.25561	49.7338
	7.76	-0.3792	0.02528	17.7454	-0.0001	-4167.75	40.844	107.711	1.25674	49.7127
	7.77	-0.3797	0.0253133	17.7454	-0.0001	-4172.73	40.8927	107.698	1.25824	49.7065
	7.78	-0.3802	0.0253467	17.7454	-0.0001	-4177.7	40.9415	107.684	1.25974	49.7004
	7.79	-0.3807	0.02538	17.7454	-0.0001	-4182.68	40.9902	107.671	1.26124	49.6942
	7.8	-0.3812	0.0254133	17.7454	-0.0001	-4186.41	41.0268	107.625	1.26236	49.6733
	7.81	-0.3817	0.0254467	17.7454	-0.0001	-4191.38	41.0756	107.612	1.26386	49.6672
	7.82	-0.3822	0.02548	17.7454	-0.0002	-4196.36	41.1243	107.599	1.26536	49.6611
	7.83	-0.3827	0.0255133	17.7454	-0.0002	-4200.09	41.1609	107.554	1.26649	49.6403
	7.84	-0.3832	0.0255467	17.7454	-0.0002	-4203.82	41.1975	107.509	1.26761	49.6195
	7.85	-0.3837	0.02558	17.7454	-0.0002	-4207.55	41.234	107.464	1.26874	49.5989
	7.86	-0.3843	0.02562	17.7454	-0.0002	-4213.77	41.295	107.455	1.27061	49.5946
	7.87	-0.3847	0.0256467	17.7454	-0.0002	-4217.5	41.3315	107.438	1.27174	49.5869
	7.88	-0.3852	0.02568	17.7454	-0.0002	-4222.48	41.3803	107.425	1.27324	49.581
	7.89	-0.3857	0.0257133	17.7454	-0.0002	-4226.21	41.4169	107.381	1.27436	49.5605
	7.9	-0.3862	0.0257467	17.7454	-0.0002	-4231.18	41.4656	107.368	1.27586	49.5546
	7.91	-0.3867	0.02578	17.7454	-0.0002	-4234.92	41.5022	107.324	1.27699	49.5341
	7.92	-0.3872	0.0258133	17.7454	-0.0002	-4241.13	41.5631	107.343	1.27887	49.5428
	7.93	-0.3877	0.0258467	17.7454	-0.0002	-4246.11	41.6119	107.33	1.28037	49.537
	7.94	-0.3882	0.02588	17.7454	-0.0002	-4249.84	41.6484	107.286	1.28149	49.5166
	7.95	-0.3888	0.02592	17.7454	-0.0002	-4254.82	41.6972	107.246	1.28299	49.4981
	7.96	-0.3892	0.0259467	17.7454	-0.0002	-4259.79	41.7459	107.261	1.28449	49.505
	7.97	-0.3897	0.02598	17.7454	-0.0002	-4264.77	41.7947	107.248	1.28599	49.4993
	7.98	-0.3903	0.02602	17.7454	-0.0002	-4269.74	41.8435	107.208	1.28749	49.4808
	7.99	-0.3908	0.0260533	17.7454	-0.0002	-4274.71	41.8922	107.196	1.28899	49.4751
	8	-0.3912	0.02608	17.7454	-0.0002	-4280.93	41.9531	107.242	1.29087	49.4964
	8.01	-0.3916	0.0261067	17.7454	-0.0002	-4284.66	41.9897	107.226	1.29199	49.4889
	8.02	-0.3922	0.0261467	17.7454	-0.0002	-4288.4	42.0263	107.155	1.29312	49.4563
	8.03	-0.3927	0.02618	17.7454	-0.0002	-4292.13	42.0628	107.112	1.29424	49.4363
	8.04	-0.3932	0.0262133	17.7454	-0.0002	-4297.1	42.1116	107.1	1.29574	49.4306
	8.05	-0.3937	0.0262467	17.7454	-0.0002	-4303.32	42.1725	107.118	1.29762	49.4393
	8.06	-0.3942	0.02628	17.7454	-0.0002	-4307.05	42.2091	107.075	1.29874	49.4194
	8.07	-0.3947	0.0263133	17.7454	-0.0002	-4312.03	42.2579	107.063	1.30024	49.4138
	8.08	-0.3952	0.0263467	17.7454	-0.0002	-4315.76	42.2944	107.02	1.30137	49.394
	8.09	-0.3957	0.02638	17.7454	-0.0002	-4320.73	42.3432	107.008	1.30287	49.3884
	8.1	-0.3963	0.02642	17.7454	-0.0002	-4324.46	42.3798	106.939	1.30399	49.3563
	8.11	-0.3967	0.0264467	17.7454	-0.0002	-4328.2	42.4163	106.923	1.30512	49.349
	8.12	-0.3972	0.02648	17.7454	-0.0002	-4333.17	42.4651	106.911	1.30662	49.3436
	8.13	-0.3977	0.0265133	17.7454	-0.0002	-4336.9	42.5016	106.869	1.30774	49.324
	8.14	-0.3983	0.0265533	17.7454	-0.0002	-4341.88	42.5504	106.83	1.30924	49.3062
	8.15	-0.3987	0.02658	17.7454	-0.0002	-4346.85	42.5991	106.845	1.31074	49.3131
	8.16	-0.3991	0.0266067	17.7454	-0.0003	-4351.83	42.6479	106.86	1.31224	49.3201
	8.17	-0.3997	0.0266467	17.7454	-0.0003	-4355.56	42.6845	106.791	1.31337	49.2883
	8.18	-0.4002	0.02668	17.7454	-0.0003	-4359.29	42.721	106.749	1.31449	49.2689
	8.19	-0.4008	0.02672	17.7454	-0.0003	-4364.26	42.7698	106.711	1.31599	49.2512
	8.2	-0.4012	0.0267467	17.7454	-0.0003	-4369.24	42.8185	106.726	1.31749	49.2582
	8.21	-0.4017	0.02678	17.7454	-0.0003	-4374.21	42.8673	106.715	1.31899	49.2529
	8.22	-0.4022	0.0268133	17.7454	-0.0003	-4377.94	42.9039	106.673	1.32012	49.2337
	8.23	-0.4028	0.0268533	17.7454	-0.0003	-4382.92	42.9526	106.635	1.32162	49.2162
	8.24	-0.4032	0.02688	17.7454	-0.0003	-4387.89	43.0014	106.65	1.32312	49.2232
	8.25	-0.4037	0.0269133	17.7454	-0.0003	-4392.87	43.0501	106.639	1.32462	49.218
	8.26	-0.4043	0.0269533	17.7454	-0.0003	-4396.6	43.0867	106.571	1.32574	49.1867
	8.27	-0.4047	0.02698	17.7454	-0.0003	-4401.58	43.1354	106.586	1.32724	49.1936
	8.28	-0.4052	0.0270133	17.7454	-0.0003	-4405.31	43.172	106.545	1.32837	49.1746
	8.29	-0.4057	0.0270467	17.7454	-0.0003	-4410.28	43.2208	106.534	1.32987	49.1694
	8.3	-0.4062	0.02708	17.7454	-0.0003	-4414.01	43.2573	106.493	1.33099	49.1505
	8.31	-0.4068	0.02712	17.7454	-0.0003	-4417.74	43.2939	106.426	1.33212	49.1195
	8.32	-0.4073	0.0271533	17.7454	-0.0003	-4422.72	43.3426	106.415	1.33362	49.1144
	8.33	-0.4078	0.0271867	17.7454	-0.0003	-4427.69	43.3914	106.404	1.33512	49.1094
	8.34	-0.4083	0.02722	17.7454	-0.0003	-4432.67	43.4402	106.393	1.33662	49.1043
	8.35	-0.4088	0.0272533	17.7454	-0.0003	-4437.64	43.4889	106.382	1.33812	49.0993
	8.36	-0.4093	0.0272867	17.7454	-0.0003	-4441.38	43.5255	106.341	1.33925	49.0806
	8.37	-0.4098	0.02732	17.7454	-0.0003	-4447.59	43.5864	106.36	1.34112	49.0893
	8.38	-0.4103	0.0273533	17.7454	-0.0003	-4452.57	43.6352	106.349	1.34262	49.0844
	8.39	-0.4107	0.02738	17.7454	-0.0003	-4457.54	43.6839	106.365	1.34412	49.0913
	8.4	-0.4113	0.02742	17.7454	-0.0003	-4461.28	43.7205	106.298	1.34525	49.0608
	8.41	-0.4118	0.0274533	17.7454	-0.0003	-4466.25	43.7692	106.288	1.34675	49.0558
	8.42	-0.4123	0.0274867	17.7454	-0.0003	-4471.22	43.818	106.277	1.34825	49.0509
	8.43	-0.4127	0.0275133	17.7454	-0.0003	-4474.96	43.8546	106.263	1.34937	49.0443
	8.44	-0.4131	0.02754	17.7454	-0.0003	-4478.69	43.8911	106.248	1.3505	49.0376
	8.45	-0.4137	0.02758	17.7454	-0.0003	-4482.42	43.9277	106.183	1.35162	49.0073
	8.46	-0.4142	0.0276133	17.7454	-0.0003	-4487.39	43.9765	106.172	1.35312	49.0025
	8.47	-0.4148	0.0276533	17.7454	-0.0003	-4491.12	44.013	106.107	1.35425	48.9723
	8.48	-0.4153	0.0276867	17.7454	-0.0003	-4496.1	44.0618	106.096	1.35575	48.9675
	8.49	-0.4157	0.0277133	17.7454	-0.0003	-4501.07	44.1105	106.111	1.35725	48.9745
	8.5	-0.4162	0.0277467	17.7454	-0.0003	-4506.05	44.1593	106.101	1.35875	48.9697
	8.51	-0.4166	0.0277733	17.7454	-0.0003	-4509.78	44.1959	106.087	1.35987	48.9632
	8.52	-0.4172	0.0278133	17.7454	-0.0003	-4513.51	44.2324	106.022	1.361	48.9333
	8.53	-0.4178	0.0278533	17.7454	-0.0003	-4517.24	44.269	105.957	1.36212	48.9034
	8.54	-0.4183	0.0278867	17.7454	-0.0003	-4522.22	44.3177	105.947	1.36362	48.8987
	8.55	-0.4188	0.02792	17.7454	-0.0003	-4527.19	44.3665	105.937	1.36512	48.8941
	8.56	-0.4191	0.02794	17.7454	-0.0003	-4532.17	44.4152	105.978	1.36662	48.9128
	8.57	-0.4197	0.02798	17.7454	-0.0003	-4535.9	44.4518	105.913	1.36775	48.8831
	8.58	-0.4203	0.02802	17.7454	-0.0003	-4539.63	44.4884	105.849	1.36887	48.8534
	8.59	-0.4207	0.0280467	17.7454	-0.0003	-4544.61	44.5371	105.864	1.37037	48.8605
	8.6	-0.4212	0.02808	17.7454	-0.0003	-4548.34	44.5737	105.825	1.3715	48.8425
	8.61	-0.4217	0.0281133	17.7454	-0.0003	-4553.31	44.6225	105.816	1.373	48.838
	8.62	-0.4222	0.0281467	17.7454	-0.0003	-4557.04	44.659	105.777	1.37412	48.8201
	8.63	-0.4226	0.0281733	17.7454	-0.0003	-4562.02	44.7078	105.792	1.37562	48.8272
	8.64	-0.4232	0.0282133	17.7454	-0.0003	-4565.75	44.7443	105.729	1.37675	48.7978
	8.65	-0.4236	0.02824	17.7454	-0.0003	-4570.72	44.7931	105.744	1.37825	48.8049
	8.66	-0.4242	0.02828	17.7454	-0.0003	-4574.45	44.8297	105.68	1.37937	48.7756
	8.67	-0.4248	0.02832	17.7454	-0.0003	-4578.19	44.8662	105.617	1.3805	48.7464
	8.68	-0.4253	0.0283533	17.7454	-0.0003	-4583.16	44.915	105.608	1.382	48.742
	8.69	-0.4258	0.0283867	17.7454	-0.0003	-4589.38	44.9759	105.627	1.38387	48.7509
	8.7	-0.4262	0.0284133	17.7454	-0.0003	-4594.35	45.0247	105.642	1.38537	48.7579
	8.71	-0.4267	0.0284467	17.7454	-0.0003	-4598.09	45.0612	105.604	1.3865	48.7403
	8.72	-0.4271	0.0284733	17.7454	-0.0003	-4600.57	45.0856	105.562	1.38725	48.721
	8.73	-0.4275	0.0285	17.7454	-0.0003	-4604.3	45.1222	105.549	1.38837	48.7149
	8.74	-0.4282	0.0285467	17.7454	-0.0003	-4608.04	45.1587	105.462	1.3895	48.6747
	8.75	-0.4287	0.02858	17.7454	-0.0003	-4613.01	45.2075	105.453	1.391	48.6704
	8.76	-0.4292	0.0286133	17.7454	-0.0003	-4619.23	45.2684	105.472	1.39288	48.6792
	8.77	-0.4296	0.02864	17.7454	-0.0003	-4624.2	45.3172	105.487	1.39438	48.6863
	8.78	-0.4302	0.02868	17.7454	-0.0003	-4629.18	45.366	105.453	1.39588	48.6707
	8.79	-0.4307	0.0287133	17.7454	-0.0003	-4634.15	45.4147	105.444	1.39738	48.6664
	8.8	-0.4311	0.02874	17.7454	-0.0003	-4639.13	45.4635	105.459	1.39888	48.6735
	8.81	-0.4316	0.0287733	17.7454	-0.0003	-4642.86	45.5	105.422	1.4	48.6562
	8.82	-0.432	0.0288	17.7454	-0.0003	-4646.59	45.5366	105.409	1.40113	48.6502
	8.83	-0.4327	0.0288467	17.7454	-0.0003	-4650.32	45.5732	105.323	1.40225	48.6105
	8.84	-0.4332	0.02888	17.7454	-0.0003	-4654.05	45.6097	105.286	1.40338	48.5934
	8.85	-0.4336	0.0289067	17.7454	-0.0003	-4659.03	45.6585	105.301	1.40488	48.6004
	8.86	-0.4341	0.02894	17.7454	-0.0003	-4664	45.7072	105.292	1.40638	48.5963
	8.87	-0.4347	0.02898	17.7454	-0.0003	-4667.73	45.7438	105.231	1.4075	48.568
	8.88	-0.4353	0.02902	17.7454	-0.0003	-4672.71	45.7926	105.198	1.409	48.5528
	8.89	-0.4357	0.0290467	17.7454	-0.0003	-4677.68	45.8413	105.213	1.4105	48.5599
	8.9	-0.4366	0.0291067	17.7454	-0.0003	-4682.66	45.8901	105.108	1.412	48.5113
	8.91	-0.4369	0.0291267	17.7454	-0.0002	-4688.88	45.951	105.175	1.41388	48.5424
	8.92	-0.4372	0.0291467	17.7454	-0.0002	-4693.85	45.9998	105.214	1.41538	48.5605
	8.93	-0.4377	0.02918	17.7454	-0.0002	-4696.34	46.0241	105.15	1.41613	48.5308
	8.94	-0.4383	0.02922	17.7454	-0.0002	-4698.83	46.0485	105.062	1.41688	48.49
	8.95	-0.4387	0.0292467	17.7454	-0.0002	-4703.8	46.0973	105.077	1.41838	48.4971
	8.96	-0.4393	0.0292867	17.7454	-0.0002	-4708.78	46.146	105.044	1.41988	48.4821
	8.97	-0.4397	0.0293133	17.7454	-0.0002	-4712.51	46.1826	105.032	1.421	48.4763
	8.98	-0.4403	0.0293533	17.7454	-0.0002	-4717.48	46.2313	105	1.4225	48.4614
	8.99	-0.4408	0.0293867	17.7454	-0.0002	-4721.22	46.2679	104.964	1.42363	48.4447
	9	-0.4413	0.02942	17.7454	-0.0002	-4726.19	46.3167	104.955	1.42513	48.4408
	9.01	-0.4417	0.0294467	17.7454	-0.0002	-4729.92	46.3532	104.943	1.42625	48.4351
	9.02	-0.4421	0.0294733	17.7454	-0.0002	-4734.9	46.402	104.958	1.42775	48.4422
	9.03	-0.4426	0.0295067	17.7454	-0.0002	-4738.63	46.4386	104.922	1.42888	48.4256
	9.04	-0.4431	0.02954	17.7454	-0.0002	-4742.36	46.4751	104.886	1.43	48.4091
	9.05	-0.4436	0.0295733	17.7454	-0.0002	-4746.09	46.5117	104.851	1.43113	48.3925
	9.06	-0.4442	0.0296133	17.7454	-0.0002	-4749.82	46.5483	104.791	1.43225	48.3652
	9.07	-0.4447	0.0296467	17.7454	-0.0002	-4754.8	46.597	104.783	1.43375	48.3614
	9.08	-0.4452	0.02968	17.7454	-0.0002	-4759.77	46.6458	104.775	1.43525	48.3576
	9.09	-0.4457	0.0297133	17.7454	-0.0002	-4764.75	46.6945	104.767	1.43675	48.3539
	9.1	-0.4461	0.02974	17.7454	-0.0002	-4768.48	46.7311	104.755	1.43788	48.3483
	9.11	-0.4467	0.02978	17.7454	-0.0002	-4772.21	46.7676	104.696	1.439	48.3212
	9.12	-0.4472	0.0298133	17.7454	-0.0002	-4777.18	46.8164	104.688	1.4405	48.3175
	9.13	-0.4478	0.0298533	17.7454	-0.0002	-4780.91	46.853	104.629	1.44163	48.2904
	9.14	-0.4483	0.0298867	17.7454	-0.0002	-4785.89	46.9017	104.621	1.44313	48.2867
	9.15	-0.4487	0.0299133	17.7454	-0.0002	-4792.11	46.9627	104.664	1.445	48.3064
	9.16	-0.4492	0.0299467	17.7454	-0.0002	-4797.08	47.0114	104.656	1.44651	48.3027
	9.17	-0.4497	0.02998	17.7454	-0.0002	-4800.81	47.048	104.621	1.44763	48.2865
	9.18	-0.4501	0.0300067	17.7454	-0.0002	-4804.55	47.0845	104.609	1.44876	48.2811
	9.19	-0.4507	0.0300467	17.7454	-0.0002	-4809.52	47.1333	104.578	1.45026	48.2668
	9.2	-0.4512	0.03008	17.7454	-0.0002	-4813.25	47.1699	104.543	1.45138	48.2507
	9.21	-0.4516	0.0301067	17.7454	-0.0002	-4816.98	47.2064	104.532	1.45251	48.2453
	9.22	-0.452	0.0301333	17.7454	-0.0002	-4821.96	47.2552	104.547	1.45401	48.2524
	9.23	-0.4527	0.03018	17.7454	-0.0002	-4825.69	47.2918	104.466	1.45513	48.2151
	9.24	-0.4533	0.03022	17.7454	-0.0002	-4830.66	47.3405	104.435	1.45663	48.2009
	9.25	-0.4536	0.03024	17.7454	-0.0002	-4835.64	47.3893	104.474	1.45813	48.2186
	9.26	-0.4542	0.03028	17.7454	-0.0002	-4839.37	47.4258	104.416	1.45926	48.1921
	9.27	-0.4547	0.0303133	17.7454	-0.0002	-4843.1	47.4624	104.382	1.46038	48.1762
	9.28	-0.4554	0.03036	17.7454	-0.0002	-4849.32	47.5233	104.355	1.46226	48.1639
	9.29	-0.4559	0.0303933	17.7454	-0.0002	-4854.3	47.5721	104.348	1.46376	48.1605
	9.3	-0.4562	0.0304133	17.7454	-0.0002	-4859.27	47.6208	104.386	1.46526	48.1781
	9.31	-0.4567	0.0304467	17.7454	-0.0002	-4863	47.6574	104.352	1.46638	48.1623
	9.32	-0.4574	0.0304933	17.7454	-0.0002	-4865.49	47.6818	104.245	1.46713	48.1132
	9.33	-0.4578	0.03052	17.7454	-0.0002	-4870.46	47.7305	104.261	1.46863	48.1203
	9.34	-0.4582	0.0305467	17.7454	-0.0002	-4874.19	47.7671	104.249	1.46976	48.1151
	9.35	-0.4587	0.03058	17.7454	-0.0002	-4879.17	47.8159	104.242	1.47126	48.1118
	9.36	-0.4591	0.0306067	17.7454	-0.0002	-4882.9	47.8524	104.231	1.47238	48.1066
	9.37	-0.4597	0.0306467	17.7454	-0.0002	-4885.39	47.8768	104.148	1.47313	48.0683
	9.38	-0.4602	0.03068	17.7454	-0.0002	-4889.12	47.9134	104.114	1.47426	48.0527
	9.39	-0.4607	0.0307133	17.7454	-0.0002	-4894.09	47.9621	104.107	1.47576	48.0494
	9.4	-0.4612	0.0307467	17.7454	-0.0002	-4899.07	48.0109	104.1	1.47726	48.0461
	9.41	-0.4619	0.0307933	17.7454	-0.0002	-4904.04	48.0596	104.048	1.47876	48.022
	9.42	-0.4624	0.0308267	17.7454	-0.0002	-4907.78	48.0962	104.014	1.47988	48.0066
	9.43	-0.4627	0.0308467	17.7454	-0.0002	-4913.99	48.1571	104.079	1.48176	48.0363
	9.44	-0.4632	0.03088	17.7454	-0.0002	-4917.73	48.1937	104.045	1.48288	48.0208
	9.45	-0.4638	0.03092	17.7454	-0.0002	-4921.46	48.2303	103.989	1.48401	47.9951
	9.46	-0.4643	0.0309533	17.7454	-0.0002	-4925.19	48.2668	103.956	1.48513	47.9798
	9.47	-0.4647	0.03098	17.7454	-0.0002	-4928.92	48.3034	103.945	1.48626	47.9748
	9.48	-0.4652	0.0310133	17.7454	-0.0002	-4933.89	48.3522	103.938	1.48776	47.9716
	9.49	-0.4657	0.0310467	17.7454	-0.0002	-4937.63	48.3887	103.905	1.48888	47.9563
	9.5	-0.4662	0.03108	17.7454	-0.0002	-4941.36	48.4253	103.872	1.49001	47.9411
	9.51	-0.4668	0.03112	17.7454	-0.0002	-4946.33	48.474	103.843	1.49151	47.9277
	9.52	-0.4673	0.0311533	17.7454	-0.0002	-4951.31	48.5228	103.837	1.49301	47.9245
	9.53	-0.4678	0.0311867	17.7454	-0.0002	-4955.04	48.5594	103.804	1.49413	47.9094
	9.54	-0.4682	0.0312133	17.7454	-0.0002	-4958.77	48.5959	103.793	1.49526	47.9045
	9.55	-0.4687	0.0312467	17.7454	-0.0002	-4962.5	48.6325	103.76	1.49638	47.8894
	9.56	-0.4691	0.0312733	17.7454	-0.0002	-4967.47	48.6813	103.776	1.49788	47.8965
	9.57	-0.4696	0.0313067	17.7454	-0.0002	-4972.45	48.73	103.769	1.49938	47.8935
	9.58	-0.4702	0.0313467	17.7454	-0.0002	-4976.18	48.7666	103.715	1.50051	47.8682
	9.59	-0.4708	0.0313867	17.7454	-0.0002	-4981.16	48.8153	103.686	1.50201	47.855
	9.6	-0.4712	0.0314133	17.7454	-0.0002	-4987.37	48.8763	103.727	1.50389	47.8741
	9.61	-0.4718	0.0314533	17.7454	-0.0002	-4992.35	48.925	103.699	1.50539	47.8609
	9.62	-0.4723	0.0314867	17.7454	-0.0002	-4996.08	48.9616	103.666	1.50651	47.846
	9.63	-0.4729	0.0315267	17.7454	-0.0002	-4999.81	48.9982	103.612	1.50764	47.821
	9.64	-0.4732	0.0315467	17.7454	-0.0002	-5004.79	49.0469	103.649	1.50914	47.8382
	9.65	-0.4737	0.03158	17.7454	-0.0002	-5009.76	49.0957	103.643	1.51064	47.8352
	9.66	-0.4742	0.0316133	17.7454	-0.0002	-5013.49	49.1322	103.611	1.51176	47.8204
	9.67	-0.4747	0.0316467	17.7454	-0.0002	-5017.22	49.1688	103.579	1.51289	47.8055
	9.68	-0.4752	0.03168	17.7454	-0.0002	-5020.96	49.2054	103.547	1.51401	47.7908
	9.69	-0.4757	0.0317133	17.7454	-0.0002	-5024.69	49.2419	103.515	1.51514	47.776
	9.7	-0.4762	0.0317467	17.7454	-0.0002	-5028.42	49.2785	103.483	1.51626	47.7613
	9.71	-0.4767	0.03178	17.7454	-0.0002	-5033.39	49.3272	103.477	1.51776	47.7584
	9.72	-0.4772	0.0318133	17.7454	-0.0002	-5037.12	49.3638	103.445	1.51889	47.7437
	9.73	-0.4778	0.0318533	17.7454	-0.0002	-5040.86	49.4004	103.391	1.52001	47.7191
	9.74	-0.4782	0.03188	17.7454	-0.0002	-5045.83	49.4491	103.407	1.52151	47.7262
	9.75	-0.4786	0.0319067	17.7454	-0.0002	-5049.56	49.4857	103.397	1.52264	47.7216
	9.76	-0.4791	0.03194	17.7454	-0.0002	-5053.29	49.5223	103.365	1.52376	47.707
	9.77	-0.4797	0.03198	17.7454	-0.0002	-5055.78	49.5466	103.287	1.52451	47.6708
	9.78	-0.4803	0.03202	17.7454	-0.0002	-5059.51	49.5832	103.234	1.52564	47.6464
	9.79	-0.4807	0.0320467	17.7454	-0.0002	-5065.73	49.6442	103.275	1.52751	47.6653
	9.8	-0.4812	0.03208	17.7454	-0.0002	-5070.7	49.6929	103.269	1.52901	47.6625
	9.81	-0.4818	0.03212	17.7454	-0.0002	-5075.68	49.7417	103.241	1.53051	47.6498
	9.82	-0.4823	0.0321533	17.7454	-0.0002	-5080.65	49.7904	103.235	1.53201	47.6471
	9.83	-0.4827	0.03218	17.7454	-0.0002	-5084.39	49.827	103.226	1.53314	47.6426
	9.84	-0.4832	0.0322133	17.7454	-0.0002	-5088.12	49.8635	103.194	1.53426	47.6282
	9.85	-0.4838	0.0322533	17.7454	-0.0002	-5091.85	49.9001	103.142	1.53539	47.604
	9.86	-0.4843	0.0322867	17.7454	-0.0002	-5095.58	49.9367	103.111	1.53651	47.5897
	9.87	-0.4846	0.0323067	17.7454	-0.0002	-5100.55	49.9854	103.148	1.53801	47.6067
	9.88	-0.4852	0.0323467	17.7454	-0.0002	-5104.29	50.022	103.096	1.53914	47.5826
	9.89	-0.4857	0.03238	17.7454	-0.0002	-5108.02	50.0586	103.065	1.54026	47.5684
	9.9	-0.4862	0.0324133	17.7454	-0.0002	-5111.75	50.0951	103.034	1.54139	47.5542
	9.91	-0.4867	0.0324467	17.7454	-0.0002	-5116.72	50.1439	103.028	1.54289	47.5515
	9.92	-0.4871	0.0324733	17.7454	-0.0002	-5120.45	50.1805	103.019	1.54401	47.5471
	9.93	-0.4877	0.0325133	17.7454	-0.0002	-5124.19	50.217	102.967	1.54514	47.5232
	9.94	-0.4882	0.0325467	17.7454	-0.0002	-5129.16	50.2658	102.961	1.54664	47.5207
	9.95	-0.4887	0.03258	17.7454	-0.0002	-5132.89	50.3023	102.931	1.54776	47.5066
	9.96	-0.4892	0.0326133	17.7454	-0.0002	-5137.87	50.3511	102.925	1.54926	47.504
	9.97	-0.4898	0.0326533	17.7454	-0.0002	-5141.6	50.3877	102.874	1.55039	47.4803
	9.98	-0.4902	0.03268	17.7454	-0.0002	-5146.57	50.4364	102.889	1.55189	47.4874
	9.99	-0.4907	0.0327133	17.7454	-0.0002	-5151.55	50.4852	102.884	1.55339	47.4849
	10	-0.4912	0.0327467	17.7454	-0.0002	-5155.28	50.5217	102.854	1.55451	47.4709
	10.01	-0.4918	0.0327867	17.7454	-0.0002	-5159.01	50.5583	102.803	1.55564	47.4473
	10.02	-0.4923	0.03282	17.7454	-0.0002	-5162.74	50.5949	102.772	1.55677	47.4334
	10.03	-0.4928	0.0328533	17.7454	-0.0002	-5167.72	50.6436	102.767	1.55827	47.431
	10.04	-0.4932	0.03288	17.7454	-0.0002	-5172.69	50.6924	102.783	1.55977	47.4381
	10.05	-0.4937	0.0329133	17.7454	-0.0002	-5177.67	50.7411	102.777	1.56127	47.4357
	10.06	-0.4941	0.03294	17.7454	-0.0002	-5181.4	50.7777	102.768	1.56239	47.4314
	10.07	-0.4946	0.0329733	17.7454	-0.0002	-5185.13	50.8143	102.738	1.56352	47.4176
	10.08	-0.4952	0.0330133	17.7454	-0.0002	-5188.86	50.8508	102.687	1.56464	47.3942
	10.09	-0.4957	0.0330467	17.7454	-0.0002	-5192.59	50.8874	102.658	1.56577	47.3804
	10.1	-0.4962	0.03308	17.7454	-0.0002	-5197.57	50.9361	102.652	1.56727	47.3781
	10.11	-0.4967	0.0331133	17.7454	-0.0002	-5201.3	50.9727	102.623	1.56839	47.3643
	10.12	-0.4972	0.0331467	17.7454	-0.0002	-5205.03	51.0093	102.593	1.56952	47.3506
	10.13	-0.4977	0.03318	17.7454	-0.0002	-5208.76	51.0458	102.563	1.57064	47.337
	10.14	-0.4983	0.03322	17.7454	-0.0002	-5212.49	51.0824	102.513	1.57177	47.3139
	10.15	-0.4987	0.0332467	17.7454	-0.0002	-5217.47	51.1312	102.529	1.57327	47.321
	10.16	-0.4992	0.03328	17.7454	-0.0002	-5222.44	51.1799	102.524	1.57477	47.3187
	10.17	-0.4998	0.03332	17.7454	-0.0002	-5226.17	51.2165	102.474	1.57589	47.2957
	10.18	-0.5004	0.03336	17.7454	-0.0002	-5231.15	51.2652	102.449	1.57739	47.2839
	10.19	-0.5008	0.0333867	17.7454	-0.0002	-5236.12	51.314	102.464	1.57889	47.2911
	10.2	-0.5012	0.0334133	17.7454	-0.0002	-5239.85	51.3506	102.455	1.58002	47.287
	10.21	-0.5015	0.0334333	17.7454	-0.0002	-5243.58	51.3871	102.467	1.58114	47.2924
	10.22	-0.5021	0.0334733	17.7454	-0.0002	-5246.07	51.4115	102.393	1.58189	47.2583
	10.23	-0.5027	0.0335133	17.7454	-0.0002	-5249.8	51.4481	102.343	1.58302	47.2355
	10.24	-0.5031	0.03354	17.7454	-0.0002	-5253.53	51.4846	102.335	1.58414	47.2314
	10.25	-0.5037	0.03358	17.7454	-0.0002	-5258.51	51.5334	102.31	1.58564	47.2199
	10.26	-0.5043	0.03362	17.7454	-0.0002	-5263.48	51.5821	102.285	1.58714	47.2083
	10.27	-0.5048	0.0336533	17.7454	-0.0002	-5268.46	51.6309	102.28	1.58864	47.2061
	10.28	-0.5052	0.03368	17.7454	-0.0002	-5272.19	51.6675	102.271	1.58977	47.2021
	10.29	-0.5057	0.0337133	17.7454	-0.0002	-5277.16	51.7162	102.267	1.59127	47.2
	10.3	-0.5062	0.0337467	17.7454	-0.0002	-5280.9	51.7528	102.238	1.59239	47.1867
	10.31	-0.5066	0.0337733	17.7454	-0.0002	-5284.63	51.7893	102.229	1.59352	47.1827
	10.32	-0.5073	0.03382	17.7454	-0.0002	-5287.11	51.8137	102.136	1.59427	47.1398
	10.33	-0.5078	0.0338533	17.7454	-0.0002	-5292.09	51.8625	102.132	1.59577	47.1377
	10.34	-0.5083	0.0338867	17.7454	-0.0002	-5298.31	51.9234	102.151	1.59764	47.1467
	10.35	-0.5087	0.0339133	17.7454	-0.0002	-5303.28	51.9722	102.167	1.59914	47.1538
	10.36	-0.5093	0.0339533	17.7454	-0.0002	-5307.01	52.0087	102.118	1.60027	47.1314
	10.37	-0.5097	0.03398	17.7454	-0.0002	-5311.99	52.0575	102.134	1.60177	47.1386
	10.38	-0.5103	0.03402	17.7454	-0.0002	-5315.72	52.0941	102.085	1.60289	47.1162
	10.39	-0.5108	0.0340533	17.7454	-0.0002	-5320.7	52.1428	102.081	1.60439	47.1142
	10.4	-0.5111	0.0340733	17.7454	-0.0002	-5325.67	52.1916	102.116	1.60589	47.1305
	10.41	-0.5117	0.0341133	17.7454	-0.0002	-5328.16	52.2159	102.044	1.60664	47.0973
	10.42	-0.5122	0.0341467	17.7454	-0.0002	-5331.89	52.2525	102.016	1.60777	47.0842
	10.43	-0.5127	0.03418	17.7454	-0.0002	-5336.86	52.3013	102.011	1.60927	47.0822
	10.44	-0.5132	0.0342133	17.7454	-0.0002	-5341.84	52.35	102.007	1.61077	47.0802
	10.45	-0.5137	0.0342467	17.7454	-0.0002	-5345.57	52.3866	101.979	1.6119	47.0672
	10.46	-0.5142	0.03428	17.7454	-0.0002	-5350.55	52.4353	101.975	1.6134	47.0652
	10.47	-0.5147	0.0343133	17.7454	-0.0002	-5353.03	52.4597	101.923	1.61415	47.0413
	10.48	-0.5153	0.0343533	17.7454	-0.0002	-5358.01	52.5085	101.899	1.61565	47.0302
	10.49	-0.5158	0.0343867	17.7454	-0.0002	-5362.98	52.5572	101.895	1.61715	47.0283
	10.5	-0.5163	0.03442	17.7454	-0.0002	-5367.96	52.606	101.89	1.61865	47.0263
	10.51	-0.5168	0.0344533	17.7454	-0.0002	-5371.69	52.6425	101.863	1.61977	47.0135
	10.52	-0.5172	0.03448	17.7454	-0.0002	-5375.42	52.6791	101.854	1.6209	47.0097
	10.53	-0.5176	0.0345067	17.7454	-0.0002	-5377.91	52.7035	101.823	1.62165	46.9951
	10.54	-0.518	0.0345333	17.7454	-0.0002	-5381.64	52.7401	101.815	1.62277	46.9914
	10.55	-0.5187	0.03458	17.7454	-0.0002	-5384.13	52.7644	101.724	1.62352	46.9497
	10.56	-0.5192	0.0346133	17.7454	-0.0002	-5387.86	52.801	101.697	1.62465	46.937
	10.57	-0.5198	0.0346533	17.7454	-0.0002	-5392.83	52.8498	101.673	1.62615	46.9261
	10.58	-0.5203	0.0346867	17.7454	-0.0002	-5399.05	52.9107	101.693	1.62802	46.9351
	10.59	-0.5207	0.0347133	17.7454	-0.0002	-5404.03	52.9595	101.708	1.62952	46.9422
	10.6	-0.5212	0.0347467	17.7454	-0.0002	-5407.76	52.996	101.681	1.63065	46.9296
	10.61	-0.5217	0.03478	17.7454	-0.0002	-5411.49	53.0326	101.653	1.63177	46.917
	10.62	-0.5222	0.0348133	17.7454	-0.0002	-5415.22	53.0691	101.626	1.6329	46.9044
	10.63	-0.5227	0.0348467	17.7454	-0.0002	-5418.95	53.1057	101.599	1.63402	46.8918
	10.64	-0.5232	0.03488	17.7454	-0.0002	-5423.93	53.1545	101.595	1.63552	46.89
	10.65	-0.5237	0.0349133	17.7454	-0.0002	-5427.66	53.191	101.568	1.63665	46.8774
	10.66	-0.5242	0.0349467	17.7454	-0.0002	-5431.39	53.2276	101.541	1.63777	46.8649
	10.67	-0.5248	0.0349867	17.7454	-0.0002	-5435.12	53.2642	101.494	1.6389	46.8435
	10.68	-0.5252	0.0350133	17.7454	-0.0002	-5440.09	53.3129	101.51	1.6404	46.8507
	10.69	-0.5257	0.0350467	17.7454	-0.0002	-5445.07	53.3617	101.506	1.6419	46.8489
	10.7	-0.5263	0.0350867	17.7454	-0.0002	-5448.8	53.3982	101.46	1.64302	46.8276
	10.71	-0.5268	0.03512	17.7454	-0.0002	-5452.53	53.4348	101.433	1.64415	46.8151
	10.72	-0.5272	0.0351467	17.7454	-0.0002	-5456.26	53.4714	101.425	1.64527	46.8116
	10.73	-0.5277	0.03518	17.7454	-0.0002	-5459.99	53.5079	101.398	1.6464	46.7993
	10.74	-0.5282	0.0352133	17.7454	-0.0002	-5463.72	53.5445	101.372	1.64752	46.7869
	10.75	-0.5287	0.0352467	17.7454	-0.0002	-5468.7	53.5933	101.368	1.64902	46.7852
	10.76	-0.5292	0.03528	17.7454	-0.0002	-5472.43	53.6298	101.341	1.65015	46.7729
	10.77	-0.5297	0.0353133	17.7454	-0.0002	-5476.16	53.6664	101.315	1.65127	46.7606
	10.78	-0.5302	0.0353467	17.7454	-0.0002	-5481.14	53.7151	101.311	1.65277	46.759
	10.79	-0.5307	0.03538	17.7454	-0.0002	-5486.11	53.7639	101.308	1.65427	46.7573
	10.8	-0.5312	0.0354133	17.7454	-0.0002	-5489.84	53.8005	101.281	1.6554	46.7451
	10.81	-0.5317	0.0354467	17.7454	-0.0002	-5493.57	53.837	101.255	1.65652	46.7329
	10.82	-0.5322	0.03548	17.7454	-0.0002	-5498.55	53.8858	101.251	1.65802	46.7312
	10.83	-0.5327	0.0355133	17.7454	-0.0002	-5503.52	53.9345	101.247	1.65952	46.7296
	10.84	-0.5333	0.0355533	17.7454	-0.0002	-5508.5	53.9833	101.225	1.66102	46.7192
	10.85	-0.5337	0.03558	17.7454	-0.0002	-5512.23	54.0199	101.218	1.66215	46.7158
	10.86	-0.5342	0.0356133	17.7454	-0.0002	-5515.96	54.0564	101.191	1.66327	46.7037
	10.87	-0.5348	0.0356533	17.7454	-0.0002	-5519.69	54.093	101.146	1.6644	46.6829
	10.88	-0.5352	0.03568	17.7454	-0.0002	-5523.42	54.1296	101.139	1.66552	46.6795
	10.89	-0.5357	0.0357133	17.7454	-0.0002	-5527.16	54.1661	101.113	1.66665	46.6674
	10.9	-0.5363	0.0357533	17.7454	-0.0002	-5530.89	54.2027	101.068	1.66778	46.6467
	10.91	-0.5367	0.03578	17.7454	-0.0002	-5534.62	54.2393	101.061	1.6689	46.6434
	10.92	-0.5372	0.0358133	17.7454	-0.0002	-5538.35	54.2758	101.035	1.67003	46.6314
	10.93	-0.5377	0.0358467	17.7454	-0.0002	-5542.08	54.3124	101.009	1.67115	46.6194
	10.94	-0.5383	0.0358867	17.7454	-0.0002	-5545.81	54.349	100.964	1.67228	46.5988
	10.95	-0.5387	0.0359133	17.7454	-0.0002	-5549.54	54.3855	100.957	1.6734	46.5955
	10.96	-0.5392	0.0359467	17.7454	-0.0002	-5554.52	54.4343	100.954	1.6749	46.594
	10.97	-0.5397	0.03598	17.7454	-0.0002	-5558.25	54.4708	100.928	1.67603	46.5822
	10.98	-0.5402	0.0360133	17.7454	-0.0002	-5561.98	54.5074	100.902	1.67715	46.5703
	10.99	-0.5408	0.0360533	17.7454	-0.0002	-5565.71	54.544	100.858	1.67828	46.5498
	11	-0.5413	0.0360867	17.7454	-0.0002	-5570.69	54.5927	100.855	1.67978	46.5484
	11.01	-0.5417	0.0361133	17.7454	-0.0002	-5575.66	54.6415	100.87	1.68128	46.5556
	11.02	-0.5421	0.03614	17.7454	-0.0002	-5579.39	54.678	100.863	1.6824	46.5523
	11.03	-0.5427	0.03618	17.7454	-0.0002	-5581.88	54.7024	100.797	1.68315	46.5216
	11.04	-0.5432	0.0362133	17.7454	-0.0002	-5585.61	54.739	100.771	1.68428	46.5098
	11.05	-0.5437	0.0362467	17.7454	-0.0002	-5590.59	54.7877	100.768	1.68578	46.5085
	11.06	-0.5441	0.0362733	17.7454	-0.0002	-5594.32	54.8243	100.761	1.6869	46.5053
	11.07	-0.5447	0.0363133	17.7454	-0.0002	-5598.05	54.8609	100.718	1.68803	46.485
	11.08	-0.5452	0.0363467	17.7454	-0.0002	-5601.78	54.8974	100.692	1.68915	46.4734
	11.09	-0.5457	0.03638	17.7454	-0.0002	-5606.75	54.9462	100.689	1.69065	46.472
	11.1	-0.5462	0.0364133	17.7454	-0.0002	-5611.73	54.9949	100.686	1.69215	46.4707
	11.11	-0.5467	0.0364467	17.7454	-0.0002	-5614.22	55.0193	100.639	1.6929	46.4488
	11.12	-0.5472	0.03648	17.7454	-0.0002	-5617.95	55.0559	100.614	1.69403	46.4372
	11.13	-0.5477	0.0365133	17.7454	-0.0002	-5621.68	55.0925	100.589	1.69515	46.4256
	11.14	-0.5482	0.0365467	17.7454	-0.0002	-5625.41	55.129	100.564	1.69628	46.414
	11.15	-0.5488	0.0365867	17.7454	-0.0002	-5630.39	55.1778	100.543	1.69778	46.4043
	11.16	-0.5492	0.0366133	17.7454	-0.0002	-5635.36	55.2265	100.558	1.69928	46.4114
	11.17	-0.5497	0.0366467	17.7454	-0.0002	-5640.34	55.2753	100.555	1.70078	46.4102
	11.18	-0.5503	0.0366867	17.7454	-0.0002	-5644.07	55.3119	100.512	1.7019	46.3902
	11.19	-0.5507	0.0367133	17.7454	-0.0002	-5649.04	55.3606	100.528	1.7034	46.3974
	11.2	-0.5512	0.0367467	17.7454	-0.0002	-5652.77	55.3972	100.503	1.70453	46.3859
	11.21	-0.5518	0.0367867	17.7454	-0.0002	-5656.5	55.4337	100.46	1.70565	46.3661
	11.22	-0.5523	0.03682	17.7454	-0.0002	-5661.48	55.4825	100.457	1.70715	46.3648
	11.23	-0.5528	0.0368533	17.7454	-0.0002	-5666.45	55.5312	100.454	1.70865	46.3636
	11.24	-0.5532	0.03688	17.7454	-0.0002	-5670.18	55.5678	100.448	1.70978	46.3606
	11.25	-0.5538	0.03692	17.7454	-0.0002	-5673.92	55.6044	100.405	1.7109	46.3408
	11.26	-0.5542	0.0369467	17.7454	-0.0002	-5677.65	55.6409	100.399	1.71203	46.3378
	11.27	-0.5547	0.03698	17.7454	-0.0002	-5681.38	55.6775	100.374	1.71315	46.3265
	11.28	-0.5551	0.0370067	17.7454	-0.0002	-5685.11	55.7141	100.368	1.71428	46.3235
	11.29	-0.5556	0.03704	17.7454	-0.0002	-5687.6	55.7385	100.321	1.71503	46.3021
	11.3	-0.5562	0.03708	17.7454	-0.0002	-5690.08	55.7628	100.257	1.71578	46.2724
	11.31	-0.5568	0.03712	17.7454	-0.0002	-5695.06	55.8116	100.236	1.71728	46.2629
	11.32	-0.5572	0.0371467	17.7454	-0.0002	-5698.79	55.8481	100.23	1.7184	46.26
	11.33	-0.5577	0.03718	17.7454	-0.0002	-5703.77	55.8969	100.228	1.7199	46.2589
	11.34	-0.5582	0.0372133	17.7454	-0.0002	-5706.25	55.9213	100.181	1.72065	46.2376
	11.35	-0.5588	0.0372533	17.7454	-0.0002	-5709.98	55.9578	100.139	1.72178	46.2181
	11.36	-0.5593	0.0372867	17.7454	-0.0002	-5714.96	56.0066	100.137	1.72328	46.2171
	11.37	-0.5597	0.0373133	17.7454	-0.0002	-5719.93	56.0554	100.153	1.72478	46.2242
	11.38	-0.5602	0.0373467	17.7454	-0.0002	-5723.67	56.0919	100.128	1.72591	46.2131
	11.39	-0.5607	0.03738	17.7454	-0.0002	-5727.4	56.1285	100.104	1.72703	46.202
	11.4	-0.5612	0.0374133	17.7454	-0.0002	-5731.13	56.1651	100.08	1.72816	46.1909
	11.41	-0.5616	0.03744	17.7454	-0.0002	-5734.86	56.2016	100.074	1.72928	46.188
	11.42	-0.5621	0.0374733	17.7454	-0.0002	-5738.59	56.2382	100.05	1.73041	46.177
	11.43	-0.5626	0.0375067	17.7454	-0.0002	-5741.08	56.2626	100.005	1.73116	46.1559
	11.44	-0.5632	0.0375467	17.7454	-0.0002	-5744.81	56.2991	99.9629	1.73228	46.1367
	11.45	-0.5638	0.0375867	17.7454	-0.0002	-5749.78	56.3479	99.943	1.73378	46.1276
	11.46	-0.5644	0.0376267	17.7454	-0.0002	-5754.76	56.3966	99.9232	1.73528	46.1184
	11.47	-0.5648	0.0376533	17.7454	-0.0002	-5759.73	56.4454	99.9387	1.73678	46.1256
	11.48	-0.5653	0.0376867	17.7454	-0.0002	-5763.46	56.482	99.915	1.73791	46.1146
	11.49	-0.5658	0.03772	17.7454	-0.0002	-5767.2	56.5185	99.8913	1.73903	46.1037
	11.5	-0.5663	0.0377533	17.7454	-0.0002	-5770.93	56.5551	99.8677	1.74016	46.0928
	11.51	-0.5668	0.0377867	17.7454	-0.0002	-5774.66	56.5917	99.8441	1.74128	46.0819
	11.52	-0.5671	0.0378067	17.7454	-0.0002	-5777.15	56.616	99.8343	1.74203	46.0774
	11.53	-0.5676	0.03784	17.7454	-0.0002	-5780.88	56.6526	99.8108	1.74316	46.0665
	11.54	-0.5681	0.0378733	17.7454	-0.0002	-5784.61	56.6892	99.7873	1.74428	46.0557
	11.55	-0.5686	0.0379067	17.7454	-0.0002	-5788.34	56.7257	99.7639	1.74541	46.0449
	11.56	-0.5691	0.03794	17.7454	-0.0002	-5792.07	56.7623	99.7405	1.74653	46.0341
	11.57	-0.5696	0.0379733	17.7454	-0.0002	-5797.05	56.811	99.7385	1.74803	46.0332
	11.58	-0.5701	0.0380067	17.7454	-0.0002	-5802.02	56.8598	99.7365	1.74953	46.0323
	11.59	-0.5707	0.0380467	17.7454	-0.0002	-5805.75	56.8964	99.6958	1.75066	46.0134
	11.6	-0.5712	0.03808	17.7454	-0.0002	-5810.73	56.9451	99.6938	1.75216	46.0125
	11.61	-0.5717	0.0381133	17.7454	-0.0002	-5815.7	56.9939	99.6919	1.75366	46.0117
	11.62	-0.5723	0.0381533	17.7454	-0.0002	-5820.68	57.0426	99.6726	1.75516	46.0027
	11.63	-0.5727	0.03818	17.7454	-0.0002	-5825.65	57.0914	99.6881	1.75666	46.0099
	11.64	-0.5732	0.0382133	17.7454	-0.0002	-5829.38	57.128	99.665	1.75778	45.9992
	11.65	-0.5737	0.0382467	17.7454	-0.0002	-5831.87	57.1523	99.6206	1.75853	45.9787
	11.66	-0.5743	0.0382867	17.7454	-0.0002	-5834.36	57.1767	99.559	1.75928	45.9503
	11.67	-0.5747	0.0383133	17.7454	-0.0002	-5839.33	57.2255	99.5745	1.76078	45.9575
	11.68	-0.5753	0.0383533	17.7454	-0.0002	-5843.06	57.262	99.5342	1.76191	45.9389
	11.69	-0.5757	0.03838	17.7454	-0.0002	-5848.04	57.3108	99.5497	1.76341	45.946
	11.7	-0.5761	0.0384067	17.7454	-0.0002	-5851.77	57.3473	99.5441	1.76453	45.9434
	11.71	-0.5767	0.0384467	17.7454	-0.0002	-5854.26	57.3717	99.4828	1.76528	45.9151
	11.72	-0.5772	0.03848	17.7454	-0.0002	-5855.5	57.3839	99.4177	1.76566	45.8851
	11.73	-0.5777	0.0385133	17.7454	-0.0002	-5860.48	57.4327	99.4161	1.76716	45.8843
	11.74	-0.5782	0.0385467	17.7454	-0.0002	-5865.45	57.4814	99.4144	1.76866	45.8836
	11.75	-0.5787	0.03858	17.7454	-0.0002	-5869.18	57.518	99.3917	1.76978	45.8731
	11.76	-0.5792	0.0386133	17.7454	-0.0002	-5872.91	57.5546	99.369	1.77091	45.8626
	11.77	-0.5797	0.0386467	17.7454	-0.0002	-5876.64	57.5911	99.3464	1.77203	45.8522
	11.78	-0.5802	0.03868	17.7454	-0.0002	-5880.38	57.6277	99.3238	1.77316	45.8418
	11.79	-0.5807	0.0387133	17.7454	-0.0002	-5885.35	57.6764	99.3223	1.77466	45.841
	11.8	-0.5813	0.0387533	17.7454	-0.0002	-5887.84	57.7008	99.2617	1.77541	45.8131
	11.81	-0.5817	0.03878	17.7454	-0.0002	-5892.81	57.7496	99.2772	1.77691	45.8203
	11.82	-0.582	0.0388	17.7454	-0.0002	-5896.54	57.7861	99.2889	1.77803	45.8256
	11.83	-0.5827	0.0388467	17.7454	-0.0002	-5899.03	57.8105	99.2115	1.77879	45.7899
	11.84	-0.5834	0.0388933	17.7454	-0.0002	-5902.76	57.8471	99.1551	1.77991	45.7639
	11.85	-0.5838	0.03892	17.7454	-0.0002	-5908.98	57.908	99.1915	1.78179	45.7807
	11.86	-0.5842	0.0389467	17.7454	-0.0002	-5913.96	57.9568	99.2071	1.78329	45.7879
	11.87	-0.5846	0.0389733	17.7454	-0.0002	-5916.44	57.9812	99.1809	1.78404	45.7758
	11.88	-0.5852	0.0390133	17.7454	-0.0002	-5917.69	57.9933	99.1	1.78441	45.7385
	11.89	-0.5856	0.03904	17.7454	-0.0002	-5920.18	58.0177	99.074	1.78516	45.7264
	11.9	-0.5862	0.03908	17.7454	-0.0002	-5925.15	58.0665	99.0557	1.78666	45.718
	11.91	-0.5867	0.0391133	17.7454	-0.0002	-5928.88	58.103	99.0336	1.78779	45.7078
	11.92	-0.5872	0.0391467	17.7454	-0.0002	-5933.86	58.1518	99.0323	1.78929	45.7072
	11.93	-0.5877	0.03918	17.7454	-0.0002	-5938.83	58.2005	99.0311	1.79079	45.7066
	11.94	-0.5883	0.03922	17.7454	-0.0002	-5942.56	58.2371	98.9922	1.79191	45.6887
	11.95	-0.5888	0.0392533	17.7454	-0.0002	-5947.54	58.2859	98.9909	1.79341	45.6881
	11.96	-0.5893	0.0392867	17.7454	-0.0002	-5951.27	58.3224	98.969	1.79454	45.678
	11.97	-0.5896	0.0393067	17.7454	-0.0002	-5956.24	58.3712	99.0013	1.79604	45.6929
	11.98	-0.59	0.0393333	17.7454	-0.0002	-5958.73	58.3956	98.9755	1.79679	45.681
	11.99	-0.5908	0.0393867	17.7454	-0.0002	-5961.22	58.4199	98.8828	1.79754	45.6382
	12	-0.5914	0.0394267	17.7454	-0.0002	-5966.19	58.4687	98.8649	1.79904	45.63
	12.01	-0.592	0.0394667	17.7454	-0.0002	-5972.41	58.5296	98.8676	1.80091	45.6312
	12.02	-0.5922	0.03948	17.7454	-0.0002	-5977.39	58.5784	98.9166	1.80241	45.6538
	12.03	-0.5927	0.0395133	17.7454	-0.0002	-5979.87	58.6028	98.8743	1.80316	45.6343
	12.04	-0.5932	0.0395467	17.7454	-0.0002	-5982.36	58.6271	98.832	1.80391	45.6148
	12.05	-0.5936	0.0395733	17.7454	-0.0002	-5986.09	58.6637	98.827	1.80504	45.6125
	12.06	-0.5941	0.0396067	17.7454	-0.0002	-5989.82	58.7003	98.8054	1.80616	45.6025
	12.07	-0.5947	0.0396467	17.7454	-0.0002	-5993.56	58.7368	98.7672	1.80729	45.5849
	12.08	-0.5951	0.0396733	17.7454	-0.0002	-5996.04	58.7612	98.7418	1.80804	45.5731
	12.09	-0.5957	0.0397133	17.7454	-0.0002	-5999.77	58.7978	98.7037	1.80916	45.5556
	12.1	-0.5962	0.0397467	17.7454	-0.0002	-6003.51	58.8344	98.6822	1.81029	45.5457
	12.11	-0.5968	0.0397867	17.7454	-0.0002	-6007.24	58.8709	98.6443	1.81141	45.5281
	12.12	-0.5973	0.03982	17.7454	-0.0002	-6012.21	58.9197	98.6434	1.81291	45.5277
	12.13	-0.5977	0.0398467	17.7454	-0.0002	-6015.94	58.9562	98.6385	1.81404	45.5255
	12.14	-0.5982	0.03988	17.7454	-0.0002	-6019.67	58.9928	98.6172	1.81516	45.5156
	12.15	-0.5987	0.0399133	17.7454	-0.0002	-6023.41	59.0294	98.5959	1.81629	45.5058
	12.16	-0.5993	0.0399533	17.7454	-0.0002	-6025.89	59.0537	98.5379	1.81704	45.479
	12.17	-0.5998	0.0399867	17.7454	-0.0002	-6030.87	59.1025	98.537	1.81854	45.4786
	12.18	-0.6002	0.0400133	17.7454	-0.0002	-6035.84	59.1513	98.5526	1.82004	45.4858
	12.19	-0.6006	0.04004	17.7454	-0.0002	-6039.57	59.1878	98.5478	1.82116	45.4836
	12.2	-0.6011	0.0400733	17.7454	-0.0002	-6042.06	59.2122	98.5064	1.82191	45.4645
	12.21	-0.6016	0.0401067	17.7454	-0.0002	-6044.55	59.2366	98.4651	1.82266	45.4454
	12.22	-0.6024	0.04016	17.7454	-0.0002	-6048.28	59.2731	98.395	1.82379	45.4131
	12.23	-0.6027	0.04018	17.7454	-0.0002	-6053.26	59.3219	98.4269	1.82529	45.4278
	12.24	-0.6033	0.04022	17.7454	-0.0002	-6056.99	59.3585	98.3896	1.82641	45.4106
	12.25	-0.6037	0.0402467	17.7454	-0.0002	-6060.72	59.395	98.385	1.82754	45.4085
	12.26	-0.604	0.0402667	17.7454	-0.0002	-6064.45	59.4316	98.3967	1.82866	45.4139
	12.27	-0.6046	0.0403067	17.7454	-0.0002	-6066.94	59.456	98.3394	1.82941	45.3874
	12.28	-0.6051	0.04034	17.7454	-0.0002	-6069.42	59.4804	98.2984	1.83016	45.3685
	12.29	-0.6057	0.04038	17.7454	-0.0002	-6073.15	59.5169	98.2614	1.83129	45.3514
	12.3	-0.6062	0.0404133	17.7454	-0.0002	-6078.13	59.5657	98.2608	1.83279	45.3511
	12.31	-0.6067	0.0404467	17.7454	-0.0002	-6081.86	59.6022	98.24	1.83391	45.3416
	12.32	-0.6072	0.04048	17.7454	-0.0002	-6085.59	59.6388	98.2194	1.83504	45.332
	12.33	-0.6078	0.04052	17.7454	-0.0002	-6089.32	59.6754	98.1826	1.83617	45.315
	12.34	-0.6082	0.0405467	17.7454	-0.0002	-6094.3	59.7241	98.1982	1.83767	45.3222
	12.35	-0.6087	0.04058	17.7454	-0.0002	-6099.27	59.7729	98.1976	1.83917	45.322
	12.36	-0.6091	0.0406067	17.7454	-0.0002	-6103	59.8094	98.1931	1.84029	45.3199
	12.37	-0.6097	0.0406467	17.7454	-0.0002	-6105.49	59.8338	98.1365	1.84104	45.2938
	12.38	-0.6102	0.04068	17.7454	-0.0002	-6109.22	59.8704	98.116	1.84217	45.2843
	12.39	-0.6108	0.04072	17.7454	-0.0002	-6112.95	59.907	98.0795	1.84329	45.2675
	12.4	-0.6113	0.0407533	17.7454	-0.0002	-6119.17	59.9679	98.099	1.84517	45.2764
	12.41	-0.6117	0.04078	17.7454	-0.0002	-6124.15	60.0166	98.1145	1.84667	45.2836
	12.42	-0.6122	0.0408133	17.7454	-0.0002	-6126.64	60.041	98.0742	1.84742	45.265
	12.43	-0.6127	0.0408467	17.7454	-0.0002	-6129.12	60.0654	98.034	1.84817	45.2464
	12.44	-0.6132	0.04088	17.7454	-0.0002	-6132.85	60.102	98.0136	1.84929	45.2371
	12.45	-0.6137	0.0409133	17.7454	-0.0002	-6136.59	60.1385	97.9934	1.85042	45.2277
	12.46	-0.6143	0.0409533	17.7454	-0.0002	-6140.32	60.1751	97.9572	1.85154	45.211
	12.47	-0.6148	0.0409867	17.7454	-0.0002	-6144.05	60.2117	97.937	1.85267	45.2017
	12.48	-0.6152	0.0410133	17.7454	-0.0002	-6149.02	60.2604	97.9526	1.85417	45.2089
	12.49	-0.6156	0.04104	17.7454	-0.0002	-6152.75	60.297	97.9483	1.85529	45.2069
	12.5	-0.6162	0.04108	17.7454	-0.0002	-6155.24	60.3214	97.8925	1.85604	45.1812
	12.51	-0.6167	0.0411133	17.7454	-0.0002	-6158.97	60.3579	97.8724	1.85717	45.1719
	12.52	-0.6171	0.04114	17.7454	-0.0002	-6162.7	60.3945	97.8682	1.85829	45.17
	12.53	-0.6178	0.0411867	17.7454	-0.0002	-6166.43	60.4311	97.8165	1.85942	45.1461
	12.54	-0.6183	0.04122	17.7454	-0.0002	-6168.92	60.4554	97.7769	1.86017	45.1278
	12.55	-0.6188	0.0412533	17.7454	-0.0002	-6173.9	60.5042	97.7767	1.86167	45.1277
	12.56	-0.6193	0.0412867	17.7454	-0.0002	-6177.63	60.5408	97.7568	1.86279	45.1185
	12.57	-0.6198	0.04132	17.7454	-0.0002	-6181.36	60.5773	97.7369	1.86392	45.1093
	12.58	-0.6203	0.0413533	17.7454	-0.0002	-6185.09	60.6139	97.7171	1.86504	45.1002
	12.59	-0.6206	0.0413733	17.7454	-0.0002	-6188.82	60.6505	97.7287	1.86617	45.1056
	12.6	-0.6212	0.0414133	17.7454	-0.0002	-6191.31	60.6748	97.6736	1.86692	45.0801
	12.61	-0.6217	0.0414467	17.7454	-0.0002	-6195.04	60.7114	97.6539	1.86804	45.071
	12.62	-0.6222	0.04148	17.7454	-0.0002	-6198.77	60.748	97.6341	1.86917	45.0619
	12.63	-0.6228	0.04152	17.7454	-0.0002	-6202.5	60.7845	97.5988	1.87029	45.0456
	12.64	-0.6232	0.0415467	17.7454	-0.0002	-6207.48	60.8333	97.6144	1.87179	45.0528
	12.65	-0.6237	0.04158	17.7454	-0.0002	-6211.21	60.8699	97.5948	1.87292	45.0437
	12.66	-0.6242	0.0416133	17.7454	-0.0002	-6213.7	60.8942	97.5556	1.87367	45.0257
	12.67	-0.6252	0.04168	17.7454	-0.0002	-6216.18	60.9186	97.4386	1.87442	44.9717
	12.68	-0.6254	0.0416933	17.7454	-0.0002	-6222.4	60.9795	97.5049	1.87629	45.0022
	12.69	-0.6258	0.04172	17.7454	-0.0002	-6227.38	61.0283	97.5205	1.87779	45.0094
	12.7	-0.6263	0.0417533	17.7454	-0.0002	-6229.87	61.0527	97.4815	1.87854	44.9915
	12.71	-0.6268	0.0417867	17.7454	-0.0002	-6232.35	61.0771	97.4427	1.87929	44.9735
	12.72	-0.6272	0.0418133	17.7454	-0.0002	-6234.84	61.1014	97.4194	1.88004	44.9628
	12.73	-0.6277	0.0418467	17.7454	-0.0002	-6238.57	61.138	97.4	1.88117	44.9539
	12.74	-0.6282	0.04188	17.7454	-0.0002	-6241.06	61.1624	97.3613	1.88192	44.936
	12.75	-0.6287	0.0419133	17.7454	-0.0002	-6244.79	61.1989	97.342	1.88304	44.9271
	12.76	-0.6291	0.04194	17.7454	-0.0002	-6249.77	61.2477	97.3576	1.88454	44.9343
	12.77	-0.6297	0.04198	17.7454	-0.0002	-6253.5	61.2843	97.323	1.88567	44.9183
	12.78	-0.6301	0.0420067	17.7454	-0.0002	-6257.23	61.3208	97.3192	1.88679	44.9166
	12.79	-0.6306	0.04204	17.7454	-0.0002	-6260.96	61.3574	97.3	1.88792	44.9077
	12.8	-0.6312	0.04208	17.7454	-0.0002	-6263.45	61.3818	97.2462	1.88867	44.8828
	12.81	-0.6316	0.0421067	17.7454	-0.0002	-6268.42	61.4305	97.2618	1.89017	44.89
	12.82	-0.6322	0.0421467	17.7454	-0.0002	-6273.4	61.4793	97.2466	1.89167	44.883
	12.83	-0.6327	0.04218	17.7454	-0.0002	-6275.88	61.5037	97.2082	1.89242	44.8653
	12.84	-0.6333	0.04222	17.7454	-0.0002	-6280.86	61.5524	97.1931	1.89392	44.8584
	12.85	-0.6338	0.0422533	17.7454	-0.0002	-6285.83	61.6012	97.1934	1.89542	44.8585
	12.86	-0.6343	0.0422867	17.7454	-0.0002	-6289.56	61.6377	97.1744	1.89655	44.8497
	12.87	-0.6348	0.04232	17.7454	-0.0002	-6293.3	61.6743	97.1555	1.89767	44.841
	12.88	-0.6353	0.0423533	17.7454	-0.0002	-6297.03	61.7109	97.1366	1.8988	44.8323
	12.89	-0.6358	0.0423867	17.7454	-0.0002	-6300.76	61.7474	97.1177	1.89992	44.8236
	12.9	-0.6363	0.04242	17.7454	-0.0002	-6303.25	61.7718	97.0797	1.90067	44.806
	12.91	-0.6368	0.0424533	17.7454	-0.0002	-6305.73	61.7962	97.0417	1.90142	44.7885
	12.92	-0.6373	0.0424867	17.7454	-0.0002	-6309.46	61.8328	97.023	1.90255	44.7798
	12.93	-0.6376	0.0425067	17.7454	-0.0002	-6313.2	61.8693	97.0347	1.90367	44.7852
	12.94	-0.6382	0.0425467	17.7454	-0.0002	-6315.68	61.8937	96.9817	1.90442	44.7608
	12.95	-0.6387	0.04258	17.7454	-0.0002	-6318.17	61.9181	96.9439	1.90517	44.7433
	12.96	-0.6392	0.0426133	17.7454	-0.0002	-6321.9	61.9546	96.9253	1.9063	44.7347
	12.97	-0.6398	0.0426533	17.7454	-0.0002	-6325.63	61.9912	96.8915	1.90742	44.7192
	12.98	-0.6402	0.04268	17.7454	-0.0002	-6330.61	62.04	96.9071	1.90892	44.7264
	12.99	-0.6407	0.0427133	17.7454	-0.0002	-6334.34	62.0765	96.8886	1.91005	44.7178
	13	-0.6412	0.0427467	17.7454	-0.0002	-6336.83	62.1009	96.8511	1.9108	44.7005
	13.01	-0.6417	0.04278	17.7454	-0.0002	-6340.56	62.1375	96.8326	1.91192	44.692
	13.02	-0.6421	0.0428067	17.7454	-0.0002	-6344.29	62.174	96.8292	1.91305	44.6904
	13.03	-0.6427	0.0428467	17.7454	-0.0002	-6348.02	62.2106	96.7957	1.91417	44.6749
	13.04	-0.643	0.0428667	17.7454	-0.0002	-6350.51	62.235	96.7885	1.91492	44.6716
	13.05	-0.6438	0.04292	17.7454	-0.0002	-6354.24	62.2715	96.725	1.91605	44.6423
	13.06	-0.6443	0.0429533	17.7454	-0.0002	-6357.97	62.3081	96.7067	1.91717	44.6338
	13.07	-0.6447	0.04298	17.7454	-0.0002	-6364.19	62.369	96.7412	1.91905	44.6498
	13.08	-0.6451	0.0430067	17.7454	-0.0002	-6367.92	62.4056	96.7379	1.92017	44.6483
	13.09	-0.6458	0.0430533	17.7454	-0.0002	-6370.41	62.43	96.6708	1.92092	44.6173
	13.1	-0.6462	0.04308	17.7454	-0.0002	-6372.89	62.4544	96.6487	1.92167	44.6071
	13.11	-0.6468	0.04312	17.7454	-0.0002	-6376.63	62.4909	96.6155	1.9228	44.5918
	13.12	-0.6472	0.0431467	17.7454	-0.0002	-6380.36	62.5275	96.6123	1.92392	44.5903
	13.13	-0.6476	0.0431733	17.7454	-0.0002	-6384.09	62.5641	96.6091	1.92505	44.5888
	13.14	-0.6481	0.0432067	17.7454	-0.0002	-6386.58	62.5884	96.5722	1.9258	44.5718
	13.15	-0.6487	0.0432467	17.7454	-0.0002	-6389.06	62.6128	96.5205	1.92655	44.5479
	13.16	-0.6493	0.0432867	17.7454	-0.0002	-6392.79	62.6494	96.4876	1.92767	44.5327
	13.17	-0.6499	0.0433267	17.7454	-0.0002	-6399.01	62.7103	96.4923	1.92955	44.5349
	13.18	-0.6503	0.0433533	17.7454	-0.0002	-6403.99	62.7591	96.5079	1.93105	44.5421
	13.19	-0.6507	0.04338	17.7454	-0.0002	-6408.96	62.8078	96.5235	1.93255	44.5493
	13.2	-0.6513	0.04342	17.7454	-0.0002	-6411.45	62.8322	96.472	1.9333	44.5255
	13.21	-0.6517	0.0434467	17.7454	-0.0002	-6413.94	62.8566	96.4502	1.93405	44.5155
	13.22	-0.6523	0.0434867	17.7454	-0.0002	-6417.67	62.8932	96.4175	1.93517	44.5004
	13.23	-0.6528	0.04352	17.7454	-0.0002	-6421.4	62.9297	96.3997	1.9363	44.4922
	13.24	-0.6532	0.0435467	17.7454	-0.0002	-6425.13	62.9663	96.3966	1.93742	44.4908
	13.25	-0.6537	0.04358	17.7454	-0.0002	-6428.86	63.0029	96.3789	1.93855	44.4825
	13.26	-0.6542	0.0436133	17.7454	-0.0002	-6432.59	63.0394	96.3611	1.93967	44.4743
	13.27	-0.6546	0.04364	17.7454	-0.0002	-6435.08	63.0638	96.3394	1.94042	44.4644
	13.28	-0.6551	0.0436733	17.7454	-0.0002	-6438.81	63.1004	96.3217	1.94155	44.4562
	13.29	-0.6557	0.0437133	17.7454	-0.0002	-6441.3	63.1247	96.2708	1.9423	44.4327
	13.3	-0.6562	0.0437467	17.7454	-0.0002	-6445.03	63.1613	96.2531	1.94342	44.4245
	13.31	-0.6567	0.04378	17.7454	-0.0002	-6448.76	63.1979	96.2355	1.94455	44.4164
	13.32	-0.6572	0.0438133	17.7454	-0.0002	-6452.49	63.2344	96.218	1.94568	44.4083
	13.33	-0.6577	0.0438467	17.7454	-0.0002	-6454.98	63.2588	96.1819	1.94643	44.3916
	13.34	-0.6583	0.0438867	17.7454	-0.0002	-6458.71	63.2954	96.1498	1.94755	44.3768
	13.35	-0.6588	0.04392	17.7454	-0.0002	-6462.44	63.3319	96.1323	1.94868	44.3687
	13.36	-0.6592	0.0439467	17.7454	-0.0002	-6466.17	63.3685	96.1294	1.9498	44.3674
	13.37	-0.6597	0.04398	17.7454	-0.0002	-6468.66	63.3929	96.0935	1.95055	44.3509
	13.38	-0.6602	0.0440133	17.7454	-0.0002	-6472.39	63.4295	96.0761	1.95168	44.3428
	13.39	-0.6607	0.0440467	17.7454	-0.0002	-6476.12	63.466	96.0588	1.9528	44.3348
	13.4	-0.6612	0.04408	17.7454	-0.0002	-6478.61	63.4904	96.023	1.95355	44.3183
	13.41	-0.6617	0.0441133	17.7454	-0.0002	-6482.34	63.527	96.0057	1.95468	44.3103
	13.42	-0.6623	0.0441533	17.7454	-0.0002	-6486.07	63.5635	95.9739	1.9558	44.2957
	13.43	-0.6628	0.0441867	17.7454	-0.0002	-6489.81	63.6001	95.9567	1.95693	44.2877
	13.44	-0.6632	0.0442133	17.7454	-0.0002	-6494.78	63.6489	95.9723	1.95843	44.2949
	13.45	-0.6638	0.0442533	17.7454	-0.0002	-6498.51	63.6854	95.9407	1.95955	44.2803
	13.46	-0.6643	0.0442867	17.7454	-0.0002	-6501	63.7098	95.9052	1.9603	44.2639
	13.47	-0.6648	0.04432	17.7454	-0.0002	-6505.97	63.7585	95.9064	1.9618	44.2645
	13.48	-0.6652	0.0443467	17.7454	-0.0002	-6508.46	63.7829	95.8853	1.96255	44.2548
	13.49	-0.6657	0.04438	17.7454	-0.0002	-6512.19	63.8195	95.8682	1.96368	44.2469
	13.5	-0.6663	0.04442	17.7454	-0.0002	-6514.68	63.8439	95.8185	1.96443	44.2239
	13.51	-0.6668	0.0444533	17.7454	-0.0002	-6518.41	63.8804	95.8015	1.96555	44.2161
	13.52	-0.6673	0.0444867	17.7454	-0.0002	-6523.39	63.9292	95.8028	1.96705	44.2167
	13.53	-0.6678	0.04452	17.7454	-0.0002	-6525.87	63.9536	95.7675	1.9678	44.2004
	13.54	-0.6682	0.0445467	17.7454	-0.0002	-6529.61	63.9901	95.7649	1.96893	44.1992
	13.55	-0.6687	0.04458	17.7454	-0.0002	-6533.34	64.0267	95.748	1.97005	44.1914
	13.56	-0.6692	0.0446133	17.7454	-0.0002	-6537.07	64.0633	95.7311	1.97118	44.1836
	13.57	-0.6697	0.0446467	17.7454	-0.0002	-6539.56	64.0876	95.696	1.97193	44.1674
	13.58	-0.6703	0.0446867	17.7454	-0.0002	-6544.53	64.1364	95.6831	1.97343	44.1614
	13.59	-0.6707	0.0447133	17.7454	-0.0002	-6548.26	64.173	95.6806	1.97455	44.1603
	13.6	-0.6712	0.0447467	17.7454	-0.0002	-6551.99	64.2095	95.6638	1.97568	44.1525
	13.61	-0.6717	0.04478	17.7454	-0.0002	-6554.48	64.2339	95.6289	1.97643	44.1364
	13.62	-0.6722	0.0448133	17.7454	-0.0002	-6558.21	64.2705	95.6121	1.97755	44.1287
	13.63	-0.6727	0.0448467	17.7454	-0.0002	-6561.94	64.307	95.5954	1.97868	44.121
	13.64	-0.6732	0.04488	17.7454	-0.0002	-6565.67	64.3436	95.5787	1.9798	44.1133
	13.65	-0.6737	0.0449133	17.7454	-0.0002	-6568.16	64.368	95.544	1.98055	44.0972
	13.66	-0.6742	0.0449467	17.7454	-0.0002	-6571.89	64.4045	95.5274	1.98168	44.0895
	13.67	-0.6747	0.04498	17.7454	-0.0002	-6576.87	64.4533	95.5288	1.98318	44.0902
	13.68	-0.6753	0.04502	17.7454	-0.0002	-6579.35	64.4777	95.48	1.98393	44.0677
	13.69	-0.6758	0.0450533	17.7454	-0.0002	-6581.84	64.5021	95.4455	1.98468	44.0518
	13.7	-0.6763	0.0450867	17.7454	-0.0002	-6585.57	64.5386	95.429	1.9858	44.0441
	13.71	-0.6767	0.0451133	17.7454	-0.0002	-6589.3	64.5752	95.4266	1.98693	44.043
	13.72	-0.6773	0.0451533	17.7454	-0.0002	-6591.79	64.5996	95.3781	1.98768	44.0206
	13.73	-0.6777	0.04518	17.7454	-0.0002	-6594.28	64.6239	95.3577	1.98843	44.0113
	13.74	-0.6782	0.0452133	17.7454	-0.0002	-6596.77	64.6483	95.3234	1.98918	43.9954
	13.75	-0.6787	0.0452467	17.7454	-0.0002	-6600.5	64.6849	95.307	1.9903	43.9879
	13.76	-0.6792	0.04528	17.7454	-0.0002	-6604.23	64.7214	95.2907	1.99143	43.9803
	13.77	-0.6797	0.0453133	17.7454	-0.0002	-6607.96	64.758	95.2744	1.99255	43.9728
	13.78	-0.6803	0.0453533	17.7454	-0.0002	-6610.45	64.7824	95.2262	1.9933	43.9506
	13.79	-0.6807	0.04538	17.7454	-0.0002	-6614.18	64.819	95.224	1.99443	43.9495
	13.8	-0.6813	0.04542	17.7454	-0.0002	-6617.91	64.8555	95.1938	1.99555	43.9356
	13.81	-0.6818	0.0454533	17.7454	-0.0002	-6621.64	64.8921	95.1776	1.99668	43.9281
	13.82	-0.6822	0.04548	17.7454	-0.0002	-6625.37	64.9287	95.1754	1.9978	43.9271
	13.83	-0.6827	0.0455133	17.7454	-0.0002	-6629.1	64.9652	95.1592	1.99893	43.9197
	13.84	-0.6832	0.0455467	17.7454	-0.0002	-6632.84	65.0018	95.1431	2.00005	43.9122
	13.85	-0.6837	0.04558	17.7454	-0.0002	-6635.32	65.0262	95.1092	2.0008	43.8966
	13.86	-0.6842	0.0456133	17.7454	-0.0002	-6639.05	65.0627	95.0931	2.00193	43.8891
	13.87	-0.6846	0.04564	17.7454	-0.0002	-6642.79	65.0993	95.091	2.00306	43.8882
	13.88	-0.6852	0.04568	17.7454	-0.0002	-6645.27	65.1237	95.0433	2.00381	43.8661
	13.89	-0.6857	0.0457133	17.7454	-0.0002	-6649	65.1602	95.0273	2.00493	43.8588
	13.9	-0.6861	0.04574	17.7454	-0.0002	-6652.73	65.1968	95.0252	2.00606	43.8578
	13.91	-0.6868	0.0457867	17.7454	-0.0002	-6655.22	65.2212	94.9639	2.00681	43.8295
	13.92	-0.6873	0.04582	17.7454	-0.0002	-6658.95	65.2577	94.948	2.00793	43.8221
	13.93	-0.6877	0.0458467	17.7454	-0.0002	-6662.68	65.2943	94.9459	2.00906	43.8212
	13.94	-0.6882	0.04588	17.7454	-0.0002	-6666.42	65.3309	94.9301	2.01018	43.8139
	13.95	-0.6886	0.0459067	17.7454	-0.0002	-6670.15	65.3674	94.928	2.01131	43.8129
	13.96	-0.6891	0.04594	17.7454	-0.0002	-6672.63	65.3918	94.8945	2.01206	43.7975
	13.97	-0.6897	0.04598	17.7454	-0.0002	-6675.12	65.4162	94.8473	2.01281	43.7757
	13.98	-0.6902	0.0460133	17.7454	-0.0002	-6678.85	65.4528	94.8316	2.01393	43.7684
	13.99	-0.6906	0.04604	17.7454	-0.0002	-6683.83	65.5015	94.8473	2.01543	43.7757
	14	-0.6912	0.04608	17.7454	-0.0002	-6688.8	65.5503	94.8355	2.01693	43.7702
	14.01	-0.6917	0.0461133	17.7454	-0.0002	-6692.53	65.5868	94.8198	2.01806	43.763
	14.02	-0.6922	0.0461467	17.7454	-0.0002	-6695.02	65.6112	94.7865	2.01881	43.7476
	14.03	-0.6927	0.04618	17.7454	-0.0002	-6698.75	65.6478	94.7709	2.01993	43.7404
	14.04	-0.6933	0.04622	17.7454	-0.0002	-6702.48	65.6843	94.7416	2.02106	43.7269
	14.05	-0.6938	0.0462533	17.7454	-0.0002	-6706.22	65.7209	94.726	2.02218	43.7197
	14.06	-0.6943	0.0462867	17.7454	-0.0002	-6709.95	65.7575	94.7105	2.02331	43.7125
	14.07	-0.6947	0.0463133	17.7454	-0.0002	-6712.43	65.7819	94.691	2.02406	43.7036
	14.08	-0.6952	0.0463467	17.7454	-0.0002	-6716.17	65.8184	94.6755	2.02518	43.6964
	14.09	-0.6956	0.0463733	17.7454	-0.0002	-6718.65	65.8428	94.6561	2.02593	43.6874
	14.1	-0.6962	0.0464133	17.7454	-0.0002	-6719.9	65.855	94.5921	2.02631	43.6579
	14.11	-0.6968	0.0464533	17.7454	-0.0002	-6722.38	65.8794	94.5456	2.02706	43.6364
	14.12	-0.6972	0.04648	17.7454	-0.0002	-6727.36	65.9281	94.5613	2.02856	43.6437
	14.13	-0.6977	0.0465133	17.7454	-0.0002	-6731.09	65.9647	94.5459	2.02968	43.6366
	14.14	-0.6981	0.04654	17.7454	-0.0002	-6733.58	65.9891	94.5267	2.03043	43.6277
	14.15	-0.6987	0.04658	17.7454	-0.0002	-6734.82	66.0013	94.4629	2.03081	43.5983
	14.16	-0.6993	0.04662	17.7454	-0.0002	-6737.31	66.0256	94.4167	2.03156	43.577
	14.17	-0.6997	0.0466467	17.7454	-0.0002	-6743.53	66.0866	94.4499	2.03343	43.5922
	14.18	-0.7003	0.0466867	17.7454	-0.0002	-6747.26	66.1231	94.4212	2.03456	43.579
	14.19	-0.7007	0.0467133	17.7454	-0.0002	-6752.23	66.1719	94.4368	2.03606	43.5862
	14.2	-0.7013	0.0467533	17.7454	-0.0002	-6754.72	66.1963	94.3908	2.03681	43.565
	14.21	-0.7018	0.0467867	17.7454	-0.0002	-6758.45	66.2328	94.3757	2.03793	43.558
	14.22	-0.7022	0.0468133	17.7454	-0.0002	-6760.94	66.2572	94.3566	2.03868	43.5492
	14.23	-0.7027	0.0468467	17.7454	-0.0002	-6763.43	66.2816	94.3242	2.03943	43.5342
	14.24	-0.7032	0.04688	17.7454	-0.0002	-6767.16	66.3182	94.3091	2.04056	43.5273
	14.25	-0.7037	0.0469133	17.7454	-0.0002	-6769.65	66.3425	94.2767	2.04131	43.5123
	14.26	-0.7042	0.0469467	17.7454	-0.0002	-6773.38	66.3791	94.2617	2.04243	43.5054
	14.27	-0.7047	0.04698	17.7454	-0.0002	-6775.86	66.4035	94.2294	2.04318	43.4905
	14.28	-0.7052	0.0470133	17.7454	-0.0002	-6778.35	66.4279	94.1972	2.04393	43.4756
	14.29	-0.7058	0.0470533	17.7454	-0.0002	-6782.08	66.4644	94.1689	2.04506	43.4626
	14.3	-0.7063	0.0470867	17.7454	-0.0002	-6787.06	66.5132	94.1713	2.04656	43.4637
	14.31	-0.7068	0.04712	17.7454	-0.0002	-6790.79	66.5497	94.1564	2.04768	43.4568
	14.32	-0.7072	0.0471467	17.7454	-0.0002	-6794.52	66.5863	94.1548	2.04881	43.4561
	14.33	-0.7077	0.04718	17.7454	-0.0002	-6798.25	66.6229	94.14	2.04993	43.4492
	14.34	-0.7082	0.0472133	17.7454	-0.0002	-6800.74	66.6472	94.1079	2.05068	43.4344
	14.35	-0.7087	0.0472467	17.7454	-0.0002	-6803.23	66.6716	94.0759	2.05143	43.4197
	14.36	-0.7092	0.04728	17.7454	-0.0002	-6806.96	66.7082	94.0612	2.05256	43.4129
	14.37	-0.7097	0.0473133	17.7454	-0.0002	-6810.69	66.7448	94.0464	2.05368	43.406
	14.38	-0.7102	0.0473467	17.7454	-0.0002	-6814.42	66.7813	94.0317	2.05481	43.3993
	14.39	-0.7108	0.0473867	17.7454	-0.0002	-6818.15	66.8179	94.0038	2.05593	43.3864
	14.4	-0.7112	0.0474133	17.7454	-0.0002	-6821.88	66.8545	94.0023	2.05706	43.3857
	14.41	-0.7116	0.04744	17.7454	-0.0002	-6825.61	66.891	94.0009	2.05819	43.385
	14.42	-0.7121	0.0474733	17.7454	-0.0002	-6828.1	66.9154	93.9691	2.05894	43.3704
	14.43	-0.7126	0.0475067	17.7454	-0.0002	-6831.83	66.952	93.9545	2.06006	43.3636
	14.44	-0.7134	0.04756	17.7454	-0.0002	-6834.32	66.9763	93.8833	2.06081	43.3307
	14.45	-0.7138	0.0475867	17.7454	-0.0002	-6839.3	67.0251	93.899	2.06231	43.338
	14.46	-0.7143	0.04762	17.7454	-0.0002	-6843.03	67.0617	93.8844	2.06344	43.3313
	14.47	-0.7148	0.0476533	17.7454	-0.0002	-6846.76	67.0982	93.8699	2.06456	43.3246
	14.48	-0.7153	0.0476867	17.7454	-0.0002	-6849.24	67.1226	93.8384	2.06531	43.31
	14.49	-0.7158	0.04772	17.7454	-0.0002	-6851.73	67.147	93.8069	2.06606	43.2955
	14.5	-0.7163	0.0477533	17.7454	-0.0002	-6855.46	67.1835	93.7925	2.06719	43.2888
	14.51	-0.7167	0.04778	17.7454	-0.0002	-6857.95	67.2079	93.7741	2.06794	43.2804
	14.52	-0.7173	0.04782	17.7454	-0.0002	-6860.44	67.2323	93.7297	2.06869	43.2599
	14.53	-0.7177	0.0478467	17.7454	-0.0002	-6864.17	67.2689	93.7284	2.06981	43.2593
	14.54	-0.7181	0.0478733	17.7454	-0.0002	-6866.66	67.2932	93.7101	2.07056	43.2508
	14.55	-0.7187	0.0479133	17.7454	-0.0002	-6867.9	67.3054	93.6489	2.07094	43.2225
	14.56	-0.7192	0.0479467	17.7454	-0.0002	-6870.39	67.3298	93.6176	2.07169	43.2081
	14.57	-0.7197	0.04798	17.7454	-0.0002	-6875.36	67.3786	93.6203	2.07319	43.2094
	14.58	-0.7202	0.0480133	17.7454	-0.0002	-6879.09	67.4151	93.6061	2.07431	43.2028
	14.59	-0.7207	0.0480467	17.7454	-0.0002	-6882.83	67.4517	93.5919	2.07544	43.1963
	14.6	-0.7213	0.0480867	17.7454	-0.0002	-6885.31	67.4761	93.5479	2.07619	43.1759
	14.61	-0.7217	0.0481133	17.7454	-0.0002	-6890.29	67.5248	93.5636	2.07769	43.1832
	14.62	-0.7222	0.0481467	17.7454	-0.0002	-6892.78	67.5492	93.5325	2.07844	43.1689
	14.63	-0.7227	0.04818	17.7454	-0.0002	-6896.51	67.5858	93.5184	2.07956	43.1624
	14.64	-0.7232	0.0482133	17.7454	-0.0002	-6898.99	67.6101	93.4875	2.08031	43.1481
	14.65	-0.7237	0.0482467	17.7454	-0.0002	-6902.73	67.6467	93.4734	2.08144	43.1416
	14.66	-0.7242	0.04828	17.7454	-0.0002	-6905.21	67.6711	93.4425	2.08219	43.1273
	14.67	-0.7248	0.04832	17.7454	-0.0002	-6908.94	67.7077	93.4156	2.08331	43.1149
	14.68	-0.7252	0.0483467	17.7454	-0.0002	-6912.68	67.7442	93.4145	2.08444	43.1144
	14.69	-0.7257	0.04838	17.7454	-0.0002	-6916.41	67.7808	93.4006	2.08556	43.1079
	14.7	-0.7262	0.0484133	17.7454	-0.0002	-6918.89	67.8052	93.3698	2.08631	43.0938
	14.71	-0.7267	0.0484467	17.7454	-0.0002	-6921.38	67.8295	93.3391	2.08706	43.0796
	14.72	-0.7273	0.0484867	17.7454	-0.0002	-6925.11	67.8661	93.3124	2.08819	43.0673
	14.73	-0.7277	0.0485133	17.7454	-0.0002	-6928.84	67.9027	93.3114	2.08931	43.0668
	14.74	-0.7282	0.0485467	17.7454	-0.0002	-6931.33	67.927	93.2808	2.09006	43.0527
	14.75	-0.7287	0.04858	17.7454	-0.0002	-6935.06	67.9636	93.2669	2.09119	43.0463
	14.76	-0.7293	0.04862	17.7454	-0.0002	-6937.55	67.988	93.2236	2.09194	43.0263
	14.77	-0.7298	0.0486533	17.7454	-0.0002	-6942.53	68.0367	93.2266	2.09344	43.0276
	14.78	-0.7302	0.04868	17.7454	-0.0002	-6946.26	68.0733	93.2256	2.09456	43.0272
	14.79	-0.7307	0.0487133	17.7454	-0.0002	-6949.99	68.1099	93.2118	2.09569	43.0208
	14.8	-0.7313	0.0487533	17.7454	-0.0002	-6952.47	68.1343	93.1687	2.09644	43.0009
	14.81	-0.7318	0.0487867	17.7454	-0.0002	-6956.21	68.1708	93.155	2.09756	42.9946
	14.82	-0.7321	0.0488067	17.7454	-0.0002	-6959.94	68.2074	93.1668	2.09869	43
	14.83	-0.7327	0.0488467	17.7454	-0.0002	-6962.42	68.2318	93.1237	2.09944	42.9802
	14.84	-0.7333	0.0488867	17.7454	-0.0002	-6964.91	68.2561	93.0808	2.10019	42.9604
	14.85	-0.7337	0.0489133	17.7454	-0.0002	-6968.64	68.2927	93.0799	2.10131	42.9599
	14.86	-0.7342	0.0489467	17.7454	-0.0002	-6972.37	68.3293	93.0663	2.10244	42.9537
	14.87	-0.7346	0.0489733	17.7454	-0.0002	-6974.86	68.3536	93.0488	2.10319	42.9456
	14.88	-0.7352	0.0490133	17.7454	-0.0002	-6977.35	68.378	93.006	2.10394	42.9259
	14.89	-0.7358	0.0490533	17.7454	-0.0002	-6979.84	68.4024	92.9633	2.10469	42.9061
	14.9	-0.7362	0.04908	17.7454	-0.0002	-6984.81	68.4512	92.979	2.10619	42.9134
	14.91	-0.7366	0.0491067	17.7454	-0.0002	-6987.3	68.4755	92.9616	2.10694	42.9054
	14.92	-0.7369	0.0491267	17.7454	-0.0002	-6989.79	68.4999	92.9569	2.10769	42.9032
	14.93	-0.7375	0.0491667	17.7454	-0.0002	-6989.79	68.4999	92.8812	2.10769	42.8683
	14.94	-0.7383	0.04922	17.7454	-0.0002	-6992.27	68.5243	92.8136	2.10844	42.8371
	14.95	-0.7389	0.04926	17.7454	-0.0002	-6997.25	68.573	92.8042	2.10994	42.8327
	14.96	-0.7393	0.0492867	17.7454	-0.0002	-7003.47	68.634	92.8364	2.11181	42.8476
	14.97	-0.7397	0.0493133	17.7454	-0.0002	-7007.2	68.6706	92.8357	2.11294	42.8472
	14.98	-0.7401	0.04934	17.7454	-0.0002	-7009.69	68.6949	92.8184	2.11369	42.8393
	14.99	-0.7408	0.0493867	17.7454	-0.0002	-7010.93	68.7071	92.7472	2.11407	42.8064
	15	-0.7412	0.0494133	17.7454	-0.0002	-7013.42	68.7315	92.73	2.11482	42.7985
	15.01	-0.7417	0.0494467	17.7454	-0.0002	-7018.39	68.7802	92.7332	2.11632	42.8
	15.02	-0.7422	0.04948	17.7454	-0.0002	-7020.88	68.8046	92.7036	2.11707	42.7863
	15.03	-0.7428	0.04952	17.7454	-0.0002	-7023.37	68.829	92.6616	2.11782	42.7669
	15.04	-0.7432	0.0495467	17.7454	-0.0002	-7027.1	68.8656	92.6609	2.11894	42.7666
	15.05	-0.7437	0.04958	17.7454	-0.0002	-7030.83	68.9021	92.6478	2.12007	42.7605
	15.06	-0.7442	0.0496133	17.7454	-0.0002	-7033.32	68.9265	92.6183	2.12082	42.7469
	15.07	-0.7447	0.0496467	17.7454	-0.0002	-7035.81	68.9509	92.5888	2.12157	42.7333
	15.08	-0.7452	0.04968	17.7454	-0.0002	-7039.54	68.9875	92.5758	2.12269	42.7273
	15.09	-0.7457	0.0497133	17.7454	-0.0002	-7043.27	69.024	92.5627	2.12382	42.7213
	15.1	-0.7462	0.0497467	17.7454	-0.0002	-7047	69.0606	92.5497	2.12494	42.7152
	15.11	-0.7467	0.04978	17.7454	-0.0002	-7049.49	69.085	92.5204	2.12569	42.7017
	15.12	-0.7472	0.0498133	17.7454	-0.0002	-7053.22	69.1215	92.5074	2.12682	42.6957
	15.13	-0.7477	0.0498467	17.7454	-0.0002	-7055.7	69.1459	92.4781	2.12757	42.6822
	15.14	-0.7482	0.04988	17.7454	-0.0002	-7059.44	69.1825	92.4652	2.12869	42.6763
	15.15	-0.7487	0.0499133	17.7454	-0.0002	-7061.92	69.2069	92.436	2.12944	42.6628
	15.16	-0.7492	0.0499467	17.7454	-0.0002	-7065.65	69.2434	92.4231	2.13057	42.6568
	15.17	-0.7497	0.04998	17.7454	-0.0002	-7069.39	69.28	92.4103	2.13169	42.6509
	15.18	-0.7502	0.0500133	17.7454	-0.0002	-7073.12	69.3165	92.3974	2.13282	42.645
	15.19	-0.7508	0.0500533	17.7454	-0.0002	-7076.85	69.3531	92.3723	2.13394	42.6334
	15.2	-0.7512	0.05008	17.7454	-0.0002	-7080.58	69.3897	92.3718	2.13507	42.6331
	15.21	-0.7517	0.0501133	17.7454	-0.0002	-7084.31	69.4262	92.359	2.13619	42.6272
	15.22	-0.7522	0.0501467	17.7454	-0.0002	-7086.8	69.4506	92.33	2.13694	42.6138
	15.23	-0.7527	0.05018	17.7454	-0.0002	-7089.29	69.475	92.301	2.13769	42.6005
	15.24	-0.7533	0.05022	17.7454	-0.0002	-7091.77	69.4994	92.2599	2.13844	42.5815
	15.25	-0.7538	0.0502533	17.7454	-0.0002	-7095.5	69.5359	92.2472	2.13957	42.5756
	15.26	-0.7543	0.0502867	17.7454	-0.0002	-7097.99	69.5603	92.2184	2.14032	42.5623
	15.27	-0.7547	0.0503133	17.7454	-0.0002	-7101.72	69.5969	92.2179	2.14144	42.5621
	15.28	-0.7552	0.0503467	17.7454	-0.0002	-7104.21	69.6213	92.1892	2.14219	42.5488
	15.29	-0.7557	0.05038	17.7454	-0.0002	-7107.94	69.6578	92.1766	2.14332	42.543
	15.3	-0.7562	0.0504133	17.7454	-0.0002	-7110.43	69.6822	92.1479	2.14407	42.5298
	15.31	-0.7566	0.05044	17.7454	-0.0002	-7112.92	69.7066	92.1314	2.14482	42.5222
	15.32	-0.7572	0.05048	17.7454	-0.0002	-7116.65	69.7431	92.1066	2.14594	42.5108
	15.33	-0.7577	0.0505133	17.7454	-0.0002	-7119.14	69.7675	92.078	2.14669	42.4976
	15.34	-0.7582	0.0505467	17.7454	-0.0002	-7122.87	69.8041	92.0655	2.14782	42.4918
	15.35	-0.7587	0.05058	17.7454	-0.0002	-7125.35	69.8285	92.037	2.14857	42.4786
	15.36	-0.7592	0.0506133	17.7454	-0.0002	-7127.84	69.8528	92.0085	2.14932	42.4655
	15.37	-0.7597	0.0506467	17.7454	-0.0002	-7131.57	69.8894	91.9961	2.15044	42.4597
	15.38	-0.7602	0.05068	17.7454	-0.0002	-7134.06	69.9138	91.9676	2.15119	42.4466
	15.39	-0.7607	0.0507133	17.7454	-0.0002	-7137.79	69.9504	91.9552	2.15232	42.4409
	15.4	-0.7612	0.0507467	17.7454	-0.0002	-7140.28	69.9747	91.9269	2.15307	42.4278
	15.41	-0.7617	0.05078	17.7454	-0.0002	-7144.01	70.0113	91.9145	2.15419	42.4221
	15.42	-0.7622	0.0508133	17.7454	-0.0002	-7147.74	70.0479	91.9022	2.15532	42.4164
	15.43	-0.7627	0.0508467	17.7454	-0.0002	-7150.23	70.0722	91.8739	2.15607	42.4033
	15.44	-0.7632	0.05088	17.7454	-0.0002	-7153.96	70.1088	91.8616	2.15719	42.3977
	15.45	-0.7638	0.05092	17.7454	-0.0002	-7157.69	70.1454	91.8374	2.15832	42.3865
	15.46	-0.7643	0.0509533	17.7454	-0.0002	-7161.42	70.1819	91.8251	2.15944	42.3808
	15.47	-0.7648	0.0509867	17.7454	-0.0002	-7165.15	70.2185	91.8129	2.16057	42.3752
	15.48	-0.7653	0.05102	17.7454	-0.0002	-7167.64	70.2429	91.7848	2.16132	42.3622
	15.49	-0.7657	0.0510467	17.7454	-0.0002	-7170.13	70.2673	91.7687	2.16207	42.3548
	15.5	-0.7664	0.0510933	17.7454	-0.0002	-7172.62	70.2916	91.7166	2.16282	42.3308
	15.51	-0.7667	0.0511133	17.7454	-0.0002	-7176.35	70.3282	91.7284	2.16394	42.3362
	15.52	-0.7672	0.0511467	17.7454	-0.0002	-7180.08	70.3648	91.7163	2.16507	42.3306
	15.53	-0.7677	0.05118	17.7454	-0.0002	-7181.32	70.377	91.6725	2.16544	42.3104
	15.54	-0.7682	0.0512133	17.7454	-0.0002	-7183.81	70.4013	91.6445	2.16619	42.2975
	15.55	-0.7689	0.05126	17.7454	-0.0002	-7186.3	70.4257	91.5928	2.16694	42.2736
	15.56	-0.7694	0.0512933	17.7454	-0.0002	-7191.27	70.4745	91.5967	2.16845	42.2754
	15.57	-0.7698	0.05132	17.7454	-0.0002	-7196.25	70.5232	91.6124	2.16995	42.2826
	15.58	-0.7702	0.0513467	17.7454	-0.0002	-7199.98	70.5598	91.6123	2.17107	42.2826
	15.59	-0.7706	0.0513733	17.7454	-0.0002	-7202.47	70.5842	91.5964	2.17182	42.2752
	15.6	-0.7712	0.0514133	17.7454	-0.0002	-7204.95	70.6085	91.5567	2.17257	42.2569
	15.61	-0.7717	0.0514467	17.7454	-0.0002	-7208.68	70.6451	91.5448	2.1737	42.2514
	15.62	-0.7723	0.0514867	17.7454	-0.0002	-7211.17	70.6695	91.5052	2.17445	42.2332
	15.63	-0.7729	0.0515267	17.7454	-0.0002	-7214.9	70.706	91.4815	2.17557	42.2222
	15.64	-0.7733	0.0515533	17.7454	-0.0002	-7218.63	70.7426	91.4815	2.1767	42.2222
	15.65	-0.7738	0.0515867	17.7454	-0.0002	-7222.37	70.7792	91.4696	2.17782	42.2167
	15.66	-0.7741	0.0516067	17.7454	-0.0002	-7224.85	70.8036	91.4656	2.17857	42.2149
	15.67	-0.7746	0.05164	17.7454	-0.0002	-7226.1	70.8157	91.4223	2.17895	42.1949
	15.68	-0.7751	0.0516733	17.7454	-0.0002	-7227.34	70.8279	91.3791	2.17932	42.175
	15.69	-0.7756	0.0517067	17.7454	-0.0002	-7231.07	70.8645	91.3673	2.18045	42.1695
	15.7	-0.7761	0.05174	17.7454	-0.0002	-7233.56	70.8889	91.3399	2.1812	42.1569
	15.71	-0.7767	0.05178	17.7454	-0.0002	-7236.05	70.9133	91.3007	2.18195	42.1388
	15.72	-0.7772	0.0518133	17.7454	-0.0002	-7238.53	70.9376	91.2733	2.1827	42.1262
	15.73	-0.7779	0.05186	17.7454	-0.0002	-7242.27	70.9742	91.2382	2.18382	42.1099
	15.74	-0.7783	0.0518867	17.7454	-0.0002	-7247.24	71.023	91.254	2.18532	42.1172
	15.75	-0.7787	0.0519133	17.7454	-0.0002	-7250.97	71.0595	91.254	2.18645	42.1172
	15.76	-0.7791	0.05194	17.7454	-0.0002	-7252.21	71.0717	91.2228	2.18682	42.1028
	15.77	-0.7796	0.0519733	17.7454	-0.0002	-7254.7	71.0961	91.1956	2.18757	42.0903
	15.78	-0.7801	0.0520067	17.7454	-0.0002	-7255.95	71.1083	91.1528	2.18795	42.0705
	15.79	-0.7806	0.05204	17.7454	-0.0002	-7258.43	71.1326	91.1256	2.1887	42.058
	15.8	-0.7812	0.05208	17.7454	-0.0002	-7262.16	71.1692	91.1024	2.18982	42.0473
	15.81	-0.7818	0.05212	17.7454	-0.0002	-7265.9	71.2058	91.0793	2.19095	42.0366
	15.82	-0.7822	0.0521467	17.7454	-0.0002	-7270.87	71.2545	91.095	2.19245	42.0439
	15.83	-0.7828	0.0521867	17.7454	-0.0002	-7274.6	71.2911	91.0719	2.19357	42.0332
	15.84	-0.7833	0.05222	17.7454	-0.0002	-7277.09	71.3155	91.0449	2.19432	42.0207
	15.85	-0.7838	0.0522533	17.7454	-0.0002	-7279.58	71.3399	91.0179	2.19507	42.0083
	15.86	-0.7842	0.05228	17.7454	-0.0002	-7282.06	71.3642	91.0026	2.19582	42.0012
	15.87	-0.7847	0.0523133	17.7454	-0.0002	-7284.55	71.3886	90.9757	2.19657	41.9888
	15.88	-0.7853	0.0523533	17.7454	-0.0002	-7287.04	71.413	90.9372	2.19732	41.971
	15.89	-0.7859	0.0523933	17.7454	-0.0002	-7290.77	71.4496	90.9143	2.19845	41.9604
	15.9	-0.7863	0.05242	17.7454	-0.0002	-7294.5	71.4861	90.9146	2.19957	41.9606
	15.91	-0.7868	0.0524533	17.7454	-0.0002	-7298.23	71.5227	90.9033	2.2007	41.9554
	15.92	-0.7872	0.05248	17.7454	-0.0002	-7301.96	71.5593	90.9035	2.20182	41.9555
	15.93	-0.7876	0.0525067	17.7454	-0.0002	-7304.45	71.5836	90.8883	2.20257	41.9484
	15.94	-0.7881	0.05254	17.7454	-0.0002	-7305.7	71.5958	90.8461	2.20295	41.929
	15.95	-0.7887	0.05258	17.7454	-0.0002	-7306.94	71.608	90.7924	2.20332	41.9042
	15.96	-0.7892	0.0526133	17.7454	-0.0002	-7310.67	71.6446	90.7813	2.20445	41.899
	15.97	-0.7897	0.0526467	17.7454	-0.0002	-7315.65	71.6933	90.7855	2.20595	41.901
	15.98	-0.7902	0.05268	17.7454	-0.0002	-7319.38	71.7299	90.7743	2.20707	41.8959
	15.99	-0.7905	0.0527	17.7454	-0.0002	-7323.11	71.7665	90.7862	2.2082	41.9013
	16	-0.7911	0.05274	17.7454	-0.0002	-7325.6	71.7908	90.7481	2.20895	41.8837
	16.01	-0.7916	0.0527733	17.7454	-0.0002	-7328.08	71.8152	90.7216	2.2097	41.8715
	16.02	-0.7922	0.0528133	17.7454	-0.0002	-7330.57	71.8396	90.6837	2.21045	41.854
	16.03	-0.7927	0.0528467	17.7454	-0.0002	-7334.3	71.8762	90.6726	2.21157	41.8489
	16.04	-0.7932	0.05288	17.7454	-0.0002	-7338.03	71.9127	90.6615	2.2127	41.8438
	16.05	-0.7938	0.05292	17.7454	-0.0002	-7341.76	71.9493	90.6391	2.21382	41.8334
	16.06	-0.7942	0.0529467	17.7454	-0.0002	-7344.25	71.9737	90.6241	2.21457	41.8265
	16.07	-0.7948	0.0529867	17.7454	-0.0002	-7347.98	72.0102	90.6017	2.2157	41.8162
	16.08	-0.7952	0.0530133	17.7454	-0.0002	-7350.47	72.0346	90.5868	2.21645	41.8093
	16.09	-0.7958	0.0530533	17.7454	-0.0002	-7352.96	72.059	90.5491	2.2172	41.7919
	16.1	-0.7963	0.0530867	17.7454	-0.0002	-7355.44	72.0834	90.5229	2.21795	41.7798
	16.11	-0.7967	0.0531133	17.7454	-0.0002	-7359.18	72.1199	90.5233	2.21907	41.78
	16.12	-0.7972	0.0531467	17.7454	-0.0002	-7361.66	72.1443	90.4971	2.21982	41.7679
	16.13	-0.7977	0.05318	17.7454	-0.0002	-7364.15	72.1687	90.471	2.22057	41.7558
	16.14	-0.7981	0.0532067	17.7454	-0.0002	-7366.64	72.1931	90.4562	2.22132	41.749
	16.15	-0.7987	0.0532467	17.7454	-0.0002	-7369.13	72.2174	90.4187	2.22207	41.7317
	16.16	-0.7992	0.05328	17.7454	-0.0002	-7371.61	72.2418	90.3927	2.22282	41.7197
	16.17	-0.7996	0.0533067	17.7454	-0.0002	-7375.34	72.2784	90.3932	2.22395	41.7199
	16.18	-0.8001	0.05334	17.7454	-0.0002	-7379.08	72.3149	90.3824	2.22508	41.7149
	16.19	-0.8007	0.05338	17.7454	-0.0002	-7380.32	72.3271	90.3299	2.22545	41.6907
	16.2	-0.8012	0.0534133	17.7454	-0.0002	-7382.81	72.3515	90.3039	2.2262	41.6787
	16.21	-0.8015	0.0534333	17.7454	-0.0002	-7386.54	72.3881	90.3158	2.22733	41.6842
	16.22	-0.8021	0.0534733	17.7454	-0.0002	-7390.27	72.4246	90.2938	2.22845	41.6741
	16.23	-0.8027	0.0535133	17.7454	-0.0002	-7391.51	72.4368	90.2415	2.22883	41.6499
	16.24	-0.8031	0.05354	17.7454	-0.0002	-7395.24	72.4734	90.2421	2.22995	41.6502
	16.25	-0.8038	0.0535867	17.7454	-0.0002	-7398.98	72.51	90.209	2.23108	41.6349
	16.26	-0.8047	0.0536467	17.7454	-0.0002	-7402.71	72.5465	90.1535	2.2322	41.6093
	16.27	-0.8051	0.0536733	17.7454	-0.0002	-7407.68	72.5953	90.1693	2.2337	41.6166
	16.28	-0.8054	0.0536933	17.7454	-0.0002	-7412.66	72.644	90.1962	2.2352	41.629
	16.29	-0.8058	0.05372	17.7454	-0.0002	-7415.14	72.6684	90.1817	2.23595	41.6223
	16.3	-0.8062	0.0537467	17.7454	-0.0002	-7415.14	72.6684	90.137	2.23595	41.6017
	16.31	-0.8066	0.0537733	17.7454	-0.0002	-7417.63	72.6928	90.1225	2.2367	41.595
	16.32	-0.807	0.0538	17.7454	-0.0002	-7418.88	72.705	90.0929	2.23708	41.5813
	16.33	-0.8077	0.0538467	17.7454	-0.0002	-7421.36	72.7294	90.045	2.23783	41.5592
	16.34	-0.8082	0.05388	17.7454	-0.0002	-7423.85	72.7537	90.0195	2.23858	41.5474
	16.35	-0.8088	0.05392	17.7454	-0.0002	-7428.83	72.8025	90.013	2.24008	41.5444
	16.36	-0.8094	0.05396	17.7454	-0.0002	-7433.8	72.8512	90.0065	2.24158	41.5415
	16.37	-0.8098	0.0539867	17.7454	-0.0002	-7437.53	72.8878	90.0072	2.2427	41.5418
	16.38	-0.8103	0.05402	17.7454	-0.0002	-7441.26	72.9244	89.9968	2.24383	41.537
	16.39	-0.8107	0.0540467	17.7454	-0.0002	-7442.51	72.9366	89.9674	2.2442	41.5234
	16.4	-0.8111	0.0540733	17.7454	-0.0002	-7444.99	72.9609	89.9531	2.24495	41.5168
	16.41	-0.8116	0.0541067	17.7454	-0.0002	-7447.48	72.9853	89.9277	2.2457	41.5051
	16.42	-0.8121	0.05414	17.7454	-0.0002	-7449.97	73.0097	89.9023	2.24645	41.4934
	16.43	-0.8125	0.0541667	17.7454	-0.0002	-7453.7	73.0463	89.9031	2.24758	41.4937
	16.44	-0.8131	0.0542067	17.7454	-0.0002	-7456.19	73.0706	89.8667	2.24833	41.477
	16.45	-0.8137	0.0542467	17.7454	-0.0002	-7458.67	73.095	89.8304	2.24908	41.4602
	16.46	-0.8144	0.0542933	17.7454	-0.0002	-7462.41	73.1316	89.7981	2.2502	41.4453
	16.47	-0.8149	0.0543267	17.7454	-0.0002	-7466.14	73.1681	89.7879	2.25133	41.4406
	16.48	-0.8152	0.0543467	17.7454	-0.0002	-7471.11	73.2169	89.8146	2.25283	41.4529
	16.49	-0.8157	0.05438	17.7454	-0.0002	-7472.36	73.2291	89.7745	2.2532	41.4344
	16.5	-0.8161	0.0544067	17.7454	-0.0002	-7473.6	73.2413	89.7455	2.25358	41.421
	16.51	-0.8166	0.05444	17.7454	-0.0002	-7474.84	73.2535	89.7054	2.25395	41.4025
	16.52	-0.8171	0.0544733	17.7454	-0.0002	-7477.33	73.2778	89.6804	2.2547	41.3909
	16.53	-0.8177	0.0545133	17.7454	-0.0002	-7481.06	73.3144	89.6593	2.25583	41.3812
	16.54	-0.8182	0.0545467	17.7454	-0.0002	-7484.79	73.351	89.6492	2.25695	41.3766
	16.55	-0.8187	0.05458	17.7454	-0.0002	-7487.28	73.3754	89.6242	2.2577	41.365
	16.56	-0.8192	0.0546133	17.7454	-0.0002	-7489.77	73.3997	89.5993	2.25845	41.3535
	16.57	-0.8198	0.0546533	17.7454	-0.0002	-7492.26	73.4241	89.5634	2.2592	41.337
	16.58	-0.8207	0.0547133	17.7454	-0.0002	-7495.99	73.4607	89.5098	2.26033	41.3122
	16.59	-0.8211	0.05474	17.7454	-0.0002	-7503.45	73.5338	89.5552	2.26258	41.3332
	16.6	-0.8214	0.05476	17.7454	-0.0002	-7507.18	73.5704	89.567	2.2637	41.3386
	16.61	-0.8217	0.05478	17.7454	-0.0002	-7509.67	73.5947	89.564	2.26445	41.3372
	16.62	-0.8222	0.0548133	17.7454	-0.0002	-7510.91	73.6069	89.5244	2.26483	41.3189
	16.63	-0.8226	0.05484	17.7454	-0.0002	-7510.91	73.6069	89.4808	2.26483	41.2988
	16.64	-0.8231	0.0548733	17.7454	-0.0002	-7512.16	73.6191	89.4413	2.2652	41.2806
	16.65	-0.8235	0.0549	17.7454	-0.0002	-7514.64	73.6435	89.4274	2.26595	41.2742
	16.66	-0.824	0.0549333	17.7454	-0.0002	-7517.13	73.6679	89.4028	2.2667	41.2628
	16.67	-0.8245	0.0549667	17.7454	-0.0002	-7519.62	73.6923	89.3781	2.26745	41.2514
	16.68	-0.8251	0.0550067	17.7454	-0.0002	-7523.35	73.7288	89.3574	2.26858	41.2419
	16.69	-0.8257	0.0550467	17.7454	-0.0002	-7527.08	73.7654	89.3368	2.2697	41.2324
	16.7	-0.8264	0.0550933	17.7454	-0.0002	-7530.81	73.802	89.3054	2.27083	41.2179
	16.71	-0.827	0.0551333	17.7454	-0.0002	-7534.54	73.8385	89.2848	2.27195	41.2084
	16.72	-0.8274	0.05516	17.7454	-0.0002	-7540.76	73.8995	89.3153	2.27383	41.2224
	16.73	-0.8278	0.0551867	17.7454	-0.0002	-7544.49	73.936	89.3163	2.27495	41.2229
	16.74	-0.8285	0.0552333	17.7454	-0.0002	-7545.74	73.9482	89.2555	2.27533	41.1949
	16.75	-0.8289	0.05526	17.7454	-0.0002	-7548.22	73.9726	89.2419	2.27608	41.1886
	16.76	-0.8292	0.05528	17.7454	-0.0002	-7551.95	74.0092	89.2537	2.2772	41.194
	16.77	-0.8296	0.0553067	17.7454	-0.0002	-7554.44	74.0335	89.24	2.27795	41.1877
	16.78	-0.83	0.0553333	17.7454	-0.0002	-7555.69	74.0457	89.2117	2.27833	41.1746
	16.79	-0.8306	0.0553733	17.7454	-0.0002	-7556.93	74.0579	89.1619	2.2787	41.1517
	16.8	-0.8313	0.05542	17.7454	-0.0002	-7559.42	74.0823	89.1162	2.27946	41.1305
	16.81	-0.8319	0.05546	17.7454	-0.0002	-7564.39	74.131	89.1105	2.28096	41.1279
	16.82	-0.8323	0.0554867	17.7454	-0.0002	-7569.37	74.1798	89.1263	2.28246	41.1352
	16.83	-0.8327	0.0555133	17.7454	-0.0002	-7573.1	74.2164	89.1274	2.28358	41.1357
	16.84	-0.8331	0.05554	17.7454	-0.0002	-7575.59	74.2407	89.1138	2.28433	41.1295
	16.85	-0.8338	0.0555867	17.7454	-0.0002	-7576.83	74.2529	89.0536	2.28471	41.1017
	16.86	-0.8342	0.0556133	17.7454	-0.0002	-7579.32	74.2773	89.0402	2.28546	41.0955
	16.87	-0.8347	0.0556467	17.7454	-0.0002	-7581.8	74.3017	89.016	2.28621	41.0843
	16.88	-0.8351	0.0556733	17.7454	-0.0002	-7585.54	74.3382	89.0172	2.28733	41.0849
	16.89	-0.8358	0.05572	17.7454	-0.0002	-7588.02	74.3626	88.9718	2.28808	41.0639
	16.9	-0.8362	0.0557467	17.7454	-0.0002	-7590.51	74.387	88.9584	2.28883	41.0577
	16.91	-0.8367	0.05578	17.7454	-0.0002	-7593	74.4114	88.9344	2.28958	41.0466
	16.92	-0.8372	0.0558133	17.7454	-0.0002	-7594.24	74.4236	88.8958	2.28996	41.0288
	16.93	-0.8376	0.05584	17.7454	-0.0002	-7596.73	74.4479	88.8825	2.29071	41.0227
	16.94	-0.8383	0.0558867	17.7454	-0.0002	-7599.22	74.4723	88.8373	2.29146	41.0018
	16.95	-0.8388	0.05592	17.7454	-0.0002	-7602.95	74.5089	88.828	2.29258	40.9975
	16.96	-0.8393	0.0559533	17.7454	-0.0002	-7606.68	74.5455	88.8186	2.29371	40.9932
	16.97	-0.8396	0.0559733	17.7454	-0.0002	-7610.41	74.582	88.8304	2.29483	40.9987
	16.98	-0.8401	0.0560067	17.7454	-0.0002	-7611.65	74.5942	88.7921	2.29521	40.981
	16.99	-0.8407	0.0560467	17.7454	-0.0002	-7612.9	74.6064	88.7432	2.29558	40.9584
	17	-0.8411	0.0560733	17.7454	-0.0002	-7615.39	74.6308	88.73	2.29633	40.9523
	17.01	-0.8417	0.0561133	17.7454	-0.0002	-7619.12	74.6673	88.7102	2.29746	40.9432
	17.02	-0.8422	0.0561467	17.7454	-0.0002	-7621.6	74.6917	88.6864	2.29821	40.9322
	17.03	-0.8426	0.0561733	17.7454	-0.0002	-7625.34	74.7283	88.6877	2.29933	40.9328
	17.04	-0.8431	0.0562067	17.7454	-0.0002	-7627.82	74.7527	88.6641	2.30008	40.9219
	17.05	-0.8437	0.0562467	17.7454	-0.0001	-7630.31	74.777	88.6299	2.30083	40.9061
	17.06	-0.8443	0.0562867	17.7454	-0.0001	-7631.55	74.7892	88.5813	2.30121	40.8837
	17.07	-0.8447	0.0563133	17.7454	-0.0001	-7636.53	74.838	88.5971	2.30271	40.891
	17.08	-0.8452	0.0563467	17.7454	-0.0001	-7640.26	74.8745	88.588	2.30383	40.8868
	17.09	-0.8459	0.0563933	17.7454	-0.0001	-7642.75	74.8989	88.5435	2.30458	40.8662
	17.1	-0.8462	0.0564133	17.7454	-0.0001	-7646.48	74.9355	88.5553	2.30571	40.8717
	17.11	-0.8467	0.0564467	17.7454	-0.0001	-7650.21	74.9721	88.5462	2.30683	40.8675
	17.12	-0.8472	0.05648	17.7454	-0.0001	-7652.7	74.9964	88.5227	2.30758	40.8566
	17.13	-0.8476	0.0565067	17.7454	-0.0001	-7653.94	75.0086	88.4953	2.30796	40.844
	17.14	-0.8483	0.0565533	17.7454	-0.0001	-7655.18	75.0208	88.4367	2.30833	40.8169
	17.15	-0.8487	0.05658	17.7454	-0.0001	-7658.92	75.0574	88.4381	2.30946	40.8176
	17.16	-0.8491	0.0566067	17.7454	-0.0001	-7663.89	75.1061	88.4538	2.31096	40.8248
	17.17	-0.8497	0.0566467	17.7454	-0.0001	-7666.38	75.1305	88.42	2.31171	40.8092
	17.18	-0.8502	0.05668	17.7454	-0.0001	-7668.87	75.1549	88.3967	2.31246	40.7985
	17.19	-0.8507	0.0567133	17.7454	-0.0001	-7672.6	75.1915	88.3877	2.31358	40.7943
	17.2	-0.8513	0.0567533	17.7454	-0.0001	-7676.33	75.228	88.3684	2.31471	40.7854
	17.21	-0.8518	0.0567867	17.7454	-0.0001	-7680.06	75.2646	88.3595	2.31583	40.7813
	17.22	-0.8523	0.05682	17.7454	-0.0001	-7683.79	75.3011	88.3505	2.31696	40.7772
	17.23	-0.8528	0.0568533	17.7454	-0.0001	-7686.28	75.3255	88.3273	2.31771	40.7664
	17.24	-0.8532	0.05688	17.7454	-0.0001	-7687.52	75.3377	88.3002	2.31808	40.7539
	17.25	-0.8537	0.0569133	17.7454	-0.0001	-7690.01	75.3621	88.277	2.31883	40.7432
	17.26	-0.8543	0.0569533	17.7454	-0.0001	-7692.5	75.3865	88.2436	2.31958	40.7278
	17.27	-0.8547	0.05698	17.7454	-0.0001	-7694.98	75.4108	88.2308	2.32033	40.7219
	17.28	-0.8551	0.0570067	17.7454	-0.0001	-7697.47	75.4352	88.218	2.32108	40.716
	17.29	-0.8557	0.0570467	17.7454	-0.0001	-7699.96	75.4596	88.1846	2.32183	40.7006
	17.3	-0.8562	0.05708	17.7454	-0.0001	-7702.45	75.484	88.1616	2.32258	40.69
	17.31	-0.8566	0.0571067	17.7454	-0.0001	-7706.18	75.5205	88.1631	2.32371	40.6907
	17.32	-0.8572	0.0571467	17.7454	-0.0001	-7708.67	75.5449	88.1299	2.32446	40.6753
	17.33	-0.8577	0.05718	17.7454	-0.0001	-7709.91	75.5571	88.0927	2.32483	40.6582
	17.34	-0.8582	0.0572133	17.7454	-0.0001	-7713.64	75.5937	88.084	2.32596	40.6541
	17.35	-0.8587	0.0572467	17.7454	-0.0001	-7716.13	75.6181	88.0611	2.32671	40.6436
	17.36	-0.8593	0.0572867	17.7454	-0.0001	-7719.86	75.6546	88.0421	2.32783	40.6348
	17.37	-0.8597	0.0573133	17.7454	-0.0001	-7722.35	75.679	88.0295	2.32858	40.629
	17.38	-0.8602	0.0573467	17.7454	-0.0001	-7724.83	75.7034	88.0067	2.32933	40.6185
	17.39	-0.8607	0.05738	17.7454	-0.0001	-7727.32	75.7278	87.9839	2.33008	40.608
	17.4	-0.861	0.0574	17.7454	-0.0001	-7729.81	75.7521	87.9816	2.33083	40.6069
	17.41	-0.8617	0.0574467	17.7454	-0.0001	-7732.3	75.7765	87.9384	2.33158	40.5869
	17.42	-0.8622	0.05748	17.7454	-0.0001	-7733.54	75.7887	87.9015	2.33196	40.5699
	17.43	-0.8628	0.05752	17.7454	-0.0001	-7737.27	75.8253	87.8828	2.33308	40.5613
	17.44	-0.8633	0.0575533	17.7454	-0.0001	-7741	75.8618	87.8742	2.33421	40.5573
	17.45	-0.8637	0.05758	17.7454	-0.0001	-7744.73	75.8984	87.8759	2.33534	40.5581
	17.46	-0.8642	0.0576133	17.7454	-0.0001	-7747.22	75.9228	87.8532	2.33609	40.5476
	17.47	-0.8647	0.0576467	17.7454	-0.0001	-7748.46	75.935	87.8165	2.33646	40.5307
	17.48	-0.8652	0.05768	17.7454	-0.0001	-7752.2	75.9715	87.808	2.33759	40.5268
	17.49	-0.8657	0.0577133	17.7454	-0.0001	-7754.68	75.9959	87.7855	2.33834	40.5164
	17.5	-0.8663	0.0577533	17.7454	-0.0001	-7757.17	76.0203	87.7528	2.33909	40.5013
	17.51	-0.8667	0.05778	17.7454	-0.0001	-7760.9	76.0568	87.7545	2.34021	40.5021
	17.52	-0.8672	0.0578133	17.7454	-0.0001	-7763.39	76.0812	87.732	2.34096	40.4917
	17.53	-0.8677	0.0578467	17.7454	-0.0001	-7765.88	76.1056	87.7096	2.34171	40.4813
	17.54	-0.8682	0.05788	17.7454	-0.0001	-7768.36	76.13	87.6871	2.34246	40.471
	17.55	-0.8688	0.05792	17.7454	-0.0001	-7772.1	76.1665	87.6687	2.34359	40.4625
	17.56	-0.8693	0.0579533	17.7454	-0.0001	-7775.83	76.2031	87.6603	2.34471	40.4586
	17.57	-0.8697	0.05798	17.7454	-0.0001	-7779.56	76.2397	87.662	2.34584	40.4594
	17.58	-0.8703	0.05802	17.7454	-0.0001	-7783.29	76.2762	87.6436	2.34696	40.4509
	17.59	-0.8708	0.0580533	17.7454	-0.0001	-7785.78	76.3006	87.6213	2.34771	40.4406
	17.6	-0.8713	0.0580867	17.7454	-0.0001	-7788.26	76.325	87.599	2.34846	40.4303
	17.61	-0.8718	0.05812	17.7454	-0.0001	-7790.75	76.3494	87.5767	2.34921	40.42
	17.62	-0.8722	0.0581467	17.7454	-0.0001	-7793.24	76.3737	87.5645	2.34996	40.4144
	17.63	-0.8726	0.0581733	17.7454	-0.0001	-7795.73	76.3981	87.5523	2.35071	40.4087
	17.64	-0.8732	0.0582133	17.7454	-0.0001	-7796.97	76.4103	87.5061	2.35109	40.3874
	17.65	-0.8737	0.0582467	17.7454	-0.0001	-7799.46	76.4347	87.4839	2.35184	40.3772
	17.66	-0.8743	0.0582867	17.7454	-0.0001	-7803.19	76.4713	87.4657	2.35296	40.3688
	17.67	-0.8748	0.05832	17.7454	-0.0001	-7806.92	76.5078	87.4575	2.35409	40.365
	17.68	-0.8753	0.0583533	17.7454	-0.0001	-7810.65	76.5444	87.4493	2.35521	40.3612
	17.69	-0.8757	0.05838	17.7454	-0.0001	-7811.9	76.5566	87.4233	2.35559	40.3492
	17.7	-0.8762	0.0584133	17.7454	-0.0001	-7814.38	76.581	87.4012	2.35634	40.339
	17.71	-0.8766	0.05844	17.7454	-0.0001	-7816.87	76.6053	87.3892	2.35709	40.3335
	17.72	-0.8772	0.05848	17.7454	-0.0001	-7818.11	76.6175	87.3433	2.35746	40.3123
	17.73	-0.8777	0.0585133	17.7454	-0.0001	-7820.6	76.6419	87.3213	2.35821	40.3021
	17.74	-0.8781	0.05854	17.7454	-0.0001	-7823.09	76.6663	87.3093	2.35896	40.2966
	17.75	-0.8787	0.05858	17.7454	-0.0001	-7825.58	76.6906	87.2774	2.35971	40.2819
	17.76	-0.8792	0.0586133	17.7454	-0.0001	-7829.31	76.7272	87.2694	2.36084	40.2782
	17.77	-0.8797	0.0586467	17.7454	-0.0001	-7831.8	76.7516	87.2475	2.36159	40.2681
	17.78	-0.8802	0.05868	17.7454	-0.0001	-7834.28	76.776	87.2256	2.36234	40.258
	17.79	-0.8807	0.0587133	17.7454	-0.0001	-7836.77	76.8003	87.2038	2.36309	40.2479
	17.8	-0.8813	0.0587533	17.7454	-0.0001	-7840.5	76.8369	87.1859	2.36421	40.2396
	17.81	-0.8817	0.05878	17.7454	-0.0001	-7842.99	76.8613	87.174	2.36496	40.2341
	17.82	-0.8822	0.0588133	17.7454	-0.0002	-7845.48	76.8857	87.1522	2.36571	40.2241
	17.83	-0.8828	0.0588533	17.7454	-0.0002	-7847.96	76.91	87.1206	2.36646	40.2095
	17.84	-0.8832	0.05888	17.7454	-0.0002	-7851.69	76.9466	87.1225	2.36759	40.2104
	17.85	-0.8837	0.0589133	17.7454	-0.0002	-7854.18	76.971	87.1008	2.36834	40.2004
	17.86	-0.8842	0.0589467	17.7454	-0.0002	-7856.67	76.9954	87.0791	2.36909	40.1904
	17.87	-0.8847	0.05898	17.7454	-0.0002	-7857.91	77.0076	87.0437	2.36946	40.174
	17.88	-0.8853	0.05902	17.7454	-0.0002	-7860.4	77.0319	87.0122	2.37021	40.1595
	17.89	-0.8857	0.0590467	17.7454	-0.0002	-7864.13	77.0685	87.0142	2.37134	40.1604
	17.9	-0.8861	0.0590733	17.7454	-0.0002	-7867.86	77.1051	87.0162	2.37246	40.1613
	17.91	-0.8867	0.0591133	17.7454	-0.0002	-7870.35	77.1294	86.9848	2.37321	40.1468
	17.92	-0.8872	0.0591467	17.7454	-0.0002	-7872.84	77.1538	86.9633	2.37396	40.1369
	17.93	-0.8877	0.05918	17.7454	-0.0002	-7875.33	77.1782	86.9418	2.37471	40.127
	17.94	-0.8881	0.0592067	17.7454	-0.0002	-7879.06	77.2148	86.9438	2.37584	40.1279
	17.95	-0.8888	0.0592533	17.7454	-0.0002	-7881.54	77.2391	86.9027	2.37659	40.1089
	17.96	-0.8892	0.05928	17.7454	-0.0002	-7885.28	77.2757	86.9047	2.37771	40.1099
	17.97	-0.8896	0.0593067	17.7454	-0.0002	-7887.76	77.3001	86.8931	2.37846	40.1045
	17.98	-0.8903	0.0593533	17.7454	-0.0002	-7891.49	77.3366	86.8658	2.37959	40.0919
	17.99	-0.8907	0.05938	17.7454	-0.0002	-7893.98	77.361	86.8542	2.38034	40.0865
	18	-0.8912	0.0594133	17.7454	-0.0002	-7896.47	77.3854	86.8328	2.38109	40.0767
	18.01	-0.8917	0.0594467	17.7454	-0.0002	-7900.2	77.422	86.8251	2.38221	40.0731
	18.02	-0.8922	0.05948	17.7454	-0.0002	-7902.69	77.4463	86.8038	2.38296	40.0633
	18.03	-0.8926	0.0595067	17.7454	-0.0002	-7905.18	77.4707	86.7922	2.38371	40.0579
	18.04	-0.8933	0.0595533	17.7454	-0.0002	-7906.42	77.4829	86.7378	2.38409	40.0328
	18.05	-0.8937	0.05958	17.7454	-0.0002	-7910.15	77.5195	86.7399	2.38521	40.0338
	18.06	-0.8942	0.0596133	17.7454	-0.0002	-7912.64	77.5439	86.7187	2.38596	40.024
	18.07	-0.8946	0.05964	17.7454	-0.0002	-7915.13	77.5682	86.7072	2.38671	40.0187
	18.08	-0.8953	0.0596867	17.7454	-0.0002	-7917.61	77.5926	86.6666	2.38746	40
	18.09	-0.8959	0.0597267	17.7454	-0.0002	-7920.1	77.617	86.6358	2.38821	39.9857
	18.1	-0.8962	0.0597467	17.7454	-0.0002	-7923.83	77.6535	86.6476	2.38934	39.9912
	18.11	-0.8968	0.0597867	17.7454	-0.0002	-7926.32	77.6779	86.6168	2.39009	39.977
	18.12	-0.8972	0.0598133	17.7454	-0.0002	-7928.81	77.7023	86.6053	2.39084	39.9717
	18.13	-0.8978	0.0598533	17.7454	-0.0002	-7930.05	77.7145	86.561	2.39122	39.9512
	18.14	-0.8983	0.0598867	17.7454	-0.0002	-7932.54	77.7389	86.54	2.39197	39.9415
	18.15	-0.8987	0.0599133	17.7454	-0.0002	-7935.03	77.7632	86.5286	2.39272	39.9363
	18.16	-0.8992	0.0599467	17.7454	-0.0002	-7937.51	77.7876	86.5076	2.39347	39.9266
	18.17	-0.8997	0.05998	17.7454	-0.0002	-7940	77.812	86.4866	2.39422	39.9169
	18.18	-0.9001	0.0600067	17.7454	-0.0002	-7942.49	77.8364	86.4753	2.39497	39.9117
	18.19	-0.9006	0.06004	17.7454	-0.0002	-7944.97	77.8608	86.4543	2.39572	39.902
	18.2	-0.9011	0.0600733	17.7454	-0.0002	-7947.46	77.8851	86.4334	2.39647	39.8923
	18.21	-0.9016	0.0601067	17.7454	-0.0002	-7949.95	77.9095	86.4125	2.39722	39.8827
	18.22	-0.9021	0.06014	17.7454	-0.0002	-7952.44	77.9339	86.3916	2.39797	39.8731
	18.23	-0.9027	0.06018	17.7454	-0.0002	-7954.92	77.9583	86.3612	2.39872	39.859
	18.24	-0.9032	0.0602133	17.7454	-0.0002	-7958.66	77.9948	86.3539	2.39984	39.8556
	18.25	-0.9037	0.0602467	17.7454	-0.0002	-7961.14	78.0192	86.3331	2.40059	39.846
	18.26	-0.9042	0.06028	17.7454	-0.0002	-7964.87	78.0558	86.3258	2.40172	39.8427
	18.27	-0.9047	0.0603133	17.7454	-0.0002	-7967.36	78.0801	86.305	2.40247	39.8331
	18.28	-0.9053	0.0603533	17.7454	-0.0002	-7969.85	78.1045	86.2747	2.40322	39.8191
	18.29	-0.9058	0.0603867	17.7454	-0.0002	-7972.34	78.1289	86.254	2.40397	39.8096
	18.3	-0.9062	0.0604133	17.7454	-0.0002	-7976.07	78.1655	86.2563	2.40509	39.8106
	18.31	-0.9068	0.0604533	17.7454	-0.0002	-7978.56	78.1898	86.2261	2.40584	39.7967
	18.32	-0.9071	0.0604733	17.7454	-0.0002	-7981.04	78.2142	86.2245	2.40659	39.7959
	18.33	-0.9077	0.0605133	17.7454	-0.0002	-7983.53	78.2386	86.1943	2.40734	39.782
	18.34	-0.9082	0.0605467	17.7454	-0.0002	-7986.02	78.263	86.1737	2.40809	39.7725
	18.35	-0.9087	0.06058	17.7454	-0.0002	-7988.51	78.2874	86.1531	2.40884	39.763
	18.36	-0.9092	0.0606133	17.7454	-0.0002	-7990.99	78.3117	86.1326	2.40959	39.7535
	18.37	-0.9097	0.0606467	17.7454	-0.0002	-7994.72	78.3483	86.1254	2.41072	39.7502
	18.38	-0.9102	0.06068	17.7454	-0.0002	-7997.21	78.3727	86.1049	2.41147	39.7407
	18.39	-0.9108	0.06072	17.7454	-0.0002	-8000.94	78.4092	86.0883	2.41259	39.7331
	18.4	-0.9113	0.0607533	17.7454	-0.0002	-8004.67	78.4458	86.0812	2.41372	39.7298
	18.41	-0.9118	0.0607867	17.7454	-0.0002	-8007.16	78.4702	86.0607	2.41447	39.7203
	18.42	-0.9123	0.06082	17.7454	-0.0002	-8010.89	78.5067	86.0537	2.41559	39.7171
	18.43	-0.9128	0.0608533	17.7454	-0.0002	-8013.38	78.5311	86.0332	2.41634	39.7076
	18.44	-0.9132	0.06088	17.7454	-0.0002	-8014.62	78.5433	86.0089	2.41672	39.6964
	18.45	-0.9137	0.0609133	17.7454	-0.0002	-8017.11	78.5677	85.9885	2.41747	39.687
	18.46	-0.9142	0.0609467	17.7454	-0.0002	-8018.36	78.5799	85.9548	2.41784	39.6714
	18.47	-0.9146	0.0609733	17.7454	-0.0002	-8022.09	78.6164	85.9572	2.41897	39.6725
	18.48	-0.9151	0.0610067	17.7454	-0.0002	-8023.33	78.6286	85.9235	2.41934	39.657
	18.49	-0.9158	0.0610533	17.7454	-0.0002	-8025.82	78.653	85.8845	2.42009	39.639
	18.5	-0.9162	0.06108	17.7454	-0.0002	-8028.31	78.6774	85.8736	2.42084	39.634
	18.51	-0.9167	0.0611133	17.7454	-0.0002	-8032.04	78.714	85.8666	2.42197	39.6308
	18.52	-0.9173	0.0611533	17.7454	-0.0002	-8034.52	78.7383	85.8371	2.42272	39.6171
	18.53	-0.9179	0.0611933	17.7454	-0.0002	-8037.01	78.7627	85.8075	2.42347	39.6035
	18.54	-0.9182	0.0612133	17.7454	-0.0002	-8039.5	78.7871	85.806	2.42422	39.6028
	18.55	-0.9188	0.0612533	17.7454	-0.0002	-8043.23	78.8237	85.7898	2.42534	39.5953
	18.56	-0.9192	0.06128	17.7454	-0.0002	-8044.47	78.8358	85.7657	2.42572	39.5842
	18.57	-0.9197	0.0613133	17.7454	-0.0002	-8046.96	78.8602	85.7456	2.42647	39.5749
	18.58	-0.9203	0.0613533	17.7454	-0.0002	-8048.2	78.8724	85.7029	2.42684	39.5552
	18.59	-0.9206	0.0613733	17.7454	-0.0002	-8053.18	78.9212	85.728	2.42834	39.5668
	18.6	-0.9212	0.0614133	17.7454	-0.0002	-8055.67	78.9455	85.6986	2.42909	39.5532
	18.61	-0.9217	0.0614467	17.7454	-0.0002	-8056.91	78.9577	85.6653	2.42947	39.5378
	18.62	-0.9223	0.0614867	17.7454	-0.0002	-8058.15	78.9699	85.6228	2.42984	39.5182
	18.63	-0.9228	0.06152	17.7454	-0.0002	-8061.89	79.0065	85.616	2.43097	39.5151
	18.64	-0.9232	0.0615467	17.7454	-0.0002	-8065.62	79.043	85.6186	2.43209	39.5163
	18.65	-0.9236	0.0615733	17.7454	-0.0002	-8068.1	79.0674	85.6079	2.43284	39.5113
	18.66	-0.9241	0.0616067	17.7454	-0.0002	-8070.59	79.0918	85.5879	2.43359	39.5021
	18.67	-0.925	0.0616667	17.7454	-0.0002	-8071.84	79.104	85.5178	2.43397	39.4698
	18.68	-0.9255	0.0617	17.7454	-0.0002	-8076.81	79.1527	85.5243	2.43547	39.4728
	18.69	-0.9259	0.0617267	17.7454	-0.0002	-8081.79	79.2015	85.54	2.43697	39.48
	18.7	-0.9263	0.0617533	17.7454	-0.0002	-8084.27	79.2259	85.5294	2.43772	39.4751
	18.71	-0.9267	0.06178	17.7454	-0.0002	-8085.52	79.2381	85.5056	2.43809	39.4641
	18.72	-0.9271	0.0618067	17.7454	-0.0002	-8086.76	79.2503	85.4819	2.43847	39.4532
	18.73	-0.9276	0.06184	17.7454	-0.0002	-8088	79.2624	85.4489	2.43884	39.438
	18.74	-0.9281	0.0618733	17.7454	-0.0002	-8090.49	79.2868	85.4292	2.43959	39.4289
	18.75	-0.9286	0.0619067	17.7454	-0.0002	-8094.22	79.3234	85.4226	2.44072	39.4258
	18.76	-0.9291	0.06194	17.7454	-0.0002	-8096.71	79.3478	85.4028	2.44147	39.4167
	18.77	-0.9295	0.0619667	17.7454	-0.0002	-8099.2	79.3721	85.3923	2.44222	39.4118
	18.78	-0.9301	0.0620067	17.7454	-0.0002	-8101.69	79.3965	85.3634	2.44297	39.3985
	18.79	-0.9309	0.06206	17.7454	-0.0002	-8104.17	79.4209	85.3162	2.44372	39.3767
	18.8	-0.9314	0.0620933	17.7454	-0.0002	-8109.15	79.4696	85.3228	2.44522	39.3798
	18.81	-0.9318	0.06212	17.7454	-0.0002	-8114.12	79.5184	85.3385	2.44672	39.387
	18.82	-0.9322	0.0621467	17.7454	-0.0002	-8117.85	79.555	85.3411	2.44785	39.3882
	18.83	-0.9327	0.06218	17.7454	-0.0002	-8119.1	79.5672	85.3084	2.44822	39.3731
	18.84	-0.9332	0.0622133	17.7454	-0.0002	-8119.1	79.5672	85.2627	2.44822	39.352
	18.85	-0.9339	0.06226	17.7454	-0.0002	-8120.34	79.5793	85.2118	2.4486	39.3285
	18.86	-0.9344	0.0622933	17.7454	-0.0002	-8124.07	79.6159	85.2054	2.44972	39.3256
	18.87	-0.9348	0.06232	17.7454	-0.0002	-8127.8	79.6525	85.208	2.45085	39.3268
	18.88	-0.9352	0.0623467	17.7454	-0.0002	-8131.54	79.689	85.2107	2.45197	39.328
	18.89	-0.9357	0.06238	17.7454	-0.0002	-8131.54	79.689	85.1652	2.45197	39.307
	18.9	-0.9362	0.0624133	17.7454	-0.0002	-8132.78	79.7012	85.1327	2.45235	39.292
	18.91	-0.9366	0.06244	17.7454	-0.0003	-8135.27	79.7256	85.1224	2.4531	39.2872
	18.92	-0.9373	0.0624867	17.7454	-0.0003	-8137.75	79.75	85.0848	2.45385	39.2699
	18.93	-0.9377	0.0625133	17.7454	-0.0003	-8141.48	79.7866	85.0875	2.45497	39.2712
	18.94	-0.9382	0.0625467	17.7454	-0.0003	-8143.97	79.8109	85.0681	2.45572	39.2622
	18.95	-0.9387	0.06258	17.7454	-0.0003	-8146.46	79.8353	85.0488	2.45647	39.2533
	18.96	-0.9392	0.0626133	17.7454	-0.0003	-8148.95	79.8597	85.0295	2.45722	39.2444
	18.97	-0.9398	0.0626533	17.7454	-0.0003	-8150.19	79.8719	84.9882	2.4576	39.2253
	18.98	-0.9403	0.0626867	17.7454	-0.0003	-8153.92	79.9084	84.9819	2.45872	39.2224
	18.99	-0.9407	0.0627133	17.7454	-0.0003	-8156.41	79.9328	84.9716	2.45947	39.2177
	19	-0.9412	0.0627467	17.7454	-0.0003	-8158.9	79.9572	84.9524	2.46022	39.2088
	19.01	-0.9418	0.0627867	17.7454	-0.0003	-8161.38	79.9816	84.9242	2.46097	39.1958
	19.02	-0.9422	0.0628133	17.7454	-0.0003	-8165.12	80.0181	84.9269	2.4621	39.197
	19.03	-0.9427	0.0628467	17.7454	-0.0003	-8167.6	80.0425	84.9077	2.46285	39.1882
	19.04	-0.9432	0.06288	17.7454	-0.0003	-8170.09	80.0669	84.8886	2.4636	39.1793
	19.05	-0.9436	0.0629067	17.7454	-0.0003	-8171.33	80.0791	84.8655	2.46397	39.1687
	19.06	-0.9443	0.0629533	17.7454	-0.0003	-8173.82	80.1035	84.8284	2.46472	39.1516
	19.07	-0.9448	0.0629867	17.7454	-0.0003	-8176.31	80.1278	84.8093	2.46547	39.1428
	19.08	-0.9452	0.0630133	17.7454	-0.0003	-8180.04	80.1644	84.8121	2.4666	39.144
	19.09	-0.9457	0.0630467	17.7454	-0.0003	-8182.53	80.1888	84.793	2.46735	39.1352
	19.1	-0.9462	0.06308	17.7454	-0.0003	-8185.02	80.2132	84.774	2.4681	39.1265
	19.11	-0.9466	0.0631067	17.7454	-0.0003	-8187.5	80.2375	84.7639	2.46885	39.1218
	19.12	-0.9471	0.06314	17.7454	-0.0003	-8189.99	80.2619	84.7449	2.4696	39.113
	19.13	-0.9475	0.0631667	17.7454	-0.0003	-8191.23	80.2741	84.722	2.46997	39.1025
	19.14	-0.948	0.0632	17.7454	-0.0003	-8192.48	80.2863	84.6902	2.47035	39.0878
	19.15	-0.9487	0.0632467	17.7454	-0.0003	-8194.97	80.3107	84.6534	2.4711	39.0708
	19.16	-0.9491	0.0632733	17.7454	-0.0003	-8198.7	80.3472	84.6562	2.47222	39.0721
	19.17	-0.9497	0.0633133	17.7454	-0.0003	-8203.67	80.396	84.6541	2.47372	39.0711
	19.18	-0.9502	0.0633467	17.7454	-0.0003	-8207.4	80.4325	84.648	2.47485	39.0683
	19.19	-0.9507	0.06338	17.7454	-0.0003	-8211.13	80.4691	84.642	2.47597	39.0655
	19.2	-0.9511	0.0634067	17.7454	-0.0003	-8213.62	80.4935	84.632	2.47672	39.0609
	19.21	-0.9517	0.0634467	17.7454	-0.0003	-8214.87	80.5057	84.5914	2.4771	39.0422
	19.22	-0.9524	0.0634933	17.7454	-0.0003	-8217.35	80.5301	84.5549	2.47785	39.0253
	19.23	-0.9528	0.06352	17.7454	-0.0003	-8221.08	80.5666	84.5577	2.47897	39.0267
	19.24	-0.9533	0.0635533	17.7454	-0.0003	-8224.82	80.6032	84.5518	2.4801	39.0239
	19.25	-0.9538	0.0635867	17.7454	-0.0003	-8227.3	80.6276	84.533	2.48085	39.0152
	19.26	-0.9543	0.06362	17.7454	-0.0003	-8228.55	80.6398	84.5015	2.48122	39.0007
	19.27	-0.9548	0.0636533	17.7454	-0.0003	-8229.79	80.6519	84.47	2.4816	38.9861
	19.28	-0.9552	0.06368	17.7454	-0.0003	-8233.52	80.6885	84.4729	2.48272	38.9875
	19.29	-0.9557	0.0637133	17.7454	-0.0003	-8236.01	80.7129	84.4542	2.48347	38.9789
	19.3	-0.9561	0.06374	17.7454	-0.0003	-8237.25	80.7251	84.4316	2.48385	38.9684
	19.31	-0.9566	0.0637733	17.7454	-0.0003	-8238.5	80.7373	84.4002	2.48422	38.954
	19.32	-0.9572	0.0638133	17.7454	-0.0003	-8240.98	80.7616	84.3728	2.48497	38.9413
	19.33	-0.9577	0.0638467	17.7454	-0.0003	-8243.47	80.786	84.3542	2.48572	38.9327
	19.34	-0.9581	0.0638733	17.7454	-0.0003	-8245.96	80.8104	84.3444	2.48647	38.9282
	19.35	-0.9587	0.0639133	17.7454	-0.0003	-8247.2	80.8226	84.3044	2.48685	38.9097
	19.36	-0.9592	0.0639467	17.7454	-0.0003	-8249.69	80.847	84.2858	2.4876	38.9011
	19.37	-0.9598	0.0639867	17.7454	-0.0003	-8252.18	80.8713	84.2585	2.48835	38.8886
	19.38	-0.9603	0.06402	17.7454	-0.0003	-8255.91	80.9079	84.2527	2.48947	38.8859
	19.39	-0.9607	0.0640467	17.7454	-0.0003	-8259.64	80.9445	84.2557	2.4906	38.8873
	19.4	-0.9612	0.06408	17.7454	-0.0003	-8260.88	80.9567	84.2246	2.49097	38.8729
	19.41	-0.9617	0.0641133	17.7454	-0.0003	-8263.37	80.981	84.2061	2.49172	38.8644
	19.42	-0.9622	0.0641467	17.7454	-0.0003	-8264.61	80.9932	84.175	2.4921	38.85
	19.43	-0.9628	0.0641867	17.7454	-0.0003	-8268.35	81.0298	84.1606	2.49322	38.8433
	19.44	-0.9632	0.0642133	17.7454	-0.0003	-8270.83	81.0542	84.1509	2.49397	38.8389
	19.45	-0.9637	0.0642467	17.7454	-0.0003	-8273.32	81.0785	84.1326	2.49472	38.8304
	19.46	-0.9643	0.0642867	17.7454	-0.0003	-8277.05	81.1151	84.1181	2.49585	38.8238
	19.47	-0.9648	0.06432	17.7454	-0.0003	-8278.3	81.1273	84.0872	2.49622	38.8095
	19.48	-0.965	0.0643333	17.7454	-0.0003	-8280.78	81.1517	84.095	2.49697	38.8131
	19.49	-0.9656	0.0643733	17.7454	-0.0003	-8283.27	81.1761	84.068	2.49772	38.8006
	19.5	-0.9662	0.0644133	17.7454	-0.0003	-8285.76	81.2004	84.041	2.49847	38.7882
	19.51	-0.9666	0.06444	17.7454	-0.0003	-8288.25	81.2248	84.0315	2.49922	38.7837
	19.52	-0.9672	0.06448	17.7454	-0.0003	-8290.73	81.2492	84.0045	2.49997	38.7713
	19.53	-0.9677	0.0645133	17.7454	-0.0003	-8293.22	81.2736	83.9863	2.50072	38.7629
	19.54	-0.9682	0.0645467	17.7454	-0.0003	-8296.95	81.3101	83.9807	2.50185	38.7603
	19.55	-0.9689	0.0645933	17.7454	-0.0003	-8298.2	81.3223	83.9326	2.50223	38.7381
	19.56	-0.9693	0.06462	17.7454	-0.0003	-8301.93	81.3589	83.9357	2.50335	38.7396
	19.57	-0.9698	0.0646533	17.7454	-0.0003	-8306.9	81.4076	83.9427	2.50485	38.7428
	19.58	-0.9701	0.0646733	17.7454	-0.0003	-8309.39	81.432	83.9419	2.5056	38.7424
	19.59	-0.9706	0.0647067	17.7454	-0.0003	-8311.88	81.4564	83.9237	2.50635	38.734
	19.6	-0.9713	0.0647533	17.7454	-0.0003	-8313.12	81.4686	83.8758	2.50673	38.7119
	19.61	-0.9717	0.06478	17.7454	-0.0003	-8315.61	81.493	83.8664	2.50748	38.7076
	19.62	-0.9723	0.06482	17.7454	-0.0003	-8318.1	81.5173	83.8397	2.50823	38.6952
	19.63	-0.9729	0.06486	17.7454	-0.0003	-8321.83	81.5539	83.8256	2.50935	38.6887
	19.64	-0.9733	0.0648867	17.7454	-0.0002	-8324.31	81.5783	83.8162	2.5101	38.6844
	19.65	-0.9738	0.06492	17.7454	-0.0002	-8326.8	81.6027	83.7982	2.51085	38.6761
	19.66	-0.9743	0.0649533	17.7454	-0.0002	-8328.05	81.6148	83.7677	2.51123	38.662
	19.67	-0.9747	0.06498	17.7454	-0.0002	-8330.53	81.6392	83.7583	2.51198	38.6577
	19.68	-0.9753	0.06502	17.7454	-0.0002	-8333.02	81.6636	83.7318	2.51273	38.6454
	19.69	-0.9757	0.0650467	17.7454	-0.0002	-8335.51	81.688	83.7224	2.51348	38.6411
	19.7	-0.9762	0.06508	17.7454	-0.0002	-8336.75	81.7002	83.692	2.51385	38.6271
	19.71	-0.9768	0.06512	17.7454	-0.0002	-8339.24	81.7245	83.6656	2.5146	38.6149
	19.72	-0.9773	0.0651533	17.7454	-0.0002	-8341.73	81.7489	83.6477	2.51535	38.6066
	19.73	-0.9778	0.0651867	17.7454	-0.0002	-8345.46	81.7855	83.6423	2.51648	38.6042
	19.74	-0.9783	0.06522	17.7454	-0.0002	-8347.94	81.8099	83.6245	2.51723	38.5959
	19.75	-0.9788	0.0652533	17.7454	-0.0002	-8349.19	81.822	83.5942	2.5176	38.582
	19.76	-0.9793	0.0652867	17.7454	-0.0002	-8351.68	81.8464	83.5765	2.51835	38.5737
	19.77	-0.9796	0.0653067	17.7454	-0.0002	-8354.16	81.8708	83.5757	2.5191	38.5734
	19.78	-0.9803	0.0653533	17.7454	-0.0002	-8355.41	81.883	83.5285	2.51948	38.5516
	19.79	-0.9807	0.06538	17.7454	-0.0002	-8357.89	81.9074	83.5193	2.52023	38.5474
	19.8	-0.9812	0.0654133	17.7454	-0.0002	-8360.38	81.9317	83.5016	2.52098	38.5392
	19.81	-0.9817	0.0654467	17.7454	-0.0002	-8362.87	81.9561	83.4839	2.52173	38.531
	19.82	-0.9822	0.06548	17.7454	-0.0002	-8365.36	81.9805	83.4662	2.52248	38.5229
	19.83	-0.9827	0.0655133	17.7454	-0.0002	-8367.84	82.0049	83.4485	2.52323	38.5147
	19.84	-0.9831	0.06554	17.7454	-0.0002	-8370.33	82.0293	83.4394	2.52398	38.5105
	19.85	-0.9837	0.06558	17.7454	-0.0002	-8372.82	82.0536	83.4133	2.52473	38.4984
	19.86	-0.9842	0.0656133	17.7454	-0.0002	-8375.31	82.078	83.3957	2.52548	38.4903
[truncated: 7,153 more rows]

## Sheet: 3Dpr_GY_PCL
																					Mach-1 Motion Software Version:	4.4.0.17
	3D printed Gyroid PCL bar																				Mach-1 System S/N:	MA0561099
	Length between clamps			L						15	mm										Mach-1 System Model:	V500css
	Width of sample			w						13	mm										Load Cell Name:	25kg - SN: 1810278
	thickness of sample			t						2.5	mm										Load Cell Type:	Single-axis
	Area	A		wXt						32.5	mm2										Load Cell Calibration Factor:	0.994987
	Strain= deltaL/L																				Load Cell Offset:	-55
	Stress=F/A										MPa	N/mm2									Load Cell Calibration Date:	31/07/2023
	F=k(z)	stiffness		k					1gf	0.0098	N										Captured Images Folder:	PCLgyroid01_a_001
	Young's Modulus	Stress/Strain		E							MPa	N/mm2
																					Stage Axis:	Position (z)
																					Amplitude, mm:	-1
	Time, s	Position (z), mm	Strain	Position (x), mm	Position (y), mm	Fz, gf	Fz N	Stiffness "k"N/mm	Stress N/mm2	E Young's Modulus MPa											Velocity 1, mm/s:	0.05
	0	0	0	17.7454	-0.0002	0	0	#DIV/0!	0	#DIV/0!											Fixed Relaxation Time 1, s:	10
	0.01	0	0	17.7454	-0.0002	0	0	#DIV/0!	0	#DIV/0!											Velocity 2, mm/s:	0.05
	0.02	0	0	17.7454	-0.0002	0	0	#DIV/0!	0	#DIV/0!											Fixed Relaxation Time 2, s:	0
	0.03	0	0	17.7454	-0.0002	0	0	#DIV/0!	0	#DIV/0!											Number of Ramp:	1
	0.04	0	0	17.7454	-0.0002	0	0	#DIV/0!	0	#DIV/0!
	0.05	0	0	17.7454	-0.0002	0	0	#DIV/0!	0	#DIV/0!
	0.06	0	0	17.7454	-0.0002	0	0	#DIV/0!	0	#DIV/0!
	0.07	0	0	17.7454	-0.0002	0	0	#DIV/0!	0	#DIV/0!
	0.08	0	0	17.7454	-0.0002	0	0	#DIV/0!	0	#DIV/0!
	0.09	0	0	17.7454	-0.0002	0	0	#DIV/0!	0	#DIV/0!
	0.1	0	0	17.7454	-0.0002	0	0	#DIV/0!	0	#DIV/0!
	0.11	0	0	17.7454	-0.0002	0	0	#DIV/0!	0	#DIV/0!
	0.12	0	0	17.7454	-0.0002	0	0	#DIV/0!	0	#DIV/0!
	0.13	0	0	17.7454	-0.0002	0	0	#DIV/0!	0	#DIV/0!
	0.14	0	0	17.7454	-0.0002	0	0	#DIV/0!	0	#DIV/0!
	0.15	0	0	17.7454	-0.0002	0	0	#DIV/0!	0	#DIV/0!
	0.16	0	0	17.7454	-0.0002	0	0	#DIV/0!	0	#DIV/0!
	0.17	0	0	17.7454	-0.0002	0	0	#DIV/0!	0	#DIV/0!
	0.18	0	0	17.7454	-0.0002	0	0	#DIV/0!	0	#DIV/0!
	0.19	0	0	17.7454	-0.0002	0	0	#DIV/0!	0	#DIV/0!
	0.2	-0.0001	6.66667e-06	17.7454	-0.0002	0	0	0	0	0
	0.21	-0.0001	6.66667e-06	17.7454	-0.0002	0	0	0	0	0
	0.22	-0.0002	1.33333e-05	17.7454	-0.0002	-1.24373	0.0121886	60.943	0.000375034	28.1275
	0.23	-0.0007	4.66667e-05	17.7454	-0.0002	-2.48747	0.0243772	34.8246	0.000750068	16.0729	48.3689
	0.24	-0.0015	0.0001	17.7454	-0.0002	-6.21867	0.060943	40.6287	0.00187517	18.7517
	0.25	-0.0026	0.000173333	17.7454	-0.0002	-13.6811	0.134075	51.5671	0.00412537	23.8002
	0.26	-0.0042	0.00028	17.7454	-0.0002	-26.1184	0.255961	60.943	0.00787571	28.1275
	0.27	-0.0053	0.000353333	17.7454	-0.0002	-44.7744	0.438789	82.7905	0.0135012	38.211
	0.28	-0.0055	0.000366667	17.7454	-0.0002	-63.4305	0.621618	113.022	0.0191267	52.1638
	0.29	-0.0056	0.000373333	17.7454	-0.0002	-74.6241	0.731316	130.592	0.022502	60.2733
	0.3	-0.0058	0.000386667	17.7454	-0.0002	-78.3553	0.767882	132.393	0.0236271	61.1046
	0.31	-0.0063	0.00042	17.7454	-0.0002	-79.599	0.78007	123.821	0.0240022	57.148
	0.32	-0.0069	0.00046	17.7454	-0.0002	-82.0865	0.804447	116.587	0.0247522	53.8092
	0.33	-0.0073	0.000486667	17.7454	-0.0002	-88.3051	0.86539	118.547	0.0266274	54.7138
	0.34	-0.0078	0.00052	17.7454	-0.0002	-95.7675	0.938522	120.323	0.0288776	55.5338
	0.35	-0.0083	0.000553333	17.7454	-0.0002	-103.23	1.01165	121.886	0.0311278	56.2551
	0.36	-0.009	0.0006	17.7454	-0.0002	-110.692	1.08479	120.532	0.033378	55.63
	0.37	-0.0096	0.00064	17.7454	-0.0002	-118.155	1.15792	120.616	0.0356282	55.6691
	0.38	-0.0101	0.000673333	17.7454	-0.0002	-126.861	1.24324	123.093	0.0382534	56.812
	0.39	-0.0105	0.0007	17.7454	-0.0002	-135.567	1.32856	126.529	0.0408787	58.3981
	0.4	-0.011	0.000733333	17.7454	-0.0002	-143.029	1.40169	127.426	0.0431289	58.8121
	0.41	-0.0115	0.000766667	17.7454	-0.0002	-148.004	1.45044	126.125	0.044629	58.2118
	0.42	-0.0119	0.000793333	17.7454	-0.0002	-154.223	1.51139	127.007	0.0465042	58.6187
	0.43	-0.0124	0.000826667	17.7454	-0.0002	-160.442	1.57233	126.801	0.0483794	58.5234
	0.44	-0.013	0.000866667	17.7454	-0.0002	-165.417	1.62108	124.699	0.0498795	57.5533
	0.45	-0.0136	0.000906667	17.7454	-0.0002	-171.635	1.68203	123.678	0.0517547	57.0823
	0.46	-0.014	0.000933333	17.7454	-0.0002	-179.098	1.75516	125.368	0.0540049	57.8623
	0.47	-0.0145	0.000966667	17.7454	-0.0002	-186.56	1.82829	126.089	0.0562551	58.1949
	0.48	-0.015	0.001	17.7454	-0.0002	-192.779	1.88923	125.949	0.0581302	58.1302
	0.49	-0.0155	0.00103333	17.7454	-0.0002	-198.997	1.95018	125.818	0.0600054	58.0697
	0.5	-0.016	0.00106667	17.7454	-0.0002	-205.216	2.01112	125.695	0.0618806	58.013
	0.51	-0.0166	0.00110667	17.7454	-0.0002	-211.435	2.07206	124.823	0.0637557	57.6106
	0.52	-0.0172	0.00114667	17.7454	-0.0002	-218.897	2.14519	124.721	0.0660059	57.5633
	0.53	-0.0176	0.00117333	17.7454	-0.0002	-226.36	2.21832	126.041	0.0682561	58.1728
	0.54	-0.018	0.0012	17.7454	-0.0002	-232.578	2.27927	126.626	0.0701313	58.4428
	0.55	-0.0185	0.00123333	17.7454	-0.0002	-238.797	2.34021	126.498	0.0720065	58.3836
	0.56	-0.0189	0.00126	17.7454	-0.0002	-243.772	2.38896	126.4	0.0735066	58.3386
	0.57	-0.0194	0.00129333	17.7454	-0.0002	-248.747	2.43772	125.656	0.0750067	57.9949
	0.58	-0.0198	0.00132	17.7454	-0.0002	-254.966	2.49866	126.195	0.0768819	58.2439
	0.59	-0.0205	0.00136667	17.7454	-0.0002	-261.184	2.55961	124.859	0.0787571	57.6271
	0.6	-0.021	0.0014	17.7454	-0.0002	-268.647	2.63274	125.368	0.0810073	57.8623
	0.61	-0.0216	0.00144	17.7454	-0.0002	-274.865	2.69368	124.707	0.0828825	57.5573
	0.62	-0.0221	0.00147333	17.7454	-0.0002	-282.328	2.76681	125.195	0.0851327	57.7823
	0.63	-0.0227	0.00151333	17.7454	-0.0002	-289.79	2.83994	125.108	0.0873829	57.742
	0.64	-0.0231	0.00154	17.7454	-0.0002	-297.253	2.91307	126.107	0.0896331	58.2033
	0.65	-0.0233	0.00155333	17.7454	-0.0002	-302.227	2.96183	127.117	0.0911332	58.6694
	0.66	-0.0238	0.00158667	17.7454	-0.0002	-307.202	3.01058	126.495	0.0926333	58.3824
	0.67	-0.0244	0.00162667	17.7454	-0.0002	-312.177	3.05934	125.383	0.0941335	57.8689
	0.68	-0.025	0.00166667	17.7454	-0.0002	-317.152	3.10809	124.324	0.0956336	57.3802
	0.69	-0.0255	0.0017	17.7454	-0.0002	-324.615	3.18122	124.754	0.0978838	57.5787
	0.7	-0.026	0.00173333	17.7454	-0.0002	-330.833	3.24217	124.699	0.099759	57.5533
	0.71	-0.0265	0.00176667	17.7454	-0.0002	-338.296	3.3153	125.106	0.102009	57.741
	0.72	-0.027	0.0018	17.7454	-0.0002	-344.514	3.37624	125.046	0.103884	57.7135
	0.73	-0.0276	0.00184	17.7454	-0.0002	-350.733	3.43718	124.536	0.10576	57.478
	0.74	-0.0281	0.00187333	17.7454	-0.0002	-358.195	3.51032	124.922	0.10801	57.6564
	0.75	-0.0287	0.00191333	17.7454	-0.0002	-364.414	3.57126	124.434	0.109885	57.4311
	0.76	-0.0291	0.00194	17.7454	-0.0002	-371.877	3.64439	125.237	0.112135	57.8016
	0.77	-0.0294	0.00196	17.7454	-0.0002	-378.095	3.70533	126.032	0.11401	58.1685
	0.78	-0.0298	0.00198667	17.7454	-0.0002	-384.314	3.76628	126.385	0.115885	58.3316
	0.79	-0.0305	0.00203333	17.7454	-0.0002	-388.045	3.80284	124.683	0.117011	57.5462
	0.8	-0.031	0.00206667	17.7454	-0.0002	-394.264	3.86379	124.638	0.118886	57.5253
	0.81	-0.0315	0.0021	17.7454	-0.0002	-401.726	3.93692	124.981	0.121136	57.6838
	0.82	-0.0321	0.00214	17.7454	-0.0002	-409.189	4.01005	124.924	0.123386	57.6571
	0.83	-0.0326	0.00217333	17.7454	-0.0002	-415.407	4.07099	124.877	0.125261	57.6356
	0.84	-0.033	0.0022	17.7454	-0.0002	-421.626	4.13193	125.21	0.127136	57.7893
	0.85	-0.0336	0.00224	17.7454	-0.0002	-427.845	4.19288	124.788	0.129012	57.5945
	0.86	-0.0339	0.00226	17.7454	-0.0002	-432.82	4.24163	125.122	0.130512	57.7486
	0.87	-0.0345	0.0023	17.7454	-0.0002	-439.038	4.30257	124.712	0.132387	57.5595
	0.88	-0.035	0.00233333	17.7454	-0.0002	-444.013	4.35133	124.324	0.133887	57.3802
	0.89	-0.0355	0.00236667	17.7454	-0.0002	-450.232	4.41227	124.289	0.135762	57.3643
	0.9	-0.036	0.0024	17.7454	-0.0002	-456.451	4.47321	124.256	0.137637	57.3489
	0.91	-0.0364	0.00242667	17.7454	-0.0002	-462.669	4.53416	124.565	0.139513	57.4914
	0.92	-0.037	0.00246667	17.7454	-0.0002	-467.644	4.58291	123.862	0.141013	57.1673
	0.93	-0.0374	0.00249333	17.7454	-0.0002	-472.619	4.63167	123.841	0.142513	57.1575
	0.94	-0.038	0.00253333	17.7454	-0.0002	-478.838	4.69261	123.49	0.144388	56.9953
	0.95	-0.0385	0.00256667	17.7454	-0.0002	-486.3	4.76574	123.785	0.146638	57.1318
	0.96	-0.0389	0.00259333	17.7454	-0.0002	-493.763	4.83887	124.393	0.148888	57.412
	0.97	-0.0395	0.00263333	17.7454	-0.0002	-498.737	4.88763	123.737	0.150389	57.1096
	0.98	-0.04	0.00266667	17.7454	-0.0002	-503.712	4.93638	123.41	0.151889	56.9582
	0.99	-0.0404	0.00269333	17.7454	-0.0002	-509.931	4.99732	123.696	0.153764	57.0905
	1	-0.0409	0.00272667	17.7454	-0.0002	-514.906	5.04608	123.376	0.155264	56.9428
	1.01	-0.0415	0.00276667	17.7454	-0.0002	-519.881	5.09483	122.767	0.156764	56.6617
	1.02	-0.0421	0.00280667	17.7454	-0.0002	-526.1	5.15578	122.465	0.158639	56.5223
	1.03	-0.0426	0.00284	17.7454	-0.0002	-533.562	5.22891	122.744	0.160889	56.6512
	1.04	-0.043	0.00286667	17.7454	-0.0002	-541.024	5.30204	123.303	0.16314	56.9092
	1.05	-0.0436	0.00290667	17.7454	-0.0002	-547.243	5.36298	123.004	0.165015	56.7712
	1.06	-0.0441	0.00294	17.7454	-0.0002	-552.218	5.41174	122.715	0.166515	56.6377
	1.07	-0.0445	0.00296667	17.7454	-0.0002	-557.193	5.46049	122.708	0.168015	56.6343
	1.08	-0.0449	0.00299333	17.7454	-0.0002	-563.412	5.52143	122.972	0.16989	56.7562
	1.09	-0.0454	0.00302667	17.7454	-0.0002	-568.387	5.57019	122.691	0.17139	56.6268
	1.1	-0.0459	0.00306	17.7454	-0.0002	-573.362	5.61894	122.417	0.172891	56.5002
	1.11	-0.0465	0.0031	17.7454	-0.0002	-578.336	5.6677	121.886	0.174391	56.2551
	1.12	-0.0471	0.00314	17.7454	-0.0002	-584.555	5.72864	121.627	0.176266	56.1356
	1.13	-0.0475	0.00316667	17.7454	-0.0002	-590.774	5.78958	121.886	0.178141	56.2551
	1.14	-0.048	0.0032	17.7454	-0.0002	-598.236	5.86271	122.14	0.180391	56.3723
	1.15	-0.0485	0.00323333	17.7454	-0.0002	-603.211	5.91147	121.886	0.181891	56.2551
	1.16	-0.049	0.00326667	17.7454	-0.0002	-608.186	5.96022	121.637	0.183391	56.1403
	1.17	-0.0495	0.0033	17.7454	-0.0002	-614.405	6.02117	121.64	0.185267	56.1414
	1.18	-0.0501	0.00334	17.7454	-0.0002	-620.623	6.08211	121.399	0.187142	56.0305
	1.19	-0.0505	0.00336667	17.7454	-0.0002	-626.842	6.14305	121.645	0.189017	56.1437
	1.2	-0.0509	0.00339333	17.7454	-0.0002	-634.305	6.21618	122.125	0.191267	56.3656
	1.21	-0.0515	0.00343333	17.7454	-0.0002	-639.279	6.26494	121.649	0.192767	56.1458
	1.22	-0.052	0.00346667	17.7454	-0.0002	-644.254	6.31369	121.417	0.194267	56.0387
	1.23	-0.0525	0.0035	17.7454	-0.0002	-650.473	6.37464	121.422	0.196143	56.0408
	1.24	-0.053	0.00353333	17.7454	-0.0002	-655.448	6.42339	121.196	0.197643	55.9366
	1.25	-0.0535	0.00356667	17.7454	-0.0002	-660.423	6.47214	120.975	0.199143	55.8345
	1.26	-0.0541	0.00360667	17.7454	-0.0002	-665.398	6.5209	120.534	0.200643	55.6312
	1.27	-0.0545	0.00363333	17.7454	-0.0002	-672.86	6.59403	120.991	0.202893	55.8422
	1.28	-0.055	0.00366667	17.7454	-0.0002	-679.079	6.65497	121	0.204768	55.8459
	1.29	-0.0555	0.0037	17.7454	-0.0002	-684.054	6.70373	120.788	0.206269	55.7483
	1.3	-0.0559	0.00372667	17.7454	-0.0002	-689.029	6.75248	120.796	0.207769	55.7519
	1.31	-0.0565	0.00376667	17.7454	-0.0002	-694.004	6.80124	120.376	0.209269	55.5581
	1.32	-0.057	0.0038	17.7454	-0.0002	-698.979	6.84999	120.175	0.210769	55.4655
	1.33	-0.0573	0.00382	17.7454	-0.0002	-703.954	6.89875	120.397	0.212269	55.5678
	1.34	-0.0578	0.00385333	17.7454	-0.0002	-708.929	6.9475	120.199	0.213769	55.4764
	1.35	-0.0583	0.00388667	17.7454	-0.0002	-713.904	6.99625	120.004	0.215269	55.3866
	1.36	-0.0588	0.00392	17.7454	-0.0002	-720.122	7.0572	120.02	0.217145	55.394
	1.37	-0.0594	0.00396	17.7454	-0.0002	-725.097	7.10595	119.629	0.218645	55.2133
	1.38	-0.0602	0.00401333	17.7454	-0.0002	-730.072	7.15471	118.849	0.220145	54.8534
	1.39	-0.0606	0.00404	17.7454	-0.0002	-738.778	7.24003	119.472	0.22277	55.1411
	1.4	-0.0612	0.00408	17.7454	-0.0002	-746.241	7.31316	119.496	0.22502	55.152
	1.41	-0.0617	0.00411333	17.7454	-0.0002	-752.459	7.3741	119.515	0.226895	55.161
	1.42	-0.062	0.00413333	17.7454	-0.0002	-758.678	7.43504	119.92	0.228771	55.3477
	1.43	-0.0624	0.00416	17.7454	-0.0002	-762.409	7.47161	119.737	0.229896	55.2634
	1.44	-0.0628	0.00418667	17.7454	-0.0002	-766.14	7.50818	119.557	0.231021	55.1801
	1.45	-0.0634	0.00422667	17.7454	-0.0002	-769.872	7.54474	119.002	0.232146	54.9241
	1.46	-0.064	0.00426667	17.7454	-0.0002	-776.09	7.60568	118.839	0.234021	54.8487
	1.47	-0.0646	0.00430667	17.7454	-0.0002	-782.309	7.66663	118.678	0.235896	54.7747
	1.48	-0.0651	0.00434	17.7454	-0.0002	-788.528	7.72757	118.703	0.237771	54.786
	1.49	-0.0654	0.00436	17.7454	-0.0002	-794.746	7.78851	119.09	0.239647	54.9648
	1.5	-0.0659	0.00439333	17.7454	-0.0002	-799.721	7.83727	118.927	0.241147	54.8892
	1.51	-0.0664	0.00442667	17.7454	-0.0002	-803.452	7.87383	118.582	0.242272	54.7301
	1.52	-0.0669	0.00446	17.7454	-0.0002	-808.427	7.92259	118.424	0.243772	54.6574
	1.53	-0.0677	0.00451333	17.7454	-0.0002	-814.646	7.98353	117.925	0.245647	54.427
	1.54	-0.0682	0.00454667	17.7454	-0.0002	-822.108	8.05666	118.133	0.247897	54.5229
	1.55	-0.0686	0.00457333	17.7454	-0.0002	-829.571	8.12979	118.51	0.250148	54.697
	1.56	-0.069	0.0046	17.7454	-0.0002	-835.789	8.19074	118.706	0.252023	54.7875
	1.57	-0.0695	0.00463333	17.7454	-0.0002	-840.764	8.23949	118.554	0.253523	54.7172
	1.58	-0.0699	0.00466	17.7454	-0.0002	-844.496	8.27606	118.399	0.254648	54.6455
	1.59	-0.0704	0.00469333	17.7454	-0.0002	-850.714	8.337	118.423	0.256523	54.6569
	1.6	-0.071	0.00473333	17.7454	-0.0002	-856.933	8.39794	118.281	0.258398	54.5912
	1.61	-0.0717	0.00478	17.7454	-0.0002	-861.908	8.4467	117.806	0.259898	54.372
	1.62	-0.0721	0.00480667	17.7454	-0.0002	-869.37	8.51983	118.167	0.262149	54.5385
	1.63	-0.0725	0.00483333	17.7454	-0.0002	-875.589	8.58077	118.355	0.264024	54.6256
	1.64	-0.073	0.00486667	17.7454	-0.0002	-880.564	8.62953	118.213	0.265524	54.5597
	1.65	-0.0735	0.0049	17.7454	-0.0002	-884.295	8.66609	117.906	0.266649	54.4182
	1.66	-0.074	0.00493333	17.7454	-0.0002	-889.27	8.71485	117.768	0.268149	54.3546
	1.67	-0.0746	0.00497333	17.7454	-0.0002	-894.245	8.7636	117.475	0.269649	54.219
	1.68	-0.0749	0.00499333	17.7454	-0.0002	-899.22	8.81236	117.655	0.271149	54.3023
	1.69	-0.0753	0.00502	17.7454	-0.0002	-904.195	8.86111	117.677	0.27265	54.3127
	1.7	-0.0759	0.00506	17.7454	-0.0002	-909.17	8.90986	117.39	0.27415	54.1798
	1.71	-0.0765	0.0051	17.7454	-0.0002	-914.145	8.95862	117.106	0.27565	54.049
	1.72	-0.0771	0.00514	17.7454	-0.0002	-919.12	9.00737	116.827	0.27715	53.9202
	1.73	-0.0776	0.00517333	17.7454	-0.0002	-925.338	9.06832	116.86	0.279025	53.9353
	1.74	-0.0779	0.00519333	17.7454	-0.0002	-931.557	9.12926	117.192	0.2809	54.0886
	1.75	-0.0785	0.00523333	17.7454	-0.0002	-936.532	9.17801	116.917	0.2824	53.9619
	1.76	-0.0789	0.00526	17.7454	-0.0002	-940.263	9.21458	116.788	0.283526	53.9022
	1.77	-0.0796	0.00530667	17.7454	-0.0002	-946.482	9.27552	116.527	0.285401	53.7815
	1.78	-0.0803	0.00535333	17.7454	-0.0002	-953.944	9.34865	116.422	0.287651	53.733
	1.79	-0.0806	0.00537333	17.7454	-0.0002	-961.407	9.42179	116.896	0.289901	53.9518
	1.8	-0.0809	0.00539333	17.7454	-0.0002	-966.382	9.47054	117.065	0.291401	54.0299
	1.81	-0.0814	0.00542667	17.7454	-0.0002	-970.113	9.50711	116.795	0.292526	53.9053
	1.82	-0.0819	0.00546	17.7454	-0.0002	-973.844	9.54367	116.528	0.293651	53.7823
	1.83	-0.0825	0.0055	17.7454	-0.0002	-978.819	9.59243	116.272	0.295152	53.6639
	1.84	-0.0831	0.00554	17.7454	-0.0002	-985.038	9.65337	116.166	0.297027	53.6149
	1.85	-0.0836	0.00557333	17.7454	-0.0002	-991.256	9.71431	116.2	0.298902	53.6307
	1.86	-0.084	0.0056	17.7454	-0.0002	-997.475	9.77525	116.372	0.300777	53.7102
	1.87	-0.0845	0.00563333	17.7454	-0.0002	-1001.21	9.81182	116.116	0.301902	53.5921
	1.88	-0.0849	0.00566	17.7454	-0.0002	-1006.18	9.86057	116.143	0.303402	53.6046
	1.89	-0.0855	0.0057	17.7454	-0.0002	-1011.16	9.90933	115.899	0.304902	53.4917
	1.9	-0.086	0.00573333	17.7454	-0.0002	-1016.13	9.95808	115.792	0.306403	53.4423
	1.91	-0.0865	0.00576667	17.7454	-0.0002	-1022.35	10.019	115.827	0.308278	53.4586
	1.92	-0.0869	0.00579333	17.7454	-0.0002	-1027.32	10.0678	115.855	0.309778	53.4714
	1.93	-0.0874	0.00582667	17.7454	-0.0002	-1032.3	10.1165	115.75	0.311278	53.423
	1.94	-0.088	0.00586667	17.7454	-0.0002	-1037.27	10.1653	115.515	0.312778	53.3145
	1.95	-0.0886	0.00590667	17.7454	-0.0002	-1043.49	10.2262	115.42	0.314653	53.2709
	1.96	-0.0891	0.00594	17.7454	-0.0002	-1049.71	10.2872	115.457	0.316528	53.2876
	1.97	-0.0895	0.00596667	17.7454	-0.0002	-1055.93	10.3481	115.621	0.318404	53.3637
	1.98	-0.0901	0.00600667	17.7454	-0.0002	-1062.15	10.4091	115.528	0.320279	53.3206
	1.99	-0.0905	0.00603333	17.7454	-0.0002	-1067.12	10.4578	115.556	0.321779	53.3335
	2	-0.091	0.00606667	17.7454	-0.0002	-1072.1	10.5066	115.457	0.323279	53.2878
	2.01	-0.0915	0.0061	17.7454	-0.0002	-1078.32	10.5675	115.492	0.325154	53.304
	2.02	-0.092	0.00613333	17.7454	-0.0002	-1083.29	10.6163	115.394	0.326654	53.2589
	2.03	-0.0925	0.00616667	17.7454	-0.0002	-1088.27	10.665	115.298	0.328155	53.2142
	2.04	-0.093	0.0062	17.7454	-0.0002	-1093.24	10.7138	115.202	0.329655	53.1701
	2.05	-0.0935	0.00623333	17.7454	-0.0002	-1096.97	10.7503	114.977	0.33078	53.0663
	2.06	-0.094	0.00626667	17.7454	-0.0002	-1101.95	10.7991	114.884	0.33228	53.0234
	2.07	-0.0945	0.0063	17.7454	-0.0002	-1106.92	10.8479	114.792	0.33378	52.981
	2.08	-0.095	0.00633333	17.7454	-0.0002	-1113.14	10.9088	114.829	0.335655	52.9982
	2.09	-0.0956	0.00637333	17.7454	-0.0002	-1118.12	10.9575	114.619	0.337155	52.9009
	2.1	-0.0961	0.00640667	17.7454	-0.0002	-1123.09	11.0063	114.53	0.338655	52.8599
	2.11	-0.0966	0.00644	17.7454	-0.0002	-1128.07	11.0551	114.442	0.340156	52.8192
	2.12	-0.097	0.00646667	17.7454	-0.0002	-1134.29	11.116	114.598	0.342031	52.8914
	2.13	-0.0975	0.0065	17.7454	-0.0002	-1139.26	11.1648	114.51	0.343531	52.8509
	2.14	-0.0979	0.00652667	17.7454	-0.0002	-1142.99	11.2013	114.416	0.344656	52.8074
	2.15	-0.0984	0.00656	17.7454	-0.0002	-1147.97	11.2501	114.33	0.346156	52.7677
	2.16	-0.099	0.0066	17.7454	-0.0002	-1152.94	11.2988	114.13	0.347656	52.6752
	2.17	-0.0995	0.00663333	17.7454	-0.0002	-1159.16	11.3598	114.169	0.349531	52.6932
	2.18	-0.1001	0.00667333	17.7454	-0.0002	-1164.14	11.4085	113.971	0.351032	52.6021
	2.19	-0.1006	0.00670667	17.7454	-0.0002	-1170.35	11.4695	114.011	0.352907	52.6203
	2.2	-0.101	0.00673333	17.7454	-0.0002	-1176.57	11.5304	114.162	0.354782	52.6904
	2.21	-0.1014	0.00676	17.7454	-0.0002	-1181.55	11.5792	114.193	0.356282	52.7044
	2.22	-0.1019	0.00679333	17.7454	-0.0002	-1185.28	11.6157	113.991	0.357407	52.6115
	2.23	-0.1025	0.00683333	17.7454	-0.0002	-1189.01	11.6523	113.681	0.358532	52.4681
	2.24	-0.103	0.00686667	17.7454	-0.0002	-1193.98	11.7011	113.602	0.360032	52.4319
	2.25	-0.1036	0.00690667	17.7454	-0.0002	-1200.2	11.762	113.533	0.361908	52.3997
	2.26	-0.104	0.00693333	17.7454	-0.0002	-1205.18	11.8107	113.565	0.363408	52.4146
	2.27	-0.1044	0.00696	17.7454	-0.0002	-1210.15	11.8595	113.597	0.364908	52.4293
	2.28	-0.105	0.007	17.7454	-0.0002	-1215.13	11.9083	113.412	0.366408	52.344
	2.29	-0.1056	0.00704	17.7454	-0.0002	-1220.1	11.957	113.229	0.367908	52.2597
	2.3	-0.106	0.00706667	17.7454	-0.0002	-1226.32	12.018	113.377	0.369783	52.3278
	2.31	-0.1064	0.00709333	17.7454	-0.0002	-1231.3	12.0667	113.409	0.371283	52.3426
	2.32	-0.107	0.00713333	17.7454	-0.0002	-1236.27	12.1155	113.229	0.372784	52.2594
	2.33	-0.1076	0.00717333	17.7454	-0.0002	-1241.25	12.1642	113.05	0.374284	52.1771
	2.34	-0.1081	0.00720667	17.7454	-0.0002	-1247.47	12.2252	113.091	0.376159	52.196
	2.35	-0.1085	0.00723333	17.7454	-0.0002	-1253.68	12.2861	113.236	0.378034	52.2628
	2.36	-0.109	0.00726667	17.7454	-0.0002	-1258.66	12.3349	113.164	0.379534	52.2295
	2.37	-0.1095	0.0073	17.7454	-0.0002	-1263.63	12.3836	113.092	0.381034	52.1965
	2.38	-0.11	0.00733333	17.7454	-0.0002	-1268.61	12.4324	113.022	0.382534	52.1638
	2.39	-0.1106	0.00737333	17.7454	-0.0002	-1274.83	12.4933	112.959	0.38441	52.1351
	2.4	-0.111	0.0074	17.7454	-0.0002	-1279.8	12.5421	112.992	0.38591	52.15
	2.41	-0.1115	0.00743333	17.7454	-0.0002	-1284.78	12.5908	112.922	0.38741	52.1179
	2.42	-0.112	0.00746667	17.7454	-0.0002	-1289.75	12.6396	112.853	0.38891	52.0862
	2.43	-0.1125	0.0075	17.7454	-0.0002	-1293.48	12.6761	112.677	0.390035	52.0047
	2.44	-0.113	0.00753333	17.7454	-0.0002	-1298.46	12.7249	112.61	0.391535	51.9737
	2.45	-0.1135	0.00756667	17.7454	-0.0002	-1303.43	12.7736	112.543	0.393035	51.943
	2.46	-0.114	0.0076	17.7454	-0.0002	-1308.41	12.8224	112.477	0.394535	51.9126
	2.47	-0.1145	0.00763333	17.7454	-0.0002	-1313.38	12.8712	112.412	0.396036	51.8824
	2.48	-0.115	0.00766667	17.7454	-0.0002	-1318.36	12.9199	112.347	0.397536	51.8525
	2.49	-0.1155	0.0077	17.7454	-0.0002	-1323.33	12.9687	112.283	0.399036	51.8228
	2.5	-0.116	0.00773333	17.7454	-0.0002	-1328.31	13.0174	112.219	0.400536	51.7935
	2.51	-0.1165	0.00776667	17.7454	-0.0002	-1333.28	13.0662	112.156	0.402036	51.7643
	2.52	-0.117	0.0078	17.7454	-0.0002	-1337.01	13.1027	111.989	0.403161	51.6873
	2.53	-0.1175	0.00783333	17.7454	-0.0002	-1341.99	13.1515	111.928	0.404661	51.6589
	2.54	-0.1181	0.00787333	17.7454	-0.0002	-1346.96	13.2003	111.772	0.406162	51.587
	2.55	-0.1185	0.0079	17.7454	-0.0002	-1351.94	13.249	111.806	0.407662	51.6027
	2.56	-0.119	0.00793333	17.7454	-0.0002	-1356.91	13.2978	111.746	0.409162	51.575
	2.57	-0.1195	0.00796667	17.7454	-0.0002	-1361.89	13.3465	111.686	0.410662	51.5475
	2.58	-0.1201	0.00800667	17.7454	-0.0002	-1366.86	13.3953	111.534	0.412162	51.4774
	2.59	-0.1205	0.00803333	17.7454	-0.0002	-1371.84	13.444	111.569	0.413662	51.4932
	2.6	-0.121	0.00806667	17.7454	-0.0002	-1378.06	13.505	111.611	0.415537	51.5129
	2.61	-0.1215	0.0081	17.7454	-0.0002	-1383.03	13.5537	111.553	0.417038	51.4861
	2.62	-0.1221	0.00814	17.7454	-0.0002	-1388.01	13.6025	111.404	0.418538	51.4174
	2.63	-0.1225	0.00816667	17.7454	-0.0002	-1392.98	13.6512	111.439	0.420038	51.4332
	2.64	-0.1229	0.00819333	17.7454	-0.0002	-1396.71	13.6878	111.373	0.421163	51.4031
	2.65	-0.1234	0.00822667	17.7454	-0.0002	-1400.44	13.7244	111.218	0.422288	51.3316
	2.66	-0.1239	0.00826	17.7454	-0.0002	-1404.18	13.7609	111.065	0.423413	51.2607
	2.67	-0.1244	0.00829333	17.7454	-0.0002	-1409.15	13.8097	111.01	0.424913	51.2355
	2.68	-0.125	0.00833333	17.7454	-0.0002	-1414.13	13.8584	110.867	0.426413	51.1696
	2.69	-0.1255	0.00836667	17.7454	-0.0002	-1420.34	13.9194	110.911	0.428289	51.1899
	2.7	-0.126	0.0084	17.7454	-0.0002	-1425.32	13.9681	110.858	0.429789	51.1653
	2.71	-0.1266	0.00844	17.7454	-0.0002	-1431.54	14.0291	110.814	0.431664	51.145
	2.72	-0.127	0.00846667	17.7454	-0.0002	-1436.51	14.0778	110.849	0.433164	51.1611
	2.73	-0.1275	0.0085	17.7454	-0.0002	-1441.49	14.1266	110.797	0.434664	51.137
	2.74	-0.128	0.00853333	17.7454	-0.0002	-1446.46	14.1753	110.745	0.436164	51.113
	2.75	-0.1285	0.00856667	17.7454	-0.0002	-1451.44	14.2241	110.693	0.437664	51.0892
	2.76	-0.129	0.0086	17.7454	-0.0002	-1456.41	14.2728	110.642	0.439165	51.0656
	2.77	-0.1295	0.00863333	17.7454	-0.0002	-1462.63	14.3338	110.686	0.44104	51.0857
	2.78	-0.1301	0.00867333	17.7454	-0.0002	-1467.61	14.3825	110.55	0.44254	51.023
	2.79	-0.1305	0.0087	17.7454	-0.0002	-1472.58	14.4313	110.585	0.44404	51.0391
	2.8	-0.131	0.00873333	17.7454	-0.0002	-1477.56	14.4801	110.535	0.44554	51.016
	2.81	-0.1315	0.00876667	17.7454	-0.0002	-1482.53	14.5288	110.485	0.44704	50.9932
	2.82	-0.1321	0.00880667	17.7454	-0.0002	-1487.51	14.5776	110.352	0.44854	50.9319
	2.83	-0.1326	0.00884	17.7454	-0.0002	-1492.48	14.6263	110.304	0.45004	50.9096
	2.84	-0.133	0.00886667	17.7454	-0.0002	-1497.46	14.6751	110.339	0.451541	50.9256
	2.85	-0.1335	0.0089	17.7454	-0.0002	-1502.43	14.7238	110.291	0.453041	50.9035
	2.86	-0.1341	0.00894	17.7454	-0.0002	-1507.41	14.7726	110.161	0.454541	50.8435
	2.87	-0.1345	0.00896667	17.7454	-0.0002	-1511.14	14.8091	110.105	0.455666	50.8178
	2.88	-0.135	0.009	17.7454	-0.0002	-1516.11	14.8579	110.059	0.457166	50.7962
	2.89	-0.1357	0.00904667	17.7454	-0.0002	-1521.09	14.9067	109.85	0.458666	50.7
	2.9	-0.1361	0.00907333	17.7454	-0.0002	-1526.06	14.9554	109.885	0.460166	50.7164
	2.91	-0.1365	0.0091	17.7454	-0.0002	-1532.28	15.0164	110.01	0.462042	50.7738
	2.92	-0.137	0.00913333	17.7454	-0.0002	-1536.01	15.0529	109.875	0.463167	50.7117
	2.93	-0.1375	0.00916667	17.7454	-0.0002	-1540.99	15.1017	109.83	0.464667	50.6909
	2.94	-0.1381	0.00920667	17.7454	-0.0002	-1544.72	15.1382	109.618	0.465792	50.5929
	2.95	-0.1386	0.00924	17.7454	-0.0002	-1549.69	15.187	109.574	0.467292	50.5727
	2.96	-0.139	0.00926667	17.7454	-0.0002	-1555.91	15.2479	109.697	0.469167	50.6296
	2.97	-0.1394	0.00929333	17.7454	-0.0002	-1559.64	15.2845	109.645	0.470292	50.6053
	2.98	-0.14	0.00933333	17.7454	-0.0002	-1563.37	15.3211	109.436	0.471417	50.509
	2.99	-0.1405	0.00936667	17.7454	-0.0002	-1569.59	15.382	109.48	0.473293	50.5295
	3	-0.141	0.0094	17.7454	-0.0002	-1574.57	15.4308	109.438	0.474793	50.5099
	3.01	-0.1415	0.00943333	17.7454	-0.0002	-1580.79	15.4917	109.482	0.476668	50.5302
	3.02	-0.142	0.00946667	17.7454	-0.0002	-1584.52	15.5283	109.354	0.477793	50.4711
	3.03	-0.1424	0.00949333	17.7454	-0.0002	-1588.25	15.5648	109.304	0.478918	50.4478
	3.04	-0.1429	0.00952667	17.7454	-0.0002	-1593.22	15.6136	109.262	0.480418	50.4288
	3.05	-0.1434	0.00956	17.7454	-0.0002	-1598.2	15.6623	109.221	0.481918	50.4099
	3.06	-0.1441	0.00960667	17.7454	-0.0002	-1603.17	15.7111	109.029	0.483418	50.3211
	3.07	-0.1446	0.00964	17.7454	-0.0002	-1608.15	15.7599	108.989	0.484919	50.3028
	3.08	-0.1451	0.00967333	17.7454	-0.0002	-1614.37	15.8208	109.034	0.486794	50.3233
	3.09	-0.1455	0.0097	17.7454	-0.0002	-1619.34	15.8696	109.069	0.488294	50.3396
	3.1	-0.146	0.00973333	17.7454	-0.0002	-1623.07	15.9061	108.946	0.489419	50.2828
	3.11	-0.1464	0.00976	17.7454	-0.0002	-1628.05	15.9549	108.981	0.490919	50.2991
	3.12	-0.1469	0.00979333	17.7454	-0.0002	-1631.78	15.9914	108.859	0.492044	50.2428
	3.13	-0.1475	0.00983333	17.7454	-0.0002	-1636.75	16.0402	108.747	0.493544	50.191
	3.14	-0.148	0.00986667	17.7454	-0.0002	-1641.73	16.0889	108.709	0.495045	50.1734
	3.15	-0.1486	0.00990667	17.7454	-0.0002	-1647.95	16.1499	108.68	0.49692	50.1601
	3.16	-0.1491	0.00994	17.7454	-0.0002	-1654.17	16.2108	108.725	0.498795	50.1806
	3.17	-0.1497	0.00998	17.7454	-0.0002	-1659.14	16.2596	108.614	0.500295	50.1298
	3.18	-0.1501	0.0100067	17.7454	-0.0002	-1665.36	16.3205	108.731	0.50217	50.1836
	3.19	-0.1505	0.0100333	17.7454	-0.0002	-1670.34	16.3693	108.766	0.50367	50.1997
	3.2	-0.151	0.0100667	17.7454	-0.0002	-1675.31	16.418	108.729	0.50517	50.1825
	3.21	-0.1515	0.0101	17.7454	-0.0002	-1679.04	16.4546	108.611	0.506296	50.1283
	3.22	-0.1519	0.0101267	17.7454	-0.0002	-1684.02	16.5034	108.646	0.507796	50.1444
	3.23	-0.1524	0.01016	17.7454	-0.0002	-1688.99	16.5521	108.61	0.509296	50.1275
	3.24	-0.1529	0.0101933	17.7454	-0.0002	-1692.72	16.5887	108.494	0.510421	50.074
	3.25	-0.1534	0.0102267	17.7454	-0.0002	-1696.45	16.6252	108.378	0.511546	50.0208
	3.26	-0.1539	0.01026	17.7454	-0.0002	-1700.18	16.6618	108.264	0.512671	49.9679
	3.27	-0.1545	0.0103	17.7454	-0.0002	-1705.16	16.7106	108.159	0.514171	49.9195
	3.28	-0.155	0.0103333	17.7454	-0.0002	-1710.13	16.7593	108.125	0.515671	49.9037
	3.29	-0.1555	0.0103667	17.7454	-0.0002	-1716.35	16.8203	108.169	0.517547	49.9241
	3.3	-0.156	0.0104	17.7454	-0.0002	-1721.33	16.869	108.135	0.519047	49.9083
	3.31	-0.1565	0.0104333	17.7454	-0.0002	-1726.3	16.9178	108.101	0.520547	49.8927
	3.32	-0.1571	0.0104733	17.7454	-0.0002	-1730.03	16.9543	107.921	0.521672	49.8095
	3.33	-0.1576	0.0105067	17.7454	-0.0002	-1735.01	17.0031	107.888	0.523172	49.7943
	3.34	-0.1581	0.01054	17.7454	-0.0002	-1739.98	17.0518	107.855	0.524672	49.7791
	3.35	-0.1585	0.0105667	17.7454	-0.0002	-1744.96	17.1006	107.89	0.526172	49.7955
	3.36	-0.1591	0.0106067	17.7454	-0.0002	-1748.69	17.1372	107.713	0.527297	49.7138
	3.37	-0.1595	0.0106333	17.7454	-0.0002	-1753.67	17.1859	107.749	0.528798	49.7302
	3.38	-0.16	0.0106667	17.7454	-0.0002	-1758.64	17.2347	107.717	0.530298	49.7154
	3.39	-0.1605	0.0107	17.7454	-0.0002	-1763.62	17.2834	107.685	0.531798	49.7007
	3.4	-0.161	0.0107333	17.7454	-0.0002	-1767.35	17.32	107.578	0.532923	49.6512
	3.41	-0.1615	0.0107667	17.7454	-0.0002	-1772.32	17.3688	107.546	0.534423	49.6368
	3.42	-0.162	0.0108	17.7454	-0.0002	-1778.54	17.4297	107.591	0.536298	49.6572
	3.43	-0.1625	0.0108333	17.7454	-0.0002	-1783.52	17.4784	107.56	0.537798	49.6429
	3.44	-0.1629	0.01086	17.7454	-0.0002	-1787.25	17.515	107.52	0.538923	49.6246
	3.45	-0.1635	0.0109	17.7454	-0.0002	-1792.22	17.5638	107.424	0.540424	49.5801
	3.46	-0.1641	0.01094	17.7454	-0.0002	-1795.95	17.6003	107.254	0.541549	49.5017
	3.47	-0.1646	0.0109733	17.7454	-0.0002	-1802.17	17.6613	107.298	0.543424	49.5222
	3.48	-0.165	0.011	17.7454	-0.0002	-1807.15	17.71	107.334	0.544924	49.5385
	3.49	-0.1655	0.0110333	17.7454	-0.0002	-1812.12	17.7588	107.304	0.546424	49.5248
	3.5	-0.166	0.0110667	17.7454	-0.0002	-1817.1	17.8075	107.274	0.547924	49.5112
	3.51	-0.1665	0.0111	17.7454	-0.0002	-1820.83	17.8441	107.172	0.549049	49.4639
	3.52	-0.1669	0.0111267	17.7454	-0.0002	-1825.8	17.8929	107.207	0.55055	49.4802
	3.53	-0.1674	0.01116	17.7454	-0.0002	-1830.78	17.9416	107.178	0.55205	49.4668
	3.54	-0.168	0.0112	17.7454	-0.0002	-1834.51	17.9782	107.013	0.553175	49.3906
	3.55	-0.1686	0.01124	17.7454	-0.0002	-1839.48	18.0269	106.921	0.554675	49.3483
	3.56	-0.1691	0.0112733	17.7454	-0.0002	-1845.7	18.0879	106.966	0.55655	49.3687
	3.57	-0.1695	0.0113	17.7454	-0.0002	-1851.92	18.1488	107.073	0.558425	49.4182
	3.58	-0.17	0.0113333	17.7454	-0.0002	-1855.65	18.1854	106.973	0.55955	49.3721
	3.59	-0.1706	0.0113733	17.7454	-0.0002	-1860.63	18.2341	106.882	0.56105	49.3303
	3.6	-0.171	0.0114	17.7454	-0.0002	-1864.36	18.2707	106.846	0.562176	49.3136
	3.61	-0.1715	0.0114333	17.7454	-0.0002	-1869.33	18.3195	106.819	0.563676	49.3011
	3.62	-0.1719	0.01146	17.7454	-0.0002	-1874.31	18.3682	106.854	0.565176	49.3173
	3.63	-0.1725	0.0115	17.7454	-0.0002	-1879.28	18.417	106.765	0.566676	49.2762
	3.64	-0.173	0.0115333	17.7454	-0.0002	-1884.26	18.4657	106.738	0.568176	49.2638
	3.65	-0.1734	0.01156	17.7454	-0.0002	-1889.23	18.5145	106.773	0.569676	49.28
	3.66	-0.1742	0.0116133	17.7454	-0.0002	-1892.96	18.551	106.493	0.570801	49.1505
	3.67	-0.1746	0.01164	17.7454	-0.0002	-1897.94	18.5998	106.528	0.572301	49.1668
	3.68	-0.175	0.0116667	17.7454	-0.0002	-1904.16	18.6607	106.633	0.574177	49.2151
	3.69	-0.1754	0.0116933	17.7454	-0.0002	-1909.13	18.7095	106.668	0.575677	49.2312
	3.7	-0.176	0.0117333	17.7454	-0.0002	-1911.62	18.7339	106.442	0.576427	49.1273
	3.71	-0.1765	0.0117667	17.7454	-0.0002	-1915.35	18.7704	106.348	0.577552	49.0837
	3.72	-0.177	0.0118	17.7454	-0.0002	-1920.33	18.8192	106.323	0.579052	49.0722
	3.73	-0.1774	0.0118267	17.7454	-0.0002	-1926.54	18.8801	106.427	0.580927	49.1201
	3.74	-0.178	0.0118667	17.7454	-0.0002	-1930.28	18.9167	106.274	0.582052	49.0494
	3.75	-0.1785	0.0119	17.7454	-0.0002	-1935.25	18.9655	106.249	0.583552	49.038
	3.76	-0.179	0.0119333	17.7454	-0.0002	-1940.23	19.0142	106.225	0.585053	49.0268
	3.77	-0.1794	0.01196	17.7454	-0.0002	-1943.96	19.0508	106.192	0.586178	49.0115
	3.78	-0.18	0.012	17.7454	-0.0002	-1948.93	19.0995	106.109	0.587678	48.9732
	3.79	-0.1805	0.0120333	17.7454	-0.0002	-1952.66	19.1361	106.017	0.588803	48.931
	3.8	-0.181	0.0120667	17.7454	-0.0002	-1957.64	19.1849	105.994	0.590303	48.9201
	3.81	-0.1816	0.0121067	17.7454	-0.0002	-1963.86	19.2458	105.979	0.592178	48.9134
	3.82	-0.1822	0.0121467	17.7454	-0.0002	-1968.83	19.2945	105.898	0.593678	48.8758
	3.83	-0.1825	0.0121667	17.7454	-0.0002	-1975.05	19.3555	106.057	0.595554	48.9496
	3.84	-0.183	0.0122	17.7454	-0.0002	-1978.78	19.3921	105.968	0.596679	48.9081
	3.85	-0.1833	0.01222	17.7454	-0.0002	-1982.51	19.4286	105.994	0.597804	48.9201
	3.86	-0.184	0.0122667	17.7454	-0.0002	-1986.24	19.4652	105.789	0.598929	48.8257
	3.87	-0.1845	0.0123	17.7454	-0.0002	-1991.22	19.5139	105.767	0.600429	48.8154
	3.88	-0.185	0.0123333	17.7454	-0.0002	-1996.19	19.5627	105.744	0.601929	48.8051
	3.89	-0.1854	0.01236	17.7454	-0.0002	-1999.92	19.5993	105.713	0.603054	48.7908
	3.9	-0.186	0.0124	17.7454	-0.0002	-2004.9	19.648	105.635	0.604554	48.7544
	3.91	-0.1865	0.0124333	17.7454	-0.0002	-2009.87	19.6968	105.613	0.606055	48.7443
	3.92	-0.1871	0.0124733	17.7454	-0.0002	-2014.85	19.7455	105.535	0.607555	48.7083
	3.93	-0.1875	0.0125	17.7454	-0.0002	-2021.07	19.8065	105.635	0.60943	48.7544
	3.94	-0.1879	0.0125267	17.7454	-0.0002	-2026.04	19.8552	105.669	0.61093	48.7704
	3.95	-0.1885	0.0125667	17.7454	-0.0002	-2029.77	19.8918	105.527	0.612055	48.7046
	3.96	-0.1892	0.0126133	17.7454	-0.0002	-2034.75	19.9405	105.394	0.613555	48.6434
	3.97	-0.1896	0.01264	17.7454	-0.0002	-2040.97	20.0015	105.493	0.61543	48.6891
	3.98	-0.19	0.0126667	17.7454	-0.0002	-2047.19	20.0624	105.592	0.617306	48.7346
	3.99	-0.1905	0.0127	17.7454	-0.0002	-2052.16	20.1112	105.571	0.618806	48.7249
	4	-0.1909	0.0127267	17.7454	-0.0002	-2055.89	20.1477	105.541	0.619931	48.7112
	4.01	-0.1914	0.01276	17.7454	-0.0002	-2059.62	20.1843	105.456	0.621056	48.6721
	4.02	-0.1919	0.0127933	17.7454	-0.0002	-2063.36	20.2209	105.372	0.622181	48.6332
	4.03	-0.1924	0.0128267	17.7454	-0.0002	-2068.33	20.2696	105.352	0.623681	48.6238
	4.04	-0.193	0.0128667	17.7454	-0.0002	-2072.06	20.3062	105.213	0.624806	48.5601
	4.05	-0.1936	0.0129067	17.7454	-0.0002	-2078.28	20.3671	105.202	0.626681	48.5549
	4.06	-0.194	0.0129333	17.7454	-0.0002	-2083.26	20.4159	105.237	0.628182	48.5707
	4.07	-0.1946	0.0129733	17.7454	-0.0002	-2088.23	20.4647	105.163	0.629682	48.5366
	4.08	-0.1951	0.0130067	17.7454	-0.0002	-2093.2	20.5134	105.143	0.631182	48.5276
	4.09	-0.1955	0.0130333	17.7454	-0.0002	-2098.18	20.5622	105.177	0.632682	48.5434
	4.1	-0.196	0.0130667	17.7454	-0.0002	-2101.91	20.5987	105.096	0.633807	48.5056
	4.11	-0.1964	0.0130933	17.7454	-0.0002	-2106.89	20.6475	105.13	0.635307	48.5214
	4.12	-0.1969	0.0131267	17.7454	-0.0002	-2110.62	20.684	105.048	0.636432	48.4839
	4.13	-0.1975	0.0131667	17.7454	-0.0002	-2114.35	20.7206	104.915	0.637557	48.4221
	4.14	-0.198	0.0132	17.7454	-0.0002	-2118.08	20.7572	104.834	0.638682	48.385
	4.15	-0.1985	0.0132333	17.7454	-0.0002	-2123.05	20.8059	104.816	0.640183	48.3765
	4.16	-0.199	0.0132667	17.7454	-0.0002	-2128.03	20.8547	104.797	0.641683	48.368
	4.17	-0.1995	0.0133	17.7454	-0.0002	-2133	20.9034	104.779	0.643183	48.3596
	4.18	-0.1999	0.0133267	17.7454	-0.0002	-2137.98	20.9522	104.813	0.644683	48.3754
	4.19	-0.2005	0.0133667	17.7454	-0.0002	-2142.95	21.001	104.743	0.646183	48.3429
	4.2	-0.201	0.0134	17.7454	-0.0002	-2146.69	21.0375	104.664	0.647308	48.3066
	4.21	-0.2015	0.0134333	17.7454	-0.0002	-2152.9	21.0985	104.707	0.649183	48.3263
	4.22	-0.202	0.0134667	17.7454	-0.0002	-2157.88	21.1472	104.689	0.650684	48.3181
	4.23	-0.2025	0.0135	17.7454	-0.0002	-2162.85	21.196	104.671	0.652184	48.3099
	4.24	-0.203	0.0135333	17.7454	-0.0002	-2166.59	21.2325	104.594	0.653309	48.274
	4.25	-0.2035	0.0135667	17.7454	-0.0002	-2170.32	21.2691	104.516	0.654434	48.2384
	4.26	-0.2039	0.0135933	17.7454	-0.0002	-2175.29	21.3179	104.551	0.655934	48.2541
	4.27	-0.2044	0.0136267	17.7454	-0.0002	-2180.27	21.3666	104.533	0.657434	48.2461
	4.28	-0.2051	0.0136733	17.7454	-0.0002	-2184	21.4032	104.355	0.658559	48.1638
	4.29	-0.2056	0.0137067	17.7454	-0.0002	-2188.97	21.4519	104.338	0.660059	48.1561
	4.3	-0.2061	0.01374	17.7454	-0.0002	-2193.95	21.5007	104.322	0.66156	48.1484
	4.31	-0.2066	0.0137733	17.7454	-0.0002	-2198.92	21.5494	104.305	0.66306	48.1408
	4.32	-0.207	0.0138	17.7454	-0.0002	-2202.65	21.586	104.28	0.664185	48.1293
	4.33	-0.2074	0.0138267	17.7454	-0.0002	-2207.63	21.6348	104.314	0.665685	48.145
	4.34	-0.208	0.0138667	17.7454	-0.0002	-2210.12	21.6591	104.13	0.666435	48.0602
	4.35	-0.2086	0.0139067	17.7454	-0.0002	-2215.09	21.7079	104.065	0.667935	48.0298
	4.36	-0.2091	0.01394	17.7454	-0.0002	-2220.07	21.7566	104.049	0.669435	48.0226
	4.37	-0.2095	0.0139667	17.7454	-0.0002	-2226.28	21.8176	104.141	0.67131	48.0652
	4.38	-0.2101	0.0140067	17.7454	-0.0002	-2232.5	21.8785	104.134	0.673186	48.0618
	4.39	-0.2105	0.0140333	17.7454	-0.0002	-2237.48	21.9273	104.168	0.674686	48.0774
	4.4	-0.2109	0.01406	17.7454	-0.0002	-2242.45	21.976	104.201	0.676186	48.0929
	4.41	-0.2114	0.0140933	17.7454	-0.0002	-2244.94	22.0004	104.07	0.676936	48.0323
	4.42	-0.212	0.0141333	17.7454	-0.0002	-2248.67	22.037	103.948	0.678061	47.976
	4.43	-0.2126	0.0141733	17.7454	-0.0002	-2253.65	22.0857	103.884	0.679561	47.9465
	4.44	-0.213	0.0142	17.7454	-0.0002	-2258.62	22.1345	103.918	0.681061	47.9621
	4.45	-0.2135	0.0142333	17.7454	-0.0002	-2263.6	22.1832	103.903	0.682561	47.9551
	4.46	-0.2141	0.0142733	17.7454	-0.0002	-2268.57	22.232	103.839	0.684062	47.9258
	4.47	-0.2145	0.0143	17.7454	-0.0002	-2273.55	22.2808	103.873	0.685562	47.9414
	4.48	-0.2151	0.01434	17.7454	-0.0002	-2278.52	22.3295	103.81	0.687062	47.9123
	4.49	-0.2156	0.0143733	17.7454	-0.0002	-2283.5	22.3783	103.795	0.688562	47.9055
	4.5	-0.2161	0.0144067	17.7454	-0.0002	-2288.47	22.427	103.781	0.690062	47.8988
	4.51	-0.2165	0.0144333	17.7454	-0.0002	-2292.2	22.4636	103.758	0.691187	47.8883
	4.52	-0.217	0.0144667	17.7454	-0.0002	-2295.93	22.5001	103.687	0.692312	47.8557
	4.53	-0.2175	0.0145	17.7454	-0.0002	-2299.66	22.5367	103.617	0.693437	47.8233
	4.54	-0.2181	0.01454	17.7454	-0.0002	-2304.64	22.5855	103.556	0.694938	47.7949
	4.55	-0.2185	0.0145667	17.7454	-0.0002	-2309.61	22.6342	103.589	0.696438	47.8104
	4.56	-0.2191	0.0146067	17.7454	-0.0002	-2314.59	22.683	103.528	0.697938	47.7821
	4.57	-0.2194	0.0146267	17.7454	-0.0002	-2319.56	22.7317	103.609	0.699438	47.8194
	4.58	-0.2199	0.01466	17.7454	-0.0002	-2323.3	22.7683	103.539	0.700563	47.7874
	4.59	-0.2204	0.0146933	17.7454	-0.0002	-2327.03	22.8049	103.47	0.701688	47.7555
	4.6	-0.2211	0.01474	17.7454	-0.0002	-2330.76	22.8414	103.308	0.702813	47.6807
	4.61	-0.2216	0.0147733	17.7454	-0.0002	-2335.73	22.8902	103.295	0.704313	47.6746
	4.62	-0.222	0.0148	17.7454	-0.0002	-2341.95	22.9511	103.383	0.706189	47.7154
	4.63	-0.2225	0.0148333	17.7454	-0.0002	-2348.17	23.0121	103.425	0.708064	47.7346
	4.64	-0.223	0.0148667	17.7454	-0.0002	-2350.66	23.0364	103.302	0.708814	47.6781
	4.65	-0.2235	0.0149	17.7454	-0.0002	-2354.39	23.073	103.235	0.709939	47.6469
	4.66	-0.2241	0.01494	17.7454	-0.0002	-2358.12	23.1096	103.122	0.711064	47.5946
	4.67	-0.2245	0.0149667	17.7454	-0.0002	-2363.1	23.1583	103.155	0.712564	47.6101
	4.68	-0.225	0.015	17.7454	-0.0002	-2368.07	23.2071	103.143	0.714064	47.6043
	4.69	-0.2254	0.0150267	17.7454	-0.0002	-2373.05	23.2558	103.176	0.715564	47.6196
	4.7	-0.2259	0.01506	17.7454	-0.0002	-2376.78	23.2924	103.109	0.716689	47.5889
	4.71	-0.2264	0.0150933	17.7454	-0.0002	-2380.51	23.329	103.043	0.717815	47.5584
	4.72	-0.2269	0.0151267	17.7454	-0.0002	-2384.24	23.3655	102.977	0.71894	47.528
	4.73	-0.2275	0.0151667	17.7454	-0.0002	-2389.21	23.4143	102.92	0.72044	47.5015
	4.74	-0.228	0.0152	17.7454	-0.0002	-2394.19	23.463	102.908	0.72194	47.496
	4.75	-0.2285	0.0152333	17.7454	-0.0002	-2399.16	23.5118	102.896	0.72344	47.4906
	4.76	-0.2291	0.0152733	17.7454	-0.0002	-2405.38	23.5727	102.893	0.725315	47.489
	4.77	-0.2295	0.0153	17.7454	-0.0002	-2410.36	23.6215	102.926	0.726815	47.5043
	4.78	-0.23	0.0153333	17.7454	-0.0002	-2415.33	23.6703	102.914	0.728316	47.4988
	4.79	-0.2305	0.0153667	17.7454	-0.0002	-2419.06	23.7068	102.85	0.729441	47.469
	4.8	-0.231	0.0154	17.7454	-0.0002	-2424.04	23.7556	102.838	0.730941	47.4637
	4.81	-0.2315	0.0154333	17.7454	-0.0002	-2427.77	23.7921	102.774	0.732066	47.4341
	4.82	-0.2319	0.01546	17.7454	-0.0002	-2432.74	23.8409	102.807	0.733566	47.4493
	4.83	-0.2325	0.0155	17.7454	-0.0002	-2436.48	23.8775	102.699	0.734691	47.3994
	4.84	-0.2331	0.01554	17.7454	-0.0002	-2441.45	23.9262	102.644	0.736191	47.374
	4.85	-0.2335	0.0155667	17.7454	-0.0002	-2446.43	23.975	102.677	0.737691	47.3892
	4.86	-0.234	0.0156	17.7454	-0.0002	-2451.4	24.0237	102.665	0.739191	47.3841
	4.87	-0.2345	0.0156333	17.7454	-0.0002	-2456.38	24.0725	102.654	0.740692	47.379
	4.88	-0.2351	0.0156733	17.7454	-0.0002	-2460.11	24.109	102.548	0.741817	47.3299
	4.89	-0.2355	0.0157	17.7454	-0.0002	-2463.84	24.1456	102.529	0.742942	47.3211
	4.9	-0.2359	0.0157267	17.7454	-0.0002	-2467.57	24.1822	102.51	0.744067	47.3124
	4.91	-0.2364	0.01576	17.7454	-0.0002	-2471.3	24.2187	102.448	0.745192	47.2838
	4.92	-0.2369	0.0157933	17.7454	-0.0002	-2475.03	24.2553	102.386	0.746317	47.2552
	4.93	-0.2373	0.01582	17.7454	-0.0002	-2478.76	24.2919	102.368	0.747442	47.2467
	4.94	-0.2379	0.01586	17.7454	-0.0002	-2483.74	24.3406	102.315	0.748942	47.2221
	4.95	-0.2385	0.0159	17.7454	-0.0002	-2487.47	24.3772	102.21	0.750067	47.1741
	4.96	-0.2389	0.0159267	17.7454	-0.0002	-2492.44	24.4259	102.243	0.751568	47.1893
	4.97	-0.2395	0.0159667	17.7454	-0.0002	-2497.42	24.4747	102.191	0.753068	47.165
	4.98	-0.2401	0.0160067	17.7454	-0.0002	-2502.39	24.5235	102.139	0.754568	47.1409
	4.99	-0.2405	0.0160333	17.7454	-0.0002	-2507.37	24.5722	102.171	0.756068	47.156
	5	-0.241	0.0160667	17.7454	-0.0002	-2512.34	24.621	102.162	0.757568	47.1515
	5.01	-0.2416	0.0161067	17.7454	-0.0002	-2516.07	24.6575	102.059	0.758693	47.1043
	5.02	-0.242	0.0161333	17.7454	-0.0002	-2521.05	24.7063	102.092	0.760193	47.1194
	5.03	-0.2424	0.01616	17.7454	-0.0002	-2526.02	24.755	102.125	0.761694	47.1345
	5.04	-0.243	0.0162	17.7454	-0.0002	-2529.76	24.7916	102.023	0.762819	47.0876
	5.05	-0.2436	0.01624	17.7454	-0.0002	-2533.49	24.8282	101.922	0.763944	47.0409
	5.06	-0.244	0.0162667	17.7454	-0.0002	-2538.46	24.8769	101.955	0.765444	47.056
	5.07	-0.2445	0.0163	17.7454	-0.0002	-2542.19	24.9135	101.896	0.766569	47.0288
	5.08	-0.2449	0.0163267	17.7454	-0.0002	-2545.92	24.9501	101.879	0.767694	47.0209
	5.09	-0.2454	0.01636	17.7454	-0.0002	-2550.9	24.9988	101.87	0.769194	47.0168
	5.1	-0.246	0.0164	17.7454	-0.0002	-2555.87	25.0476	101.819	0.770694	46.9936
	5.11	-0.2467	0.0164467	17.7454	-0.0002	-2559.61	25.0841	101.679	0.771819	46.9286
	5.12	-0.2471	0.0164733	17.7454	-0.0002	-2564.58	25.1329	101.711	0.77332	46.9437
	5.13	-0.2475	0.0165	17.7454	-0.0002	-2569.56	25.1816	101.744	0.77482	46.9588
	5.14	-0.248	0.0165333	17.7454	-0.0002	-2573.29	25.2182	101.686	0.775945	46.9321
	5.15	-0.2485	0.0165667	17.7454	-0.0002	-2578.26	25.267	101.678	0.777445	46.9283
	5.16	-0.249	0.0166	17.7454	-0.0002	-2581.99	25.3035	101.621	0.77857	46.9018
	5.17	-0.2495	0.0166333	17.7454	-0.0002	-2586.97	25.3523	101.612	0.78007	46.898
	5.18	-0.2499	0.01666	17.7454	-0.0002	-2591.94	25.401	101.645	0.78157	46.913
	5.19	-0.2503	0.0166867	17.7454	-0.0002	-2595.67	25.4376	101.628	0.782695	46.9054
	5.2	-0.2509	0.0167267	17.7454	-0.0002	-2600.65	25.4864	101.58	0.784196	46.883
	5.21	-0.2517	0.01678	17.7454	-0.0002	-2605.62	25.5351	101.451	0.785696	46.8233
	5.22	-0.252	0.0168	17.7454	-0.0002	-2611.84	25.5961	101.572	0.787571	46.8792
	5.23	-0.2525	0.0168333	17.7454	-0.0002	-2615.57	25.6326	101.515	0.788696	46.8532
	5.24	-0.2529	0.01686	17.7454	-0.0002	-2619.3	25.6692	101.499	0.789821	46.8459
	5.25	-0.2535	0.0169	17.7454	-0.0002	-2623.04	25.7057	101.403	0.790946	46.8015
	5.26	-0.254	0.0169333	17.7454	-0.0002	-2626.77	25.7423	101.348	0.792071	46.7759
	5.27	-0.2545	0.0169667	17.7454	-0.0002	-2631.74	25.7911	101.34	0.793571	46.7724
	5.28	-0.255	0.017	17.7454	-0.0002	-2635.47	25.8276	101.285	0.794696	46.7469
	5.29	-0.2554	0.0170267	17.7454	-0.0002	-2640.45	25.8764	101.317	0.796197	46.7617
	5.3	-0.256	0.0170667	17.7454	-0.0002	-2644.18	25.913	101.222	0.797322	46.7181
	5.31	-0.2564	0.0170933	17.7454	-0.0002	-2647.91	25.9495	101.207	0.798447	46.711
	5.32	-0.2569	0.0171267	17.7454	-0.0002	-2651.64	25.9861	101.153	0.799572	46.6858
	5.33	-0.2575	0.0171667	17.7454	-0.0002	-2655.37	26.0227	101.059	0.800697	46.6425
	5.34	-0.258	0.0172	17.7454	-0.0002	-2659.1	26.0592	101.005	0.801822	46.6176
	5.35	-0.2585	0.0172333	17.7454	-0.0002	-2664.08	26.108	100.998	0.803322	46.6144
	5.36	-0.2591	0.0172733	17.7454	-0.0002	-2669.05	26.1567	100.952	0.804822	46.5933
	5.37	-0.2595	0.0173	17.7454	-0.0002	-2674.03	26.2055	100.985	0.806323	46.6082
	5.38	-0.26	0.0173333	17.7454	-0.0002	-2679	26.2542	100.978	0.807823	46.6052
	5.39	-0.2605	0.0173667	17.7454	-0.0002	-2682.73	26.2908	100.924	0.808948	46.5805
	5.4	-0.261	0.0174	17.7454	-0.0002	-2686.47	26.3274	100.871	0.810073	46.5559
	5.41	-0.2616	0.01744	17.7454	-0.0002	-2691.44	26.3761	100.826	0.811573	46.5351
	5.42	-0.2621	0.0174733	17.7454	-0.0002	-2696.42	26.4249	100.82	0.813073	46.5322
	5.43	-0.2625	0.0175	17.7454	-0.0002	-2701.39	26.4736	100.852	0.814573	46.547
	5.44	-0.2629	0.0175267	17.7454	-0.0002	-2705.12	26.5102	100.838	0.815698	46.5404
	5.45	-0.2636	0.0175733	17.7454	-0.0002	-2707.61	26.5346	100.662	0.816448	46.4595
	5.46	-0.2641	0.0176067	17.7454	-0.0002	-2711.34	26.5711	100.61	0.817574	46.4355
	5.47	-0.2647	0.0176467	17.7454	-0.0002	-2717.56	26.6321	100.612	0.819449	46.4365
	5.48	-0.2651	0.0176733	17.7454	-0.0002	-2722.53	26.6808	100.644	0.820949	46.4513
	5.49	-0.2654	0.0176933	17.7454	-0.0002	-2726.27	26.7174	100.668	0.822074	46.4624
	5.5	-0.2659	0.0177267	17.7454	-0.0002	-2728.75	26.7418	100.571	0.822824	46.4173
	5.51	-0.2664	0.01776	17.7454	-0.0002	-2732.48	26.7783	100.519	0.823949	46.3935
	5.52	-0.2669	0.0177933	17.7454	-0.0002	-2734.97	26.8027	100.422	0.824699	46.3488
	5.53	-0.2676	0.01784	17.7454	-0.0002	-2739.95	26.8515	100.342	0.826199	46.3116
	5.54	-0.2681	0.0178733	17.7454	-0.0002	-2744.92	26.9002	100.337	0.827699	46.3092
	5.55	-0.2685	0.0179	17.7454	-0.0002	-2751.14	26.9612	100.414	0.829575	46.345
	5.56	-0.2691	0.01794	17.7454	-0.0002	-2756.12	27.0099	100.371	0.831075	46.3252
	5.57	-0.2697	0.01798	17.7454	-0.0002	-2759.85	27.0465	100.284	0.8322	46.2848
	5.58	-0.27	0.018	17.7454	-0.0002	-2766.07	27.1074	100.398	0.834075	46.3375
	5.59	-0.2706	0.01804	17.7454	-0.0002	-2771.04	27.1562	100.355	0.835575	46.3179
	5.6	-0.271	0.0180667	17.7454	-0.0002	-2774.77	27.1928	100.342	0.8367	46.3118
	5.61	-0.2716	0.0181067	17.7454	-0.0002	-2778.5	27.2293	100.255	0.837825	46.2717
	5.62	-0.2721	0.01814	17.7454	-0.0002	-2783.48	27.2781	100.25	0.839326	46.2693
	5.63	-0.2726	0.0181733	17.7454	-0.0002	-2788.45	27.3268	100.245	0.840826	46.267
	5.64	-0.273	0.0182	17.7454	-0.0002	-2790.94	27.3512	100.188	0.841576	46.2404
	5.65	-0.2735	0.0182333	17.7454	-0.0002	-2794.67	27.3878	100.138	0.842701	46.2176
	5.66	-0.2739	0.01826	17.7454	-0.0002	-2798.4	27.4243	100.125	0.843826	46.2117
	5.67	-0.2744	0.0182933	17.7454	-0.0002	-2803.38	27.4731	100.121	0.845326	46.2095
	5.68	-0.275	0.0183333	17.7454	-0.0002	-2807.11	27.5097	100.035	0.846451	46.1701
	5.69	-0.2754	0.01836	17.7454	-0.0002	-2810.84	27.5462	100.023	0.847576	46.1643
	5.7	-0.276	0.0184	17.7454	-0.0002	-2814.57	27.5828	99.9377	0.848701	46.1251
	5.71	-0.2767	0.0184467	17.7454	-0.0002	-2819.55	27.6315	99.861	0.850201	46.0897
	5.72	-0.2771	0.0184733	17.7454	-0.0002	-2824.52	27.6803	99.8928	0.851702	46.1044
	5.73	-0.2776	0.0185067	17.7454	-0.0002	-2829.5	27.7291	99.8885	0.853202	46.1024
	5.74	-0.278	0.0185333	17.7454	-0.0002	-2833.23	27.7656	99.8763	0.854327	46.0968
	5.75	-0.2785	0.0185667	17.7454	-0.0002	-2836.96	27.8022	99.8283	0.855452	46.0746
	5.76	-0.2789	0.0185933	17.7454	-0.0002	-2839.45	27.8266	99.7726	0.856202	46.0489
	5.77	-0.2795	0.0186333	17.7454	-0.0002	-2843.18	27.8631	99.6892	0.857327	46.0104
	5.78	-0.28	0.0186667	17.7454	-0.0002	-2848.15	27.9119	99.6853	0.858827	46.0086
	5.79	-0.2805	0.0187	17.7454	-0.0002	-2853.13	27.9606	99.6814	0.860327	46.0068
	5.8	-0.2811	0.01874	17.7454	-0.0002	-2858.1	28.0094	99.6421	0.861828	45.9887
	5.81	-0.2816	0.0187733	17.7454	-0.0002	-2861.83	28.046	99.595	0.862953	45.9669
	5.82	-0.282	0.0188	17.7454	-0.0002	-2865.56	28.0825	99.5834	0.864078	45.9616
	5.83	-0.2825	0.0188333	17.7454	-0.0002	-2870.54	28.1313	99.5798	0.865578	45.9599
	5.84	-0.283	0.0188667	17.7454	-0.0002	-2874.27	28.1678	99.533	0.866703	45.9383
	5.85	-0.2836	0.0189067	17.7454	-0.0002	-2876.76	28.1922	99.4084	0.867453	45.8808
	5.86	-0.284	0.0189333	17.7454	-0.0002	-2881.73	28.241	99.4401	0.868953	45.8954
	5.87	-0.2845	0.0189667	17.7454	-0.0002	-2885.46	28.2775	99.3938	0.870078	45.8741
	5.88	-0.2851	0.0190067	17.7454	-0.0002	-2889.19	28.3141	99.3129	0.871203	45.8367
	5.89	-0.2854	0.0190267	17.7454	-0.0002	-2894.17	28.3629	99.3793	0.872704	45.8674
	5.9	-0.2858	0.0190533	17.7454	-0.0002	-2897.9	28.3994	99.3682	0.873829	45.8622
	5.91	-0.2864	0.0190933	17.7454	-0.0002	-2900.39	28.4238	99.2451	0.874579	45.8054
	5.92	-0.287	0.0191333	17.7454	-0.0002	-2904.12	28.4604	99.1651	0.875704	45.7685
	5.93	-0.2876	0.0191733	17.7454	-0.0002	-2909.09	28.5091	99.1277	0.877204	45.7512
	5.94	-0.288	0.0192	17.7454	-0.0002	-2914.07	28.5579	99.1593	0.878704	45.7658
	5.95	-0.2885	0.0192333	17.7454	-0.0002	-2920.29	28.6188	99.1987	0.880579	45.784
	5.96	-0.2891	0.0192733	17.7454	-0.0002	-2924.02	28.6554	99.1193	0.881704	45.7474
	5.97	-0.2896	0.0193067	17.7454	-0.0002	-2927.75	28.692	99.0744	0.882829	45.7267
	5.98	-0.29	0.0193333	17.7454	-0.0002	-2932.73	28.7407	99.1059	0.88433	45.7412
	5.99	-0.2905	0.0193667	17.7454	-0.0002	-2937.7	28.7895	99.1031	0.88583	45.7399
	6	-0.291	0.0194	17.7454	-0.0002	-2941.43	28.826	99.0585	0.886955	45.7193
	6.01	-0.2915	0.0194333	17.7454	-0.0002	-2945.16	28.8626	99.0141	0.88808	45.6988
	6.02	-0.292	0.0194667	17.7454	-0.0002	-2948.89	28.8992	98.9697	0.889205	45.6783
	6.03	-0.2924	0.0194933	17.7454	-0.0002	-2952.63	28.9357	98.9594	0.89033	45.6736
	6.04	-0.293	0.0195333	17.7454	-0.0002	-2956.36	28.9723	98.8815	0.891455	45.6376
	6.05	-0.2935	0.0195667	17.7454	-0.0002	-2961.33	29.021	98.8792	0.892955	45.6366
	6.06	-0.2941	0.0196067	17.7454	-0.0002	-2965.06	29.0576	98.8018	0.89408	45.6008
	6.07	-0.2945	0.0196333	17.7454	-0.0002	-2970.04	29.1064	98.8332	0.895581	45.6153
	6.08	-0.2949	0.01966	17.7454	-0.0002	-2975.01	29.1551	98.8644	0.897081	45.6297
	6.09	-0.2955	0.0197	17.7454	-0.0002	-2977.5	29.1795	98.7462	0.897831	45.5752
	6.1	-0.296	0.0197333	17.7454	-0.0002	-2981.23	29.2161	98.7029	0.898956	45.5552
	6.11	-0.2965	0.0197667	17.7454	-0.0002	-2984.96	29.2526	98.6598	0.900081	45.5353
	6.12	-0.297	0.0198	17.7454	-0.0002	-2989.94	29.3014	98.6579	0.901581	45.5344
	6.13	-0.2976	0.01984	17.7454	-0.0002	-2993.67	29.338	98.5818	0.902706	45.4993
	6.14	-0.298	0.0198667	17.7454	-0.0002	-2998.64	29.3867	98.6131	0.904206	45.5137
	6.15	-0.2985	0.0199	17.7454	-0.0002	-3002.37	29.4233	98.5704	0.905331	45.494
	6.16	-0.299	0.0199333	17.7454	-0.0002	-3004.86	29.4476	98.4871	0.906082	45.4556
	6.17	-0.2994	0.01996	17.7454	-0.0002	-3008.59	29.4842	98.4777	0.907207	45.4512
	6.18	-0.2999	0.0199933	17.7454	-0.0002	-3013.57	29.533	98.4761	0.908707	45.4505
	6.19	-0.3005	0.0200333	17.7454	-0.0002	-3017.3	29.5695	98.4011	0.909832	45.4159
	6.2	-0.3011	0.0200733	17.7454	-0.0002	-3022.27	29.6183	98.367	0.911332	45.4001
	6.21	-0.3015	0.0201	17.7454	-0.0002	-3026.01	29.6549	98.3577	0.912457	45.3959
	6.22	-0.302	0.0201333	17.7454	-0.0002	-3029.74	29.6914	98.316	0.913582	45.3766
	6.23	-0.3026	0.0201733	17.7454	-0.0002	-3033.47	29.728	98.2419	0.914707	45.3424
	6.24	-0.303	0.0202	17.7454	-0.0002	-3038.44	29.7767	98.2731	0.916207	45.3568
	6.25	-0.3034	0.0202267	17.7454	-0.0002	-3042.17	29.8133	98.264	0.917333	45.3526
	6.26	-0.304	0.0202667	17.7454	-0.0002	-3045.91	29.8499	98.1904	0.918458	45.3186
	6.27	-0.3045	0.0203	17.7454	-0.0002	-3049.64	29.8864	98.1492	0.919583	45.2996
	6.28	-0.305	0.0203333	17.7454	-0.0002	-3053.37	29.923	98.1082	0.920708	45.2807
	6.29	-0.3055	0.0203667	17.7454	-0.0002	-3057.1	29.9596	98.0673	0.921833	45.2618
	6.3	-0.306	0.0204	17.7454	-0.0002	-3062.07	30.0083	98.0664	0.923333	45.2614
	6.31	-0.3065	0.0204333	17.7454	-0.0002	-3065.81	30.0449	98.0257	0.924458	45.2427
	6.32	-0.307	0.0204667	17.7454	-0.0002	-3070.78	30.0936	98.0249	0.925958	45.2423
	6.33	-0.3075	0.0205	17.7454	-0.0002	-3075.76	30.1424	98.0241	0.927458	45.2419
	6.34	-0.3079	0.0205267	17.7454	-0.0002	-3079.49	30.179	98.0155	0.928584	45.2379
	6.35	-0.3085	0.0205667	17.7454	-0.0002	-3081.97	30.2033	97.9039	0.929334	45.1864
	6.36	-0.309	0.0206	17.7454	-0.0002	-3085.7	30.2399	97.8638	0.930459	45.1679
	6.37	-0.3095	0.0206333	17.7454	-0.0002	-3090.68	30.2887	97.8632	0.931959	45.1676
	6.38	-0.3099	0.02066	17.7454	-0.0002	-3094.41	30.3252	97.8549	0.933084	45.1638
	6.39	-0.3105	0.0207	17.7454	-0.0002	-3099.39	30.374	97.8228	0.934584	45.149
	6.4	-0.311	0.0207333	17.7454	-0.0002	-3104.36	30.4227	97.8223	0.936084	45.1488
	6.41	-0.3116	0.0207733	17.7454	-0.0002	-3108.09	30.4593	97.7513	0.937209	45.116
	6.42	-0.3121	0.0208067	17.7454	-0.0002	-3113.07	30.5081	97.7509	0.938709	45.1158
	6.43	-0.3126	0.02084	17.7454	-0.0002	-3118.04	30.5568	97.7505	0.94021	45.1156
	6.44	-0.313	0.0208667	17.7454	-0.0002	-3121.77	30.5934	97.7424	0.941335	45.1119
	6.45	-0.3136	0.0209067	17.7454	-0.0002	-3125.5	30.6299	97.672	0.94246	45.0794
	6.46	-0.3141	0.02094	17.7454	-0.0002	-3129.24	30.6665	97.6329	0.943585	45.0614
	6.47	-0.3145	0.0209667	17.7454	-0.0002	-3132.97	30.7031	97.625	0.94471	45.0577
	6.48	-0.315	0.021	17.7454	-0.0002	-3136.7	30.7396	97.5862	0.945835	45.0398
	6.49	-0.3155	0.0210333	17.7454	-0.0002	-3140.43	30.7762	97.5474	0.94696	45.0219
	6.5	-0.316	0.0210667	17.7454	-0.0002	-3142.92	30.8006	97.4702	0.94771	44.9862
	6.51	-0.3165	0.0211	17.7454	-0.0002	-3146.65	30.8371	97.4318	0.948835	44.9685
	6.52	-0.317	0.0211333	17.7454	-0.0002	-3151.62	30.8859	97.4319	0.950335	44.9686
	6.53	-0.3174	0.02116	17.7454	-0.0002	-3155.35	30.9225	97.4243	0.951461	44.9651
	6.54	-0.318	0.0212	17.7454	-0.0002	-3157.84	30.9468	97.3171	0.952211	44.9156
	6.55	-0.3185	0.0212333	17.7454	-0.0002	-3162.82	30.9956	97.3174	0.953711	44.9157
	6.56	-0.3191	0.0212733	17.7454	-0.0002	-3166.55	31.0322	97.249	0.954836	44.8842
	6.57	-0.3195	0.0213	17.7454	-0.0002	-3172.77	31.0931	97.318	0.956711	44.916
	6.58	-0.32	0.0213333	17.7454	-0.0002	-3176.5	31.1297	97.2802	0.957836	44.8986
	6.59	-0.3205	0.0213667	17.7454	-0.0002	-3178.98	31.1541	97.2045	0.958586	44.8636
	6.6	-0.321	0.0214	17.7454	-0.0002	-3182.72	31.1906	97.167	0.959711	44.8463
	6.61	-0.3215	0.0214333	17.7454	-0.0002	-3187.69	31.2394	97.1676	0.961211	44.8466
	6.62	-0.322	0.0214667	17.7454	-0.0002	-3191.42	31.2759	97.1302	0.962337	44.8293
	6.63	-0.3225	0.0215	17.7454	-0.0002	-3195.15	31.3125	97.093	0.963462	44.8122
	6.64	-0.323	0.0215333	17.7454	-0.0002	-3198.88	31.3491	97.0559	0.964587	44.7951
	6.65	-0.3236	0.0215733	17.7454	-0.0002	-3202.62	31.3856	96.989	0.965712	44.7641
	6.66	-0.3241	0.0216067	17.7454	-0.0002	-3207.59	31.4344	96.9898	0.967212	44.7645
	6.67	-0.3246	0.02164	17.7454	-0.0002	-3211.32	31.471	96.953	0.968337	44.7476
	6.68	-0.325	0.0216667	17.7454	-0.0002	-3216.3	31.5197	96.9837	0.969837	44.7617
	6.69	-0.3255	0.0217	17.7454	-0.0002	-3220.03	31.5563	96.9471	0.970962	44.7448
	6.7	-0.326	0.0217333	17.7454	-0.0002	-3222.52	31.5807	96.8732	0.971712	44.7107
	6.71	-0.3265	0.0217667	17.7454	-0.0002	-3226.25	31.6172	96.8368	0.972838	44.6939
	6.72	-0.3271	0.0218067	17.7454	-0.0002	-3229.98	31.6538	96.771	0.973963	44.6635
	6.73	-0.3276	0.02184	17.7454	-0.0002	-3234.95	31.7025	96.7721	0.975463	44.664
	6.74	-0.328	0.0218667	17.7454	-0.0002	-3237.44	31.7269	96.7284	0.976213	44.6439
	6.75	-0.3286	0.0219067	17.7454	-0.0002	-3242.42	31.7757	96.7002	0.977713	44.6308
	6.76	-0.3291	0.02194	17.7454	-0.0002	-3247.39	31.8244	96.7014	0.979213	44.6314
	6.77	-0.3296	0.0219733	17.7454	-0.0002	-3251.12	31.861	96.6656	0.980338	44.6149
	6.78	-0.33	0.022	17.7454	-0.0002	-3256.1	31.9097	96.6962	0.981838	44.629
	6.79	-0.3305	0.0220333	17.7454	-0.0002	-3258.58	31.9341	96.6237	0.982588	44.5955
	6.8	-0.331	0.0220667	17.7454	-0.0002	-3263.56	31.9829	96.625	0.984089	44.5962
	6.81	-0.3315	0.0221	17.7454	-0.0002	-3267.29	32.0194	96.5896	0.985214	44.5798
	6.82	-0.332	0.0221333	17.7454	-0.0002	-3272.27	32.0682	96.591	0.986714	44.5804
	6.83	-0.3325	0.0221667	17.7454	-0.0002	-3276	32.1048	96.5557	0.987839	44.5642
	6.84	-0.333	0.0222	17.7454	-0.0002	-3279.73	32.1413	96.5205	0.988964	44.5479
	6.85	-0.3335	0.0222333	17.7454	-0.0002	-3283.46	32.1779	96.4854	0.990089	44.5317
	6.86	-0.3339	0.02226	17.7454	-0.0002	-3285.95	32.2023	96.4429	0.990839	44.5121
	6.87	-0.3345	0.0223	17.7454	-0.0002	-3289.68	32.2388	96.3792	0.991964	44.4827
	6.88	-0.335	0.0223333	17.7454	-0.0002	-3293.41	32.2754	96.3445	0.993089	44.4667
	6.89	-0.3356	0.0223733	17.7454	-0.0002	-3298.38	32.3242	96.3175	0.994589	44.4542
	6.9	-0.3361	0.0224067	17.7454	-0.0002	-3303.36	32.3729	96.3193	0.99609	44.4551
	6.91	-0.3365	0.0224333	17.7454	-0.0002	-3307.09	32.4095	96.3135	0.997215	44.4524
	6.92	-0.337	0.0224667	17.7454	-0.0002	-3310.82	32.446	96.2791	0.99834	44.4365
	6.93	-0.3375	0.0225	17.7454	-0.0002	-3314.55	32.4826	96.2448	0.999465	44.4207
	6.94	-0.3379	0.0225267	17.7454	-0.0002	-3317.04	32.507	96.203	1.00021	44.4014
	6.95	-0.3384	0.02256	17.7454	-0.0002	-3320.77	32.5436	96.1689	1.00134	44.3856
	6.96	-0.339	0.0226	17.7454	-0.0002	-3324.5	32.5801	96.1065	1.00247	44.3569
	6.97	-0.3395	0.0226333	17.7454	-0.0002	-3328.23	32.6167	96.0727	1.00359	44.3412
	6.98	-0.34	0.0226667	17.7454	-0.0002	-3333.21	32.6654	96.0748	1.00509	44.3422
	6.99	-0.3404	0.0226933	17.7454	-0.0002	-3336.94	32.702	96.0693	1.00622	44.3397
	7	-0.341	0.0227333	17.7454	-0.0002	-3340.67	32.7386	96.0075	1.00734	44.3112
	7.01	-0.3415	0.0227667	17.7454	-0.0002	-3344.4	32.7751	95.974	1.00847	44.2957
	7.02	-0.342	0.0228	17.7454	-0.0002	-3349.38	32.8239	95.9763	1.00997	44.2967
	7.03	-0.3426	0.02284	17.7454	-0.0002	-3353.11	32.8605	95.9149	1.01109	44.2684
	7.04	-0.343	0.0228667	17.7454	-0.0002	-3356.84	32.897	95.9097	1.01222	44.266
	7.05	-0.3435	0.0229	17.7454	-0.0002	-3360.57	32.9336	95.8765	1.01334	44.2507
	7.06	-0.3439	0.0229267	17.7454	-0.0002	-3364.3	32.9702	95.8713	1.01447	44.2483
	7.07	-0.3444	0.02296	17.7454	-0.0002	-3366.79	32.9945	95.8029	1.01522	44.2167
	7.08	-0.345	0.023	17.7454	-0.0002	-3370.52	33.0311	95.7423	1.01634	44.1888
	7.09	-0.3454	0.0230267	17.7454	-0.0002	-3374.25	33.0677	95.7373	1.01747	44.1864
	7.1	-0.346	0.0230667	17.7454	-0.0002	-3379.23	33.1164	95.7122	1.01897	44.1749
	7.11	-0.3465	0.0231	17.7454	-0.0002	-3382.96	33.153	95.6796	1.02009	44.1598
	7.12	-0.347	0.0231333	17.7454	-0.0002	-3386.69	33.1895	95.6471	1.02122	44.1448
	7.13	-0.3475	0.0231667	17.7454	-0.0002	-3390.42	33.2261	95.6147	1.02234	44.1299
	7.14	-0.348	0.0232	17.7454	-0.0002	-3394.15	33.2627	95.5824	1.02347	44.115
	7.15	-0.3485	0.0232333	17.7454	-0.0002	-3397.88	33.2992	95.5502	1.02459	44.1001
	7.16	-0.349	0.0232667	17.7454	-0.0002	-3402.86	33.348	95.553	1.02609	44.1014
	7.17	-0.3496	0.0233067	17.7454	-0.0002	-3406.59	33.3846	95.4936	1.02722	44.074
	7.18	-0.35	0.0233333	17.7454	-0.0002	-3411.56	33.4333	95.5238	1.02872	44.0879
	7.19	-0.3505	0.0233667	17.7454	-0.0002	-3415.29	33.4699	95.4918	1.02984	44.0732
	7.2	-0.351	0.0234	17.7454	-0.0002	-3419.03	33.5065	95.46	1.03097	44.0585
	7.21	-0.3515	0.0234333	17.7454	-0.0002	-3422.76	33.543	95.4282	1.03209	44.0438
	7.22	-0.352	0.0234667	17.7454	-0.0002	-3426.49	33.5796	95.3965	1.03322	44.0292
	7.23	-0.3525	0.0235	17.7454	-0.0002	-3430.22	33.6161	95.365	1.03434	44.0146
	7.24	-0.353	0.0235333	17.7454	-0.0002	-3433.95	33.6527	95.3335	1.03547	44.0001
	7.25	-0.3536	0.0235733	17.7454	-0.0002	-3438.93	33.7015	95.3096	1.03697	43.989
	7.26	-0.354	0.0236	17.7454	-0.0002	-3442.66	33.738	95.3052	1.03809	43.987
	7.27	-0.3545	0.0236333	17.7454	-0.0002	-3446.39	33.7746	95.2739	1.03922	43.9726
	7.28	-0.355	0.0236667	17.7454	-0.0002	-3450.12	33.8112	95.2427	1.04034	43.9582
	7.29	-0.3555	0.0237	17.7454	-0.0002	-3453.85	33.8477	95.2116	1.04147	43.9438
	7.3	-0.356	0.0237333	17.7454	-0.0002	-3457.58	33.8843	95.1806	1.04259	43.9295
	7.31	-0.3565	0.0237667	17.7454	-0.0002	-3461.31	33.9209	95.1497	1.04372	43.9152
	7.32	-0.357	0.0238	17.7454	-0.0002	-3465.04	33.9574	95.1189	1.04484	43.901
	7.33	-0.3576	0.02384	17.7454	-0.0002	-3468.78	33.994	95.0615	1.04597	43.8745
	7.34	-0.3581	0.0238733	17.7454	-0.0002	-3472.51	34.0306	95.0309	1.04709	43.8604
	7.35	-0.3585	0.0239	17.7454	-0.0002	-3476.24	34.0671	95.0269	1.04822	43.8585
	7.36	-0.359	0.0239333	17.7454	-0.0002	-3479.97	34.1037	94.9964	1.04934	43.8445
	7.37	-0.3595	0.0239667	17.7454	-0.0002	-3482.46	34.1281	94.932	1.05009	43.8148
	7.38	-0.3601	0.0240067	17.7454	-0.0002	-3486.19	34.1646	94.8754	1.05122	43.7887
	7.39	-0.3606	0.02404	17.7454	-0.0002	-3492.41	34.2256	94.9129	1.05309	43.8059
	7.4	-0.3611	0.0240733	17.7454	-0.0002	-3496.14	34.2621	94.8827	1.05422	43.792
	7.41	-0.3615	0.0241	17.7454	-0.0002	-3501.11	34.3109	94.9126	1.05572	43.8058
	7.42	-0.3619	0.0241267	17.7454	-0.0002	-3503.6	34.3353	94.875	1.05647	43.7885
	7.43	-0.3625	0.0241667	17.7454	-0.0002	-3506.09	34.3597	94.7853	1.05722	43.747
	7.44	-0.363	0.0242	17.7454	-0.0002	-3508.57	34.384	94.7218	1.05797	43.7178
	7.45	-0.3634	0.0242267	17.7454	-0.0002	-3512.31	34.4206	94.7182	1.0591	43.7161
	7.46	-0.364	0.0242667	17.7454	-0.0002	-3517.28	34.4694	94.696	1.0606	43.7059
	7.47	-0.3645	0.0243	17.7454	-0.0002	-3519.77	34.4937	94.633	1.06135	43.6768
	7.48	-0.365	0.0243333	17.7454	-0.0002	-3524.74	34.5425	94.6369	1.06285	43.6786
	7.49	-0.3654	0.02436	17.7454	-0.0002	-3528.47	34.579	94.6334	1.06397	43.677
	7.5	-0.3659	0.0243933	17.7454	-0.0002	-3532.21	34.6156	94.604	1.0651	43.6634
	7.51	-0.3664	0.0244267	17.7454	-0.0002	-3535.94	34.6522	94.5747	1.06622	43.6499
	7.52	-0.3669	0.02446	17.7454	-0.0002	-3538.42	34.6766	94.5123	1.06697	43.6211
	7.53	-0.3675	0.0245	17.7454	-0.0002	-3542.16	34.7131	94.4575	1.0681	43.5958
	7.54	-0.368	0.0245333	17.7454	-0.0002	-3545.89	34.7497	94.4285	1.06922	43.5824
	7.55	-0.3685	0.0245667	17.7454	-0.0002	-3550.86	34.7984	94.4327	1.07072	43.5843
	7.56	-0.369	0.0246	17.7454	-0.0002	-3555.84	34.8472	94.4368	1.07222	43.5862
	7.57	-0.3695	0.0246333	17.7454	-0.0002	-3560.81	34.896	94.441	1.07372	43.5882
	7.58	-0.37	0.0246667	17.7454	-0.0002	-3564.54	34.9325	94.4122	1.07485	43.5749
	7.59	-0.3705	0.0247	17.7454	-0.0002	-3568.27	34.9691	94.3835	1.07597	43.5616
	7.6	-0.371	0.0247333	17.7454	-0.0002	-3572.01	35.0056	94.3548	1.0771	43.5484
	7.61	-0.3715	0.0247667	17.7454	-0.0002	-3575.74	35.0422	94.3263	1.07822	43.5352
	7.62	-0.3721	0.0248067	17.7454	-0.0002	-3579.47	35.0788	94.2725	1.07935	43.5104
	7.63	-0.3725	0.0248333	17.7454	-0.0002	-3583.2	35.1153	94.2694	1.08047	43.5089
	7.64	-0.3729	0.02486	17.7454	-0.0002	-3588.17	35.1641	94.299	1.08197	43.5226
	7.65	-0.3735	0.0249	17.7454	-0.0002	-3591.9	35.2007	94.2454	1.0831	43.4979
	7.66	-0.374	0.0249333	17.7454	-0.0002	-3594.39	35.225	94.1846	1.08385	43.4698
	7.67	-0.3746	0.0249733	17.7454	-0.0002	-3598.12	35.2616	94.1314	1.08497	43.4452
	7.68	-0.375	0.025	17.7454	-0.0002	-3603.1	35.3104	94.161	1.08647	43.4589
	7.69	-0.3756	0.02504	17.7454	-0.0002	-3606.83	35.3469	94.1079	1.0876	43.4344
	7.7	-0.3761	0.0250733	17.7454	-0.0002	-3610.56	35.3835	94.08	1.08872	43.4215
	7.71	-0.3765	0.0251	17.7454	-0.0002	-3614.29	35.4201	94.0772	1.08985	43.4202
	7.72	-0.377	0.0251333	17.7454	-0.0002	-3616.78	35.4444	94.0171	1.0906	43.3925
	7.73	-0.3775	0.0251667	17.7454	-0.0002	-3619.27	35.4688	93.9571	1.09135	43.3648
	7.74	-0.378	0.0252	17.7454	-0.0002	-3623	35.5054	93.9296	1.09247	43.3521
	7.75	-0.3785	0.0252333	17.7454	-0.0002	-3627.97	35.5541	93.9343	1.09397	43.3543
	7.76	-0.379	0.0252667	17.7454	-0.0002	-3631.7	35.5907	93.9069	1.0951	43.3416
	7.77	-0.3795	0.0253	17.7454	-0.0002	-3635.44	35.6273	93.8795	1.09622	43.329
	7.78	-0.38	0.0253333	17.7454	-0.0002	-3639.17	35.6638	93.8522	1.09735	43.3164
	7.79	-0.3805	0.0253667	17.7454	-0.0002	-3641.65	35.6882	93.7929	1.0981	43.289
	7.8	-0.3809	0.0253933	17.7454	-0.0002	-3646.63	35.737	93.8224	1.0996	43.3027
	7.81	-0.3814	0.0254267	17.7454	-0.0002	-3650.36	35.7735	93.7953	1.10072	43.2901
	7.82	-0.3819	0.02546	17.7454	-0.0002	-3652.85	35.7979	93.7363	1.10147	43.2629
	7.83	-0.3825	0.0255	17.7454	-0.0002	-3656.58	35.8345	93.6849	1.1026	43.2392
	7.84	-0.383	0.0255333	17.7454	-0.0002	-3660.31	35.871	93.6581	1.10372	43.2268
	7.85	-0.3835	0.0255667	17.7454	-0.0002	-3665.29	35.9198	93.6631	1.10522	43.2291
	7.86	-0.3842	0.0256133	17.7454	-0.0002	-3669.02	35.9564	93.5876	1.10635	43.1943
	7.87	-0.3846	0.02564	17.7454	-0.0002	-3672.75	35.9929	93.5853	1.10747	43.1932
	7.88	-0.3849	0.02566	17.7454	-0.0002	-3677.72	36.0417	93.6391	1.10897	43.218
	7.89	-0.3853	0.0256867	17.7454	-0.0002	-3680.21	36.0661	93.6051	1.10972	43.2024
	7.9	-0.3859	0.0257267	17.7454	-0.0002	-3682.7	36.0904	93.5228	1.11047	43.1644
	7.91	-0.3865	0.0257667	17.7454	-0.0002	-3685.18	36.1148	93.4407	1.11122	43.1265
	7.92	-0.3871	0.0258067	17.7454	-0.0002	-3688.92	36.1514	93.3903	1.11235	43.1032
	7.93	-0.3875	0.0258333	17.7454	-0.0002	-3695.13	36.2123	93.4511	1.11423	43.1313
	7.94	-0.3879	0.02586	17.7454	-0.0002	-3700.11	36.2611	93.4805	1.11573	43.1448
	7.95	-0.3885	0.0259	17.7454	-0.0002	-3702.6	36.2855	93.3988	1.11648	43.1072
	7.96	-0.3889	0.0259267	17.7454	-0.0002	-3705.08	36.3098	93.3655	1.11723	43.0918
	7.97	-0.3895	0.0259667	17.7454	-0.0002	-3708.82	36.3464	93.3155	1.11835	43.0687
	7.98	-0.3902	0.0260133	17.7454	-0.0002	-3712.55	36.383	93.2418	1.11948	43.0347
	7.99	-0.3906	0.02604	17.7454	-0.0002	-3718.77	36.4439	93.3024	1.12135	43.0626
	8	-0.391	0.0260667	17.7454	-0.0002	-3723.74	36.4927	93.3316	1.12285	43.0761
	8.01	-0.3915	0.0261	17.7454	-0.0002	-3727.47	36.5292	93.3058	1.12398	43.0642
	8.02	-0.392	0.0261333	17.7454	-0.0002	-3729.96	36.5536	93.249	1.12473	43.038
	8.03	-0.3925	0.0261667	17.7454	-0.0002	-3733.69	36.5902	93.2234	1.12585	43.0262
	8.04	-0.393	0.0262	17.7454	-0.0002	-3737.42	36.6267	93.1978	1.12698	43.0144
	8.05	-0.3935	0.0262333	17.7454	-0.0002	-3741.15	36.6633	93.1723	1.1281	43.0026
	8.06	-0.3941	0.0262733	17.7454	-0.0002	-3744.88	36.6999	93.1232	1.12923	42.98
	8.07	-0.3944	0.0262933	17.7454	-0.0002	-3748.62	36.7364	93.1451	1.13035	42.99
	8.08	-0.395	0.0263333	17.7454	-0.0002	-3752.35	36.773	93.0962	1.13148	42.9675
	8.09	-0.3955	0.0263667	17.7454	-0.0002	-3756.08	36.8096	93.071	1.1326	42.9558
	8.1	-0.396	0.0264	17.7454	-0.0002	-3759.81	36.8461	93.0458	1.13373	42.9442
	8.11	-0.3966	0.02644	17.7454	-0.0002	-3763.54	36.8827	92.9972	1.13485	42.9218
	8.12	-0.397	0.0264667	17.7454	-0.0002	-3766.03	36.9071	92.9649	1.1356	42.9069
	8.13	-0.3975	0.0265	17.7454	-0.0002	-3769.76	36.9436	92.94	1.13673	42.8954
	8.14	-0.3981	0.02654	17.7454	-0.0002	-3773.49	36.9802	92.8917	1.13785	42.8731
	8.15	-0.3985	0.0265667	17.7454	-0.0002	-3777.22	37.0168	92.8903	1.13898	42.8724
	8.16	-0.399	0.0266	17.7454	-0.0002	-3780.95	37.0533	92.8655	1.1401	42.861
	8.17	-0.3994	0.0266267	17.7454	-0.0002	-3784.68	37.0899	92.864	1.14123	42.8603
	8.18	-0.3999	0.02666	17.7454	-0.0002	-3788.41	37.1265	92.8394	1.14235	42.8489
	8.19	-0.4005	0.0267	17.7454	-0.0002	-3790.9	37.1508	92.7612	1.1431	42.8128
	8.2	-0.4009	0.0267267	17.7454	-0.0002	-3794.63	37.1874	92.7598	1.14423	42.8122
	8.21	-0.4015	0.0267667	17.7454	-0.0002	-3798.36	37.224	92.7123	1.14535	42.7903
	8.22	-0.4019	0.0267933	17.7454	-0.0002	-3802.1	37.2605	92.711	1.14648	42.7897
	8.23	-0.4025	0.0268333	17.7454	-0.0002	-3805.83	37.2971	92.6636	1.1476	42.7678
	8.24	-0.403	0.0268667	17.7454	-0.0002	-3809.56	37.3337	92.6394	1.14873	42.7566
	8.25	-0.4036	0.0269067	17.7454	-0.0002	-3813.29	37.3702	92.5923	1.14985	42.7349
	8.26	-0.4041	0.02694	17.7454	-0.0002	-3817.02	37.4068	92.5682	1.15098	42.7238
	8.27	-0.4045	0.0269667	17.7454	-0.0002	-3822	37.4556	92.5972	1.15248	42.7372
	8.28	-0.405	0.027	17.7454	-0.0002	-3825.73	37.4921	92.5731	1.1536	42.7261
	8.29	-0.4054	0.0270267	17.7454	-0.0002	-3828.21	37.5165	92.5419	1.15435	42.7117
	8.3	-0.4059	0.02706	17.7454	-0.0002	-3830.7	37.5409	92.488	1.1551	42.6868
	8.31	-0.4065	0.0271	17.7454	-0.0002	-3833.19	37.5653	92.4114	1.15585	42.6514
	8.32	-0.407	0.0271333	17.7454	-0.0002	-3838.16	37.614	92.4177	1.15735	42.6543
	8.33	-0.4075	0.0271667	17.7454	-0.0002	-3841.9	37.6506	92.394	1.15848	42.6434
	8.34	-0.4081	0.0272067	17.7454	-0.0002	-3846.87	37.6993	92.3777	1.15998	42.6358
	8.35	-0.4086	0.02724	17.7454	-0.0002	-3851.85	37.7481	92.384	1.16148	42.6387
	8.36	-0.409	0.0272667	17.7454	-0.0002	-3855.58	37.7846	92.383	1.1626	42.6383
	8.37	-0.4095	0.0273	17.7454	-0.0002	-3859.31	37.8212	92.3595	1.16373	42.6275
	8.38	-0.41	0.0273333	17.7454	-0.0002	-3861.8	37.8456	92.3063	1.16448	42.6029
	8.39	-0.4105	0.0273667	17.7454	-0.0002	-3865.53	37.8822	92.283	1.1656	42.5921
	8.4	-0.411	0.0274	17.7454	-0.0002	-3870.5	37.9309	92.2893	1.1671	42.5951
	8.41	-0.4115	0.0274333	17.7454	-0.0002	-3874.23	37.9675	92.266	1.16823	42.5843
	8.42	-0.412	0.0274667	17.7454	-0.0002	-3877.96	38.004	92.2428	1.16936	42.5736
	8.43	-0.4125	0.0275	17.7454	-0.0002	-3881.69	38.0406	92.2197	1.17048	42.5629
	8.44	-0.4129	0.0275267	17.7454	-0.0002	-3886.67	38.0894	92.2484	1.17198	42.5762
	8.45	-0.4135	0.0275667	17.7454	-0.0002	-3889.16	38.1137	92.1735	1.17273	42.5416
	8.46	-0.4141	0.0276067	17.7454	-0.0002	-3892.89	38.1503	92.1282	1.17386	42.5207
	8.47	-0.4145	0.0276333	17.7454	-0.0002	-3896.62	38.1869	92.1276	1.17498	42.5204
	8.48	-0.415	0.0276667	17.7454	-0.0002	-3900.35	38.2234	92.1047	1.17611	42.5098
	8.49	-0.4155	0.0277	17.7454	-0.0002	-3905.33	38.2722	92.1112	1.17761	42.5128
	8.5	-0.4161	0.02774	17.7454	-0.0002	-3909.06	38.3088	92.0662	1.17873	42.4921
	8.51	-0.4165	0.0277667	17.7454	-0.0002	-3912.79	38.3453	92.0656	1.17986	42.4918
	8.52	-0.4169	0.0277933	17.7454	-0.0002	-3915.28	38.3697	92.0357	1.18061	42.478
	8.53	-0.4175	0.0278333	17.7454	-0.0002	-3917.76	38.3941	91.9619	1.18136	42.4439
	8.54	-0.418	0.0278667	17.7454	-0.0002	-3921.49	38.4306	91.9393	1.18248	42.4335
	8.55	-0.4185	0.0279	17.7454	-0.0002	-3925.23	38.4672	91.9169	1.18361	42.4232
	8.56	-0.4191	0.02794	17.7454	-0.0002	-3928.96	38.5038	91.8725	1.18473	42.4027
	8.57	-0.4195	0.0279667	17.7454	-0.0002	-3931.44	38.5282	91.843	1.18548	42.3891
	8.58	-0.42	0.028	17.7454	-0.0002	-3936.42	38.5769	91.8498	1.18698	42.3922
	8.59	-0.4205	0.0280333	17.7454	-0.0002	-3940.15	38.6135	91.8275	1.18811	42.3819
	8.6	-0.4209	0.02806	17.7454	-0.0002	-3942.64	38.6379	91.7982	1.18886	42.3684
	8.61	-0.4214	0.0280933	17.7454	-0.0002	-3946.37	38.6744	91.776	1.18998	42.3582
	8.62	-0.422	0.0281333	17.7454	-0.0002	-3950.1	38.711	91.7322	1.19111	42.3379
	8.63	-0.4225	0.0281667	17.7454	-0.0002	-3953.83	38.7475	91.7102	1.19223	42.3278
	8.64	-0.423	0.0282	17.7454	-0.0002	-3957.56	38.7841	91.6882	1.19336	42.3176
	8.65	-0.4235	0.0282333	17.7454	-0.0002	-3962.54	38.8329	91.6951	1.19486	42.3208
	8.66	-0.4239	0.02826	17.7454	-0.0002	-3965.03	38.8572	91.6661	1.19561	42.3074
	8.67	-0.4245	0.0283	17.7454	-0.0002	-3968.76	38.8938	91.6226	1.19673	42.2874
	8.68	-0.4251	0.02834	17.7454	-0.0002	-3971.24	38.9182	91.5507	1.19748	42.2542
	8.69	-0.4255	0.0283667	17.7454	-0.0002	-3976.22	38.9669	91.5792	1.19898	42.2673
	8.7	-0.426	0.0284	17.7454	-0.0002	-3979.95	39.0035	91.5575	1.20011	42.2573
	8.71	-0.4265	0.0284333	17.7454	-0.0002	-3983.68	39.0401	91.5359	1.20123	42.2474
	8.72	-0.427	0.0284667	17.7454	-0.0002	-3987.41	39.0766	91.5144	1.20236	42.2374
	8.73	-0.4274	0.0284933	17.7454	-0.0002	-3989.9	39.101	91.4858	1.20311	42.2242
	8.74	-0.4279	0.0285267	17.7454	-0.0002	-3992.39	39.1254	91.4358	1.20386	42.2012
	8.75	-0.4285	0.0285667	17.7454	-0.0002	-3996.12	39.162	91.3931	1.20498	42.1814
	8.76	-0.429	0.0286	17.7454	-0.0002	-3999.85	39.1985	91.3719	1.20611	42.1716
	8.77	-0.4295	0.0286333	17.7454	-0.0002	-4004.82	39.2473	91.379	1.20761	42.1749
	8.78	-0.4299	0.02866	17.7454	-0.0002	-4009.8	39.296	91.4074	1.20911	42.188
	8.79	-0.4304	0.0286933	17.7454	-0.0002	-4013.53	39.3326	91.3862	1.21023	42.1782
	8.8	-0.431	0.0287333	17.7454	-0.0002	-4016.02	39.357	91.3155	1.21098	42.1456
	8.81	-0.4314	0.02876	17.7454	-0.0002	-4020.99	39.4057	91.3438	1.21248	42.1587
	8.82	-0.4319	0.0287933	17.7454	-0.0002	-4024.72	39.4423	91.3228	1.21361	42.149
	8.83	-0.4325	0.0288333	17.7454	-0.0002	-4028.46	39.4789	91.2806	1.21473	42.1295
	8.84	-0.433	0.0288667	17.7454	-0.0002	-4032.19	39.5154	91.2597	1.21586	42.1198
	8.85	-0.4335	0.0289	17.7454	-0.0002	-4037.16	39.5642	91.2669	1.21736	42.1232
	8.86	-0.4341	0.02894	17.7454	-0.0002	-4040.89	39.6007	91.2249	1.21848	42.1038
	8.87	-0.4345	0.0289667	17.7454	-0.0002	-4044.62	39.6373	91.2251	1.21961	42.1039
	8.88	-0.4351	0.0290067	17.7454	-0.0002	-4047.11	39.6617	91.1554	1.22036	42.0717
	8.89	-0.4356	0.02904	17.7454	-0.0002	-4049.6	39.6861	91.1067	1.22111	42.0492
	8.9	-0.4361	0.0290733	17.7454	-0.0002	-4054.57	39.7348	91.114	1.22261	42.0526
	8.91	-0.4367	0.0291133	17.7454	-0.0002	-4058.31	39.7714	91.0726	1.22374	42.0335
	8.92	-0.4371	0.02914	17.7454	-0.0002	-4062.04	39.808	91.0729	1.22486	42.0336
	8.93	-0.4376	0.0291733	17.7454	-0.0002	-4065.77	39.8445	91.0524	1.22599	42.0242
	8.94	-0.438	0.0292	17.7454	-0.0002	-4068.26	39.8689	91.0249	1.22674	42.0115
	8.95	-0.4386	0.02924	17.7454	-0.0002	-4071.99	39.9055	90.9837	1.22786	41.9925
	8.96	-0.439	0.0292667	17.7454	-0.0002	-4075.72	39.942	90.9841	1.22899	41.9927
	8.97	-0.4396	0.0293067	17.7454	-0.0002	-4079.45	39.9786	90.9431	1.23011	41.9737
	8.98	-0.4401	0.02934	17.7454	-0.0002	-4083.18	40.0152	90.9229	1.23124	41.9644
	8.99	-0.4407	0.02938	17.7454	-0.0002	-4086.91	40.0517	90.8821	1.23236	41.9456
	9	-0.441	0.0294	17.7454	-0.0002	-4090.64	40.0883	90.9032	1.23349	41.9553
	9.01	-0.4414	0.0294267	17.7454	-0.0002	-4094.37	40.1249	90.9036	1.23461	41.9555
	9.02	-0.4419	0.02946	17.7454	-0.0002	-4096.86	40.1492	90.8559	1.23536	41.9335
	9.03	-0.4425	0.0295	17.7454	-0.0002	-4099.35	40.1736	90.7878	1.23611	41.9021
	9.04	-0.443	0.0295333	17.7454	-0.0002	-4103.08	40.2102	90.7679	1.23724	41.8929
	9.05	-0.4434	0.02956	17.7454	-0.0002	-4108.05	40.2589	90.796	1.23874	41.9058
	9.06	-0.4439	0.0295933	17.7454	-0.0002	-4111.79	40.2955	90.7761	1.23986	41.8967
	9.07	-0.4445	0.0296333	17.7454	-0.0002	-4114.27	40.3199	90.7084	1.24061	41.8654
	9.08	-0.445	0.0296667	17.7454	-0.0002	-4116.76	40.3443	90.6612	1.24136	41.8437
	9.09	-0.4455	0.0297	17.7454	-0.0002	-4121.74	40.393	90.6689	1.24286	41.8472
	9.1	-0.446	0.0297333	17.7454	-0.0002	-4125.47	40.4296	90.6493	1.24399	41.8381
	9.11	-0.4465	0.0297667	17.7454	-0.0002	-4129.2	40.4661	90.6297	1.24511	41.8291
	9.12	-0.447	0.0298	17.7454	-0.0002	-4132.93	40.5027	90.6101	1.24624	41.82
	9.13	-0.4475	0.0298333	17.7454	-0.0002	-4136.66	40.5393	90.5906	1.24736	41.811
	9.14	-0.4479	0.02986	17.7454	-0.0002	-4139.15	40.5636	90.5641	1.24811	41.7988
	9.15	-0.4484	0.0298933	17.7454	-0.0002	-4142.88	40.6002	90.5446	1.24924	41.7898
	9.16	-0.449	0.0299333	17.7454	-0.0002	-4145.37	40.6246	90.4779	1.24999	41.759
	9.17	-0.4495	0.0299667	17.7454	-0.0002	-4149.1	40.6612	90.4586	1.25111	41.7501
	9.18	-0.4499	0.0299933	17.7454	-0.0002	-4154.07	40.7099	90.4866	1.25261	41.763
	9.19	-0.4504	0.0300267	17.7454	-0.0002	-4159.05	40.7587	90.4944	1.25411	41.7666
	9.2	-0.451	0.0300667	17.7454	-0.0002	-4162.78	40.7952	90.4551	1.25524	41.7485
	9.21	-0.4516	0.0301067	17.7454	-0.0002	-4166.51	40.8318	90.4159	1.25636	41.7304
	9.22	-0.452	0.0301333	17.7454	-0.0002	-4170.24	40.8684	90.4167	1.25749	41.7308
	9.23	-0.4526	0.0301733	17.7454	-0.0002	-4175.22	40.9171	90.4046	1.25899	41.7252
	9.24	-0.4531	0.0302067	17.7454	-0.0002	-4178.95	40.9537	90.3855	1.26011	41.7164
	9.25	-0.4534	0.0302267	17.7454	-0.0002	-4181.43	40.9781	90.3795	1.26086	41.7136
	9.26	-0.4538	0.0302533	17.7454	-0.0002	-4185.17	41.0146	90.3804	1.26199	41.714
	9.27	-0.4543	0.0302867	17.7454	-0.0002	-4186.41	41.0268	90.3078	1.26236	41.6805
	9.28	-0.4551	0.03034	17.7454	-0.0002	-4188.9	41.0512	90.2026	1.26311	41.632
	9.29	-0.4556	0.0303733	17.7454	-0.0002	-4192.63	41.0878	90.1838	1.26424	41.6233
	9.3	-0.4561	0.0304067	17.7454	-0.0002	-4198.85	41.1487	90.2186	1.26611	41.6394
	9.31	-0.4565	0.0304333	17.7454	-0.0002	-4202.58	41.1853	90.2196	1.26724	41.6398
	9.32	-0.4571	0.0304733	17.7454	-0.0002	-4206.31	41.2218	90.1812	1.26836	41.6221
	9.33	-0.4577	0.0305133	17.7454	-0.0002	-4208.8	41.2462	90.1163	1.26911	41.5921
	9.34	-0.4581	0.03054	17.7454	-0.0002	-4212.53	41.2828	90.1174	1.27024	41.5926
	9.35	-0.4585	0.0305667	17.7454	-0.0002	-4217.5	41.3315	90.1451	1.27174	41.6054
	9.36	-0.4589	0.0305933	17.7454	-0.0002	-4219.99	41.3559	90.1197	1.27249	41.5937
	9.37	-0.4595	0.0306333	17.7454	-0.0002	-4221.23	41.3681	90.0285	1.27286	41.5516
	9.38	-0.46	0.0306667	17.7454	-0.0002	-4224.97	41.4047	90.0101	1.27399	41.5431
	9.39	-0.4606	0.0307067	17.7454	-0.0002	-4229.94	41.4534	89.9987	1.27549	41.5379
	9.4	-0.461	0.0307333	17.7454	-0.0002	-4234.92	41.5022	90.0264	1.27699	41.5506
	9.41	-0.4615	0.0307667	17.7454	-0.0002	-4237.4	41.5265	89.9817	1.27774	41.53
	9.42	-0.4621	0.0308067	17.7454	-0.0002	-4241.13	41.5631	89.944	1.27887	41.5126
	9.43	-0.4624	0.0308267	17.7454	-0.0002	-4244.87	41.5997	89.9647	1.27999	41.5222
	9.44	-0.4628	0.0308533	17.7454	-0.0002	-4247.35	41.6241	89.9396	1.28074	41.5106
	9.45	-0.4635	0.0309	17.7454	-0.0002	-4249.84	41.6484	89.8564	1.28149	41.4722
	9.46	-0.4642	0.0309467	17.7454	-0.0002	-4252.33	41.6728	89.7734	1.28224	41.4339
[truncated: 9,227 more rows]

## Sheet: DEW_PCL
	Electrospun written PCL bar																					Mach-1 Motion Software Version:	4.4.0.17
[truncated: 5,127 more rows]

[truncated: 1 more sheets: CeramicGrid]
