# Supplementary material for: Scaffold Material–Architecture Design Rules Linking Mechanics and Early Osteogenesis in PCL/β-TCP Grid, Honeycomb, and Gyroid Lattices
Source: ACS Omega. 2026 Apr 22;11(17):25088–100. doi: 10.1021/acsomega.5c10393 (PMC13150591; doi:10.1021/acsomega.5c10393)
Supplement: Supplementary file 3 [file ao5c10393_si_003.xlsx]

## Sheet: Day1Cell-Culture
Dataset 1
	blank	DMSO	control	GR	GY	HC	PCL-GR	PCL-GY	PCL-HC	PCL-DEW
	0.0453	0.0405	0.4231	0.48	0.5352	0.5093	0.38	0.3818	0.4092	0.362
	0.0786	0.037	0.4326	0.471	0.4698	0.5234	0.3108	0.3442	0.3696	0.3506
	0.0425	0.0388	0.4056	0.4894	0.4816	0.5197	0.3233	0.3504	0.3266	0.3525
	0.0437	0.0388	0.4441	0.467	0.5381	0.4758	0.3904	0.3812	0.4169	0.3523
	0.0672	0.0373	0.4369	0.4395	0.494	0.5218	0.3111	0.3455	0.3729	0.3623
	0.0395	0.0385	0.4091	0.4426	0.4746	0.5234	0.3231	0.353	0.3235	0.3516
DataSet2
	blank	DMSO	control	GR	GY	HC	PCL-GR	PCL-GY	PCL-HC	PCL-DEW
	0.0473	0.0409	0.4116	0.5295	0.538	0.5727	0.5462	0.4103	0.352	0.4164
	0.0467	0.0404	0.4253	0.4813	0.5328	0.6702	0.4894	0.3917	0.3962	0.4297
	0.0473	0.039	0.3548	0.4481	0.5526	0.6443	0.4939	0.3835	0.3887	0.4135
	0.0483	0.0384	0.3612	0.5082	0.5478		0.4263	0.3923	0.4683	0.4141
	0.0487	0.0372	0.354		0.558			0.4094	0.3529	0.4058
	0.0527	0.0363	0.392		0.4703	0.0468	0.073	0.0479	0.0483	0.4036
Daaset3
	blank	DMSO	control	GR	GY	HC	PCL-GR	PCL-GY	PCL-HC	PCL-DEW
	0.0488	0.0418	0.4141	0.4914	0.5912	0.5311	0.3802	0.3805	0.4135	0.3602
	0.048	0.039	0.4238	0.4972	0.4849	0.543	0.3182	0.3548	0.3804	0.3579
	0.0502	0.0461	0.3991	0.5254	0.5003	0.5389	0.3322	0.3587	0.3326	0.3516
	0.0488	0.0408	0.4455	0.4828	0.5714	0.5003	0.4028	0.3936	0.4263	0.3517
	0.0569	0.0408	0.4383	0.4614	0.5089	0.5445	0.3198	0.3506	0.3811	0.3602
	0.051	0.0405	0.3889	0.4658	0.4876	0.5341	0.3197	0.3497	0.3206	0.3503

## Sheet: Day7Cell-Culture
Dataset1
	blank	DMSO	control	GR	GY	HC	PCL-GR	PCL-GY	PCL-HC	PCL-DEW
	0.0464	0.0499	0.9375	0.6807	1.7644	1.3876	1.272	1.5261	1.4346	2.557
	0.0463	0.0522	2.0516	1.2509	1.0296	1.348	1.3199	1.3529	1.3459	2.2968
	0.0464	0.0491	2.0751	1.2638	1.7698	1.9288	1.6797	1.4414	1.577	2.443
	0.0459	0.0453					1.4716	1.4508	1.5706	2.5035
Dataset2
	blank	DMSO	control	GR	GY	HC	PCL-GR	PCL-GY	PCL-HC	PCL-DEW
	0.0483	0.0577	0.85	1.1637	1.0572	1.1273			0.8048	2.4046
	0.0477	0.0634	1.278	1.2226	1.4657	0.8734	1.374	0.9609	0.9296	2.2895
	0.0474	0.0558	0.691	0.846	1.1067	1.0025	0.9941	0.9857	1.3239	2.4751
	0.049	0.0445					0.9209	1.1211	0.9595	2.2765
									1.1717
Dataset3
	blank	DMSO	control	GR	GY	HC	PCL-GR	PCL-GY	PCL-HC	PCL-DEW
	0.0461	0.0496	1.8886	1.5671	1.7902	1.8969	1.4382	1.5216	1.4394	2.4794
	0.0463	0.0475	1.2433	0.9814	1.7434	1.358	1.4564	1.265	1.4881	2.4332
	0.0463	0.0509	1.7734	1.3163	1.0927	1.4389	1.4791	1.4346	1.3778	2.3529
	0.0459	0.0445					1.4942	1.5959		2.5244

## Sheet: Day3-Cellculture
Dataset-1
	blank	DMSO	control	GR	GY	HC	PCL-GR	PCL-GY	PCL-HC	PCL-ES
	0.0476	0.0354	0.9353	1.0345	1.222	1.1921	0.8361	1.026	0.7902	1.3926
	0.0474	0.0389	0.8112	1.015	1.2209	1.2464	0.8057	0.941	0.7822	1.3599
	0.0484	0.0461	1.1234	0.778	1.4086	0.9039	0.8713	0.9039	0.9397	1.2185
	0.0485	0.0546	0.9834							1.3805
Dataset-2
	blank	DMSO	control	GR	GY	HC	PCL-GR	PCL-GY	PCL-HC	PCL-ES
	0.0506	0.0383	1.0601	1.0458	1.1742	1.1464	0.7632	1.0368	0.6457	0.9482
	0.0655	0.0412	0.8813	1.0848	1.224	1.2327	0.8275	0.8669	0.6896	1.0936
	0.0515	0.0471	0.8743	0.7439	1.3637	1.1456	1.0178	0.7972	0.7589	0.9745
	0.0519	0.0463								1.3512
Dataset-3
	blank	DMSO	control	GR	GY	HC	PCL-GR	PCL-GY	PCL-HC	PCL-ES
	0.0509	0.0559	0.8845	1.3956	1.4567	1.4355	0.6899	0.9407	0.6043	1.2849
	0.0571	0.0741	0.7828	1.4048	1.8605	1.7145	0.6467	0.7492	0.9089	1.4411
	0.0549	0.0625	0.9104	1.1492	2.1142	1.5731	0.7367	0.7153	0.7828	1.2256
	0.0508									1.2488
